# Supplementary material for: Homing in on the rare virosphere reveals the native host of giant viruses
Source: bioRxiv. 2023 Jun 27:2023.06.27.546645. Preprint. [Version 1] doi: 10.1101/2023.06.27.546645 (PMC10327091; doi:10.1101/2023.06.27.546645)
Supplement: Supplement 3 — Supplementary Data 3: Blast results of infected Katablepharidaceae subpopulation against the PR2 database and against the viral genes markers database. [file media-3.xlsx]

## Sheet: raw
qseqid	sseqid	pident	length	mismatch	gapopen	qstart	qend	sstart	send	evalue	bitscore	sseqid_ID	rrna_type	rrna_loc	clone	Domain	Supergroup	Division	Class	Order	Family	Genus	Species
NODE_2_length_1520_cov_263.954636_g1_i0	KJ763642.1.1795_U|18S_rRNA|nucleus|clone_SGYP1492|Eukaryota|Hacrobia|Katablepharidophyta|Katablepharidaceae|Katablepharidales|Katablepharidales_X|Katablepharidales_XX|Katablepharidales_XX_sp.	99.378	1446	5	4	1	1443	351	1795	0	2617	KJ763642.1.1795_U	18S_rRNA	nucleus	clone_SGYP1492	Eukaryota	Hacrobia	Katablepharidophyta	Katablepharidaceae	Katablepharidales	Katablepharidales_X	Katablepharidales_XX	Katablepharidales_XX_sp.
NODE_2_length_1520_cov_263.954636_g1_i0	KJ763296.1.1794_U|18S_rRNA|nucleus|clone_SGUH742|Eukaryota|Hacrobia|Katablepharidophyta|Katablepharidaceae|Katablepharidales|Katablepharidales_X|Katablepharidales_XX|Katablepharidales_XX_sp.	97.37	1445	35	3	1	1443	351	1794	0	2455	KJ763296.1.1794_U	18S_rRNA	nucleus	clone_SGUH742	Eukaryota	Hacrobia	Katablepharidophyta	Katablepharidaceae	Katablepharidales	Katablepharidales_X	Katablepharidales_XX	Katablepharidales_XX_sp.
NODE_2_length_1520_cov_263.954636_g1_i0	DQ980481.1.1731_U|18S_rRNA|nucleus|strain_NIES_1335|Eukaryota|Hacrobia|Katablepharidophyta|Katablepharidaceae|Katablepharidales|Katablepharidales_X|Leucocryptos|Leucocryptos_marina	97.881	1416	24	5	1	1412	318	1731	0	2444	DQ980481.1.1731_U	18S_rRNA	nucleus	strain_NIES_1335	Eukaryota	Hacrobia	Katablepharidophyta	Katablepharidaceae	Katablepharidales	Katablepharidales_X	Leucocryptos	Leucocryptos_marina
NODE_2_length_1520_cov_263.954636_g1_i0	KJ762839.1.1797_U|18S_rRNA|nucleus|clone_SGUH1029|Eukaryota|Hacrobia|Katablepharidophyta|Katablepharidaceae|Katablepharidales|Katablepharidales_X|Katablepharidales_XX|Katablepharidales_XX_sp.	96.752	1447	41	6	1	1443	353	1797	0	2407	KJ762839.1.1797_U	18S_rRNA	nucleus	clone_SGUH1029	Eukaryota	Hacrobia	Katablepharidophyta	Katablepharidaceae	Katablepharidales	Katablepharidales_X	Katablepharidales_XX	Katablepharidales_XX_sp.
NODE_2_length_1520_cov_263.954636_g1_i0	EF526836.1.1394_U|18S_rRNA|nucleus|clone_NA1_3F1|Eukaryota|Hacrobia|Katablepharidophyta|Katablepharidaceae|Katablepharidales|Katablepharidales_X|Katablepharidales_XX|Katablepharidales_XX_sp.	97.493	1396	28	6	32	1423	2	1394	0	2377	EF526836.1.1394_U	18S_rRNA	nucleus	clone_NA1_3F1	Eukaryota	Hacrobia	Katablepharidophyta	Katablepharidaceae	Katablepharidales	Katablepharidales_X	Katablepharidales_XX	Katablepharidales_XX_sp.
NODE_2_length_1520_cov_263.954636_g1_i0	JN832733.1.1713_U|18S_rRNA|nucleus|clone_E_MO_3H06_OTU36|Eukaryota|Hacrobia|Katablepharidophyta|Katablepharidaceae|Katablepharidales|Katablepharidales_X|Katablepharidales_XX|Katablepharidales_XX_sp.	97.088	1408	34	7	1	1405	310	1713	0	2366	JN832733.1.1713_U	18S_rRNA	nucleus	clone_E_MO_3H06_OTU36	Eukaryota	Hacrobia	Katablepharidophyta	Katablepharidaceae	Katablepharidales	Katablepharidales_X	Katablepharidales_XX	Katablepharidales_XX_sp.
NODE_2_length_1520_cov_263.954636_g1_i0	JN090866.1.1795_U|18S_rRNA|nucleus|clone_KRL01E6|Eukaryota|Hacrobia|Katablepharidophyta|Katablepharidaceae|Katablepharidales|Katablepharidales_X|Katablepharidales_XX|Katablepharidales_XX_sp.	94.697	1452	62	14	1	1444	351	1795	0	2241	JN090866.1.1795_U	18S_rRNA	nucleus	clone_KRL01E6	Eukaryota	Hacrobia	Katablepharidophyta	Katablepharidaceae	Katablepharidales	Katablepharidales_X	Katablepharidales_XX	Katablepharidales_XX_sp.
NODE_2_length_1520_cov_263.954636_g1_i0	GU068005.1.1774_U|18S_rRNA|nucleus|clone_ESS241006.012|Eukaryota|Hacrobia|Katablepharidophyta|Katablepharidaceae|Katablepharidales|Katablepharidales_X|Katablepharidales_XX|Katablepharidales_XX_sp.	94.012	1453	66	21	1	1444	334	1774	0	2182	GU068005.1.1774_U	18S_rRNA	nucleus	clone_ESS241006.012	Eukaryota	Hacrobia	Katablepharidophyta	Katablepharidaceae	Katablepharidales	Katablepharidales_X	Katablepharidales_XX	Katablepharidales_XX_sp.
NODE_2_length_1520_cov_263.954636_g1_i0	AB772616.1.1727_U|18S_rRNA|nucleus||Eukaryota|Hacrobia|Katablepharidophyta|Katablepharidaceae|Katablepharidales|Katablepharidales_X|Hatena|Hatena_arenicola	94.328	1428	70	11	1	1420	303	1727	0	2178	AB772616.1.1727_U	18S_rRNA	nucleus		Eukaryota	Hacrobia	Katablepharidophyta	Katablepharidaceae	Katablepharidales	Katablepharidales_X	Hatena	Hatena_arenicola
NODE_2_length_1520_cov_263.954636_g1_i0	AY919672.1.1743_U|18S_rRNA|nucleus||Eukaryota|Hacrobia|Katablepharidophyta|Katablepharidaceae|Katablepharidales|Katablepharidales_X|Kathablepharis|Katablepharis_remigera	94.13	1414	69	12	1	1405	332	1740	0	2154	AY919672.1.1743_U	18S_rRNA	nucleus		Eukaryota	Hacrobia	Katablepharidophyta	Katablepharidaceae	Katablepharidales	Katablepharidales_X	Kathablepharis	Katablepharis_remigera
NODE_2_length_1520_cov_263.954636_g1_i0	KJ763263.1.1797_U|18S_rRNA|nucleus|clone_SGUH695|Eukaryota|Hacrobia|Katablepharidophyta|Katablepharidaceae|Katablepharidales|Katablepharidales_X|Katablepharidales_XX|Katablepharidales_XX_sp.	93.457	1452	81	12	1	1443	351	1797	0	2143	KJ763263.1.1797_U	18S_rRNA	nucleus	clone_SGUH695	Eukaryota	Hacrobia	Katablepharidophyta	Katablepharidaceae	Katablepharidales	Katablepharidales_X	Katablepharidales_XX	Katablepharidales_XX_sp.
NODE_2_length_1520_cov_263.954636_g1_i0	KJ925295.1.1602_U|18S_rRNA|nucleus|clone_2.72E+06|Eukaryota|Hacrobia|Katablepharidophyta|Katablepharidaceae|Katablepharidales|Katablepharidales_X|Katablepharidales_XX|Katablepharidales_XX_sp.	95.662	1337	43	15	1	1330	226	1554	0	2134	KJ925295.1.1602_U	18S_rRNA	nucleus	clone_2.72E+06	Eukaryota	Hacrobia	Katablepharidophyta	Katablepharidaceae	Katablepharidales	Katablepharidales_X	Katablepharidales_XX	Katablepharidales_XX_sp.
NODE_2_length_1520_cov_263.954636_g1_i0	KJ925248.1.1669_U|18S_rRNA|nucleus|clone_270F07|Eukaryota|Hacrobia|Katablepharidophyta|Katablepharidaceae|Katablepharidales|Katablepharidales_X|Katablepharidales_XX|Katablepharidales_XX_sp.	94.476	1394	58	19	1	1386	287	1669	0	2130	KJ925248.1.1669_U	18S_rRNA	nucleus	clone_270F07	Eukaryota	Hacrobia	Katablepharidophyta	Katablepharidaceae	Katablepharidales	Katablepharidales_X	Katablepharidales_XX	Katablepharidales_XX_sp.
NODE_2_length_1520_cov_263.954636_g1_i0	KF761290.1.1695_U|18S_rRNA|nucleus|clone_BBL1SCM10.21|Eukaryota|Hacrobia|Katablepharidophyta|Katablepharidaceae|Katablepharidales|Katablepharidales_X|Katablepharidales_XX|Katablepharidales_XX_sp.	95.284	1336	54	8	1	1330	301	1633	0	2109	KF761290.1.1695_U	18S_rRNA	nucleus	clone_BBL1SCM10.21	Eukaryota	Hacrobia	Katablepharidophyta	Katablepharidaceae	Katablepharidales	Katablepharidales_X	Katablepharidales_XX	Katablepharidales_XX_sp.
NODE_2_length_1520_cov_263.954636_g1_i0	JN705519.1.1392_U|18S_rRNA|nucleus|clone_227Jun21_08F|Eukaryota|Hacrobia|Katablepharidophyta|Katablepharidaceae|Katablepharidales|Katablepharidales_X|Katablepharidales_XX|Katablepharidales_XX_sp.	94.118	1394	67	13	32	1416	1	1388	0	2108	JN705519.1.1392_U	18S_rRNA	nucleus	clone_227Jun21_08F	Eukaryota	Hacrobia	Katablepharidophyta	Katablepharidaceae	Katablepharidales	Katablepharidales_X	Katablepharidales_XX	Katablepharidales_XX_sp.
NODE_2_length_1520_cov_263.954636_g1_i0	AB212285.1.1721_U|18S_rRNA|nucleus||Eukaryota|Hacrobia|Katablepharidophyta|Katablepharidaceae|Katablepharidales|Katablepharidales_X|Hatena|Hatena_arenicola	92.882	1447	83	20	1	1436	284	1721	0	2097	AB212285.1.1721_U	18S_rRNA	nucleus		Eukaryota	Hacrobia	Katablepharidophyta	Katablepharidaceae	Katablepharidales	Katablepharidales_X	Hatena	Hatena_arenicola
NODE_2_length_1520_cov_263.954636_g1_i0	KJ925375.1.1690_U|18S_rRNA|nucleus|clone_275D08|Eukaryota|Hacrobia|Katablepharidophyta|Katablepharidaceae|Katablepharidales|Katablepharidales_X|Katablepharidales_XX|Katablepharidales_XX_sp.	95.195	1332	54	9	3	1330	304	1629	0	2097	KJ925375.1.1690_U	18S_rRNA	nucleus	clone_275D08	Eukaryota	Hacrobia	Katablepharidophyta	Katablepharidaceae	Katablepharidales	Katablepharidales_X	Katablepharidales_XX	Katablepharidales_XX_sp.
NODE_2_length_1520_cov_263.954636_g1_i0	JF791095.1.1777_U|18S_rRNA|nucleus|clone_3907|Eukaryota|Hacrobia|Katablepharidophyta|Katablepharidaceae|Katablepharidales|Katablepharidales_X|Leucocryptos|Leucocryptos_marina	93.13	1441	75	20	1	1426	346	1777	0	2091	JF791095.1.1777_U	18S_rRNA	nucleus	clone_3907	Eukaryota	Hacrobia	Katablepharidophyta	Katablepharidaceae	Katablepharidales	Katablepharidales_X	Leucocryptos	Leucocryptos_marina
NODE_2_length_1520_cov_263.954636_g1_i0	KJ925262.1.1671_U|18S_rRNA|nucleus|clone_270H12|Eukaryota|Hacrobia|Katablepharidophyta|Katablepharidaceae|Katablepharidales|Katablepharidales_X|Katablepharidales_XX|Katablepharidales_XX_sp.	93.741	1406	65	22	1	1397	280	1671	0	2087	KJ925262.1.1671_U	18S_rRNA	nucleus	clone_270H12	Eukaryota	Hacrobia	Katablepharidophyta	Katablepharidaceae	Katablepharidales	Katablepharidales_X	Katablepharidales_XX	Katablepharidales_XX_sp.
NODE_2_length_1520_cov_263.954636_g1_i0	JN705499.1.1333_U|18S_rRNA|nucleus|clone_226Feb24_12E|Eukaryota|Hacrobia|Katablepharidophyta|Katablepharidaceae|Katablepharidales|Katablepharidales_X|Katablepharidales_XX|Katablepharidales_XX_sp.	95.427	1312	51	7	33	1339	2	1309	0	2082	JN705499.1.1333_U	18S_rRNA	nucleus	clone_226Feb24_12E	Eukaryota	Hacrobia	Katablepharidophyta	Katablepharidaceae	Katablepharidales	Katablepharidales_X	Katablepharidales_XX	Katablepharidales_XX_sp.
NODE_2_length_1520_cov_263.954636_g1_i0	FN690518.1.1694_U|18S_rRNA|nucleus|clone_5-E5|Eukaryota|Hacrobia|Katablepharidophyta|Katablepharidaceae|Katablepharidales|Katablepharidales_X|Katablepharidales_XX|Katablepharidales_XX_sp.	94.749	1333	62	8	1	1330	305	1632	0	2067	FN690518.1.1694_U	18S_rRNA	nucleus	clone_5-E5	Eukaryota	Hacrobia	Katablepharidophyta	Katablepharidaceae	Katablepharidales	Katablepharidales_X	Katablepharidales_XX	Katablepharidales_XX_sp.
NODE_2_length_1520_cov_263.954636_g1_i0	KJ762967.1.1799_U|18S_rRNA|nucleus|clone_SGUH1318|Eukaryota|Hacrobia|Katablepharidophyta|Katablepharidaceae|Katablepharidales|Katablepharidales_X|Leucocryptos|Leucocryptos_marina	92.471	1461	80	17	1	1443	351	1799	0	2061	KJ762967.1.1799_U	18S_rRNA	nucleus	clone_SGUH1318	Eukaryota	Hacrobia	Katablepharidophyta	Katablepharidaceae	Katablepharidales	Katablepharidales_X	Leucocryptos	Leucocryptos_marina
NODE_2_length_1520_cov_263.954636_g1_i0	JF791094.1.1777_U|18S_rRNA|nucleus|clone_3902|Eukaryota|Hacrobia|Katablepharidophyta|Katablepharidaceae|Katablepharidales|Katablepharidales_X|Leucocryptos|Leucocryptos_marina	92.629	1438	84	19	1	1426	350	1777	0	2049	JF791094.1.1777_U	18S_rRNA	nucleus	clone_3902	Eukaryota	Hacrobia	Katablepharidophyta	Katablepharidaceae	Katablepharidales	Katablepharidales_X	Leucocryptos	Leucocryptos_marina
NODE_2_length_1520_cov_263.954636_g1_i0	KJ925346.1.1685_U|18S_rRNA|nucleus|clone_274F01|Eukaryota|Hacrobia|Katablepharidophyta|Katablepharidaceae|Katablepharidales|Katablepharidales_X|Katablepharidales_XX|Katablepharidales_XX_sp.	94.39	1319	56	17	1	1312	302	1609	0	2010	KJ925346.1.1685_U	18S_rRNA	nucleus	clone_274F01	Eukaryota	Hacrobia	Katablepharidophyta	Katablepharidaceae	Katablepharidales	Katablepharidales_X	Katablepharidales_XX	Katablepharidales_XX_sp.
NODE_2_length_1520_cov_263.954636_g1_i0	KJ925230.1.1679_U|18S_rRNA|nucleus|clone_270A06|Eukaryota|Hacrobia|Katablepharidophyta|Katablepharidaceae|Katablepharidales|Katablepharidales_X|Katablepharidales_XX|Katablepharidales_XX_sp.	92.204	1411	84	23	1	1403	284	1676	0	1973	KJ925230.1.1679_U	18S_rRNA	nucleus	clone_270A06	Eukaryota	Hacrobia	Katablepharidophyta	Katablepharidaceae	Katablepharidales	Katablepharidales_X	Katablepharidales_XX	Katablepharidales_XX_sp.
NODE_2_length_1520_cov_263.954636_g1_i0	JP445963.602.2392_U|18S_rRNA|nucleus||Eukaryota|Hacrobia|Katablepharidophyta|Katablepharidaceae|Katablepharidales|Katablepharidales_X|Roombia|Roombia_truncata	90.966	1450	109	20	3	1439	351	1791	0	1932	JP445963.602.2392_U	18S_rRNA	nucleus		Eukaryota	Hacrobia	Katablepharidophyta	Katablepharidaceae	Katablepharidales	Katablepharidales_X	Roombia	Roombia_truncata
NODE_2_length_1520_cov_263.954636_g1_i0	JQ434475.1.1733_U|18S_rRNA|nucleus||Eukaryota|Hacrobia|Cryptophyta|Cryptophyceae|Goniomonadales|Goniomonadales_X|Goniomonas|Goniomonas_avonlea	90.788	1422	107	22	1	1410	321	1730	0	1879	JQ434475.1.1733_U	18S_rRNA	nucleus		Eukaryota	Hacrobia	Cryptophyta	Cryptophyceae	Goniomonadales	Goniomonadales_X	Goniomonas	Goniomonas_avonlea
NODE_2_length_1520_cov_263.954636_g1_i0	AJ007277.1.1763_U|18S_rRNA|nucleus|strain_M1312|Eukaryota|Hacrobia|Cryptophyta|Cryptophyceae|Cryptomonadales|Hemiselmidaceae|Chroomonas|Chroomonas_sp.	90.062	1459	118	25	1	1447	320	1763	0	1866	AJ007277.1.1763_U	18S_rRNA	nucleus	strain_M1312	Eukaryota	Hacrobia	Cryptophyta	Cryptophyceae	Cryptomonadales	Hemiselmidaceae	Chroomonas	Chroomonas_sp.
NODE_2_length_1520_cov_263.954636_g1_i0	X81328.1.1764_U|18S_rRNA|nucleus||Eukaryota|Hacrobia|Cryptophyta|Cryptophyceae|Cryptomonadales|Hemiselmidaceae|Chroomonas|Chroomonas_salina	90.089	1453	111	29	1	1444	336	1764	0	1855	X81328.1.1764_U	18S_rRNA	nucleus		Eukaryota	Hacrobia	Cryptophyta	Cryptophyceae	Cryptomonadales	Hemiselmidaceae	Chroomonas	Chroomonas_salina
NODE_2_length_1520_cov_263.954636_g1_i0	KJ925366.1.1701_U|18S_rRNA|nucleus|clone_275A10|Eukaryota|Hacrobia|Katablepharidophyta|Katablepharidaceae|Katablepharidales|Katablepharidales_X|Katablepharidales_XX|Katablepharidales_XX_sp.	92.319	1315	86	14	1	1307	300	1607	0	1855	KJ925366.1.1701_U	18S_rRNA	nucleus	clone_275A10	Eukaryota	Hacrobia	Katablepharidophyta	Katablepharidaceae	Katablepharidales	Katablepharidales_X	Katablepharidales_XX	Katablepharidales_XX_sp.
NODE_2_length_1520_cov_263.954636_g1_i0	HM126534.1.1744_U|18S_rRNA|nucleus|strain_K-0432|Eukaryota|Hacrobia|Cryptophyta|Cryptophyceae|Cryptomonadales|Hemiselmidaceae|Chroomonas|Chroomonas_vectensis	90.188	1437	110	28	1	1423	325	1744	0	1844	HM126534.1.1744_U	18S_rRNA	nucleus	strain_K-0432	Eukaryota	Hacrobia	Cryptophyta	Cryptophyceae	Cryptomonadales	Hemiselmidaceae	Chroomonas	Chroomonas_vectensis
NODE_2_length_1520_cov_263.954636_g1_i0	KJ925368.1.1667_U|18S_rRNA|nucleus|clone_275B01|Eukaryota|Hacrobia|Katablepharidophyta|Katablepharidaceae|Katablepharidales|Katablepharidales_X|Katablepharidales_XX|Katablepharidales_XX_sp.	91.886	1331	87	17	1	1321	299	1618	0	1840	KJ925368.1.1667_U	18S_rRNA	nucleus	clone_275B01	Eukaryota	Hacrobia	Katablepharidophyta	Katablepharidaceae	Katablepharidales	Katablepharidales_X	Katablepharidales_XX	Katablepharidales_XX_sp.
NODE_2_length_1520_cov_263.954636_g1_i0	KJ925216.1.1670_U|18S_rRNA|nucleus|clone_269B12|Eukaryota|Hacrobia|Katablepharidophyta|Katablepharidaceae|Katablepharidales|Katablepharidales_X|Katablepharidales_XX|Katablepharidales_XX_sp.	91.915	1311	86	17	1	1305	299	1595	0	1816	KJ925216.1.1670_U	18S_rRNA	nucleus	clone_269B12	Eukaryota	Hacrobia	Katablepharidophyta	Katablepharidaceae	Katablepharidales	Katablepharidales_X	Katablepharidales_XX	Katablepharidales_XX_sp.
NODE_2_length_1520_cov_263.954636_g1_i0	KJ925380.1.1702_U|18S_rRNA|nucleus|clone_275E02.|Eukaryota|Hacrobia|Katablepharidophyta|Katablepharidaceae|Katablepharidales|Katablepharidales_X|Katablepharidales_XX|Katablepharidales_XX_sp.	91.476	1314	98	13	1	1307	292	1598	0	1794	KJ925380.1.1702_U	18S_rRNA	nucleus	clone_275E02.	Eukaryota	Hacrobia	Katablepharidophyta	Katablepharidaceae	Katablepharidales	Katablepharidales_X	Katablepharidales_XX	Katablepharidales_XX_sp.
NODE_2_length_1520_cov_263.954636_g1_i0	AB240960.1.1604_U|18S_rRNA|nucleus|strain_NIES_765|Eukaryota|Hacrobia|Cryptophyta|Cryptophyceae|Pyrenomonadales|Pyrenomonadaceae|Rhodomonas|Rhodomonas_duplex	90.007	1341	113	19	1	1333	224	1551	0	1714	AB240960.1.1604_U	18S_rRNA	nucleus	strain_NIES_765	Eukaryota	Hacrobia	Cryptophyta	Cryptophyceae	Pyrenomonadales	Pyrenomonadaceae	Rhodomonas	Rhodomonas_duplex
NODE_2_length_1520_cov_263.954636_g1_i0	KJ925365.1.1504_U|18S_rRNA|nucleus|clone_275A09|Eukaryota|Hacrobia|Katablepharidophyta|Katablepharidaceae|Katablepharidales|Katablepharidales_X|Katablepharidales_XX|Katablepharidales_XX_sp.	92.257	1214	73	18	1	1202	299	1503	0	1701	KJ925365.1.1504_U	18S_rRNA	nucleus	clone_275A09	Eukaryota	Hacrobia	Katablepharidophyta	Katablepharidaceae	Katablepharidales	Katablepharidales_X	Katablepharidales_XX	Katablepharidales_XX_sp.
NODE_2_length_1520_cov_263.954636_g1_i0	FJ349775.1.1045_U|18S_rRNA|nucleus|clone_051011_T2S4_W_T_SDP_170|Eukaryota|Hacrobia|Katablepharidophyta|Katablepharidaceae|Katablepharidales|Katablepharidales_X|Katablepharidales_XX|Katablepharidales_XX_sp.	94.582	1052	44	13	231	1276	1	1045	0	1615	FJ349775.1.1045_U	18S_rRNA	nucleus	clone_051011_T2S4_W_T_SDP_170	Eukaryota	Hacrobia	Katablepharidophyta	Katablepharidaceae	Katablepharidales	Katablepharidales_X	Katablepharidales_XX	Katablepharidales_XX_sp.
NODE_2_length_1520_cov_263.954636_g1_i0	HQ191366.1.1830_U|18S_rRNA|nucleus|clone_PA2009C5|Eukaryota|Hacrobia|Katablepharidophyta|Katablepharidaceae|Katablepharidales|Katablepharidales_X|Katablepharidales_XX|Katablepharidales_XX_sp.	96.459	932	26	7	517	1446	904	1830	0	1531	HQ191366.1.1830_U	18S_rRNA	nucleus	clone_PA2009C5	Eukaryota	Hacrobia	Katablepharidophyta	Katablepharidaceae	Katablepharidales	Katablepharidales_X	Katablepharidales_XX	Katablepharidales_XX_sp.
NODE_2_length_1520_cov_263.954636_g1_i0	FR874777.1.1771_U|18S_rRNA|nucleus|clone_1816B02|Eukaryota|Hacrobia|Cryptophyta|Cryptophyceae|Cryptomonadales|Cryptomonadales_X|Cryptomonadales_XX|Cryptomonadales_XX_sp.	91.996	1062	67	16	390	1444	721	1771	0	1474	FR874777.1.1771_U	18S_rRNA	nucleus	clone_1816B02	Eukaryota	Hacrobia	Cryptophyta	Cryptophyceae	Cryptomonadales	Cryptomonadales_X	Cryptomonadales_XX	Cryptomonadales_XX_sp.
NODE_2_length_1520_cov_263.954636_g1_i0	DQ781331.1.1127_U|18S_rRNA|nucleus|clone_AD503|Eukaryota|Hacrobia|Katablepharidophyta|Katablepharidaceae|Katablepharidales|Katablepharidales_X|Leucocryptos|Leucocryptos_marina	98.257	803	7	6	1	800	313	1111	0	1399	DQ781331.1.1127_U	18S_rRNA	nucleus	clone_AD503	Eukaryota	Hacrobia	Katablepharidophyta	Katablepharidaceae	Katablepharidales	Katablepharidales_X	Leucocryptos	Leucocryptos_marina
NODE_2_length_1520_cov_263.954636_g1_i0	HE655253.1.819_U|18S_rRNA|nucleus|clone_PC10.B5_Lle_1|Eukaryota|Hacrobia|Katablepharidophyta|Katablepharidaceae|Katablepharidales|Katablepharidales_X|Katablepharidales_XX|Katablepharidales_XX_sp.	95.14	823	35	5	392	1213	1	819	0	1293	HE655253.1.819_U	18S_rRNA	nucleus	clone_PC10.B5_Lle_1	Eukaryota	Hacrobia	Katablepharidophyta	Katablepharidaceae	Katablepharidales	Katablepharidales_X	Katablepharidales_XX	Katablepharidales_XX_sp.
NODE_2_length_1520_cov_263.954636_g1_i0	HE655258.1.934_U|18S_rRNA|nucleus|clone_PC10.D3_Lle_1|Eukaryota|Hacrobia|Katablepharidophyta|Katablepharidaceae|Katablepharidales|Katablepharidales_X|Katablepharidales_XX|Katablepharidales_XX_sp.	94.465	831	31	15	385	1210	114	934	0	1266	HE655258.1.934_U	18S_rRNA	nucleus	clone_PC10.D3_Lle_1	Eukaryota	Hacrobia	Katablepharidophyta	Katablepharidaceae	Katablepharidales	Katablepharidales_X	Katablepharidales_XX	Katablepharidales_XX_sp.
NODE_2_length_1520_cov_263.954636_g1_i0	KF925342.1.1620_U|18S_rRNA|nucleus|specimen_NCMA:CCMP3234|Eukaryota|Archaeplastida|Rhodophyta|Compsopogonophyceae|Erythropeltidales|Erythropeltidales_X|Madagascaria|Madagascaria_erythrocladioides	90.202	939	78	10	387	1321	641	1569	0	1212	KF925342.1.1620_U	18S_rRNA	nucleus	specimen_NCMA:CCMP3234	Eukaryota	Archaeplastida	Rhodophyta	Compsopogonophyceae	Erythropeltidales	Erythropeltidales_X	Madagascaria	Madagascaria_erythrocladioides
NODE_2_length_1520_cov_263.954636_g1_i0	GU072454.1.937_U|18S_rRNA|nucleus|clone_PS11D8|Eukaryota|Opisthokonta|Fungi|Fungi_X|Fungi_XX|Fungi_XXX|Fungi_XXXX|Fungi_XXXX_sp.	90.065	926	81	10	392	1312	16	935	0	1190	GU072454.1.937_U	18S_rRNA	nucleus	clone_PS11D8	Eukaryota	Opisthokonta	Fungi	Fungi_X	Fungi_XX	Fungi_XXX	Fungi_XXXX	Fungi_XXXX_sp.
NODE_2_length_1520_cov_263.954636_g1_i0	HQ191366.1.1830_U|18S_rRNA|nucleus|clone_PA2009C5|Eukaryota|Hacrobia|Katablepharidophyta|Katablepharidaceae|Katablepharidales|Katablepharidales_X|Katablepharidales_XX|Katablepharidales_XX_sp.	92.799	611	34	9	1	606	298	903	0	876	HQ191366.1.1830_U	18S_rRNA	nucleus	clone_PA2009C5	Eukaryota	Hacrobia	Katablepharidophyta	Katablepharidaceae	Katablepharidales	Katablepharidales_X	Katablepharidales_XX	Katablepharidales_XX_sp.
NODE_2_length_1520_cov_263.954636_g1_i0	FR874777.1.1771_U|18S_rRNA|nucleus|clone_1816B02|Eukaryota|Hacrobia|Cryptophyta|Cryptophyceae|Cryptomonadales|Cryptomonadales_X|Cryptomonadales_XX|Cryptomonadales_XX_sp.	93.919	296	14	2	1	296	336	627	2.58e-123	444	FR874777.1.1771_U	18S_rRNA	nucleus	clone_1816B02	Eukaryota	Hacrobia	Cryptophyta	Cryptophyceae	Cryptomonadales	Cryptomonadales_X	Cryptomonadales_XX	Cryptomonadales_XX_sp.
NODE_2_length_1520_cov_263.954636_g1_i0	JQ340337.1.1720_U|18S_rRNA|nucleus|strain_af|Eukaryota|Apusozoa|Hilomonadea|Planomonadida|Planomonadidae|Planomonadidae_Group-1|Ancyromonas|Ancyromonas_indica	94.056	286	15	2	1	286	322	605	5.57e-120	433	JQ340337.1.1720_U	18S_rRNA	nucleus	strain_af	Eukaryota	Apusozoa	Hilomonadea	Planomonadida	Planomonadidae	Planomonadidae_Group-1	Ancyromonas	Ancyromonas_indica
NODE_2_length_1520_cov_263.954636_g1_i0	KC928317.1.1662_U|18S_rRNA|nucleus|specimen_HB2011-3ov|Eukaryota|Hacrobia|Cryptophyta|Cryptophyceae|Cryptomonadales|Cryptomonadales_X|Cryptomonas|Cryptomonas_ovata	93.426	289	16	1	1	289	277	562	9.33e-118	425	KC928317.1.1662_U	18S_rRNA	nucleus	specimen_HB2011-3ov	Eukaryota	Hacrobia	Cryptophyta	Cryptophyceae	Cryptomonadales	Cryptomonadales_X	Cryptomonas	Cryptomonas_ovata
NODE_2_length_1520_cov_263.954636_g1_i0	KF925342.1.1620_U|18S_rRNA|nucleus|specimen_NCMA:CCMP3234|Eukaryota|Archaeplastida|Rhodophyta|Compsopogonophyceae|Erythropeltidales|Erythropeltidales_X|Madagascaria|Madagascaria_erythrocladioides	92.308	286	22	0	1	286	254	539	3.38e-112	407	KF925342.1.1620_U	18S_rRNA	nucleus	specimen_NCMA:CCMP3234	Eukaryota	Archaeplastida	Rhodophyta	Compsopogonophyceae	Erythropeltidales	Erythropeltidales_X	Madagascaria	Madagascaria_erythrocladioides
NODE_2_length_1520_cov_263.954636_g1_i0	AB971109.1.1788_U|18S_rRNA|nucleus|clone_Jp13Rp03E|Eukaryota|Opisthokonta|Fungi|Chytridiomycota|Chytridiomycotina|Chytridiomycetes|Rhyzophidiales_X|Rhyzophidiales_X_sp.	92.958	213	14	1	2	214	116	327	9.8e-83	309	AB971109.1.1788_U	18S_rRNA	nucleus	clone_Jp13Rp03E	Eukaryota	Opisthokonta	Fungi	Chytridiomycota	Chytridiomycotina	Chytridiomycetes	Rhyzophidiales_X	Rhyzophidiales_X_sp.
NODE_2_length_1520_cov_263.954636_g1_i0	JQ259954.1.2265_G|18S_rRNA|nucleus|strain_BCP-NB2-VF24|Eukaryota|Archaeplastida|Chlorophyta|Chlorophyceae|Sphaeropleales|Sphaeropleales_X|Bracteacoccus|Bracteacoccus_KF-2012h	92.523	214	15	1	1	214	340	552	1.27e-81	305	JQ259954.1.2265_G	18S_rRNA	nucleus	strain_BCP-NB2-VF24	Eukaryota	Archaeplastida	Chlorophyta	Chlorophyceae	Sphaeropleales	Sphaeropleales_X	Bracteacoccus	Bracteacoccus_KF-2012h
NODE_3_length_1408_cov_625.124730_g2_i0	AY988505.1.1678_U|18S_rRNA|nucleus|strain_JEL137|Eukaryota|Opisthokonta|Fungi|Chytridiomycota|Chytridiomycotina|Chytridiomycetes|Physocladia|Physocladia_obscura	91.716	169	13	1	587	754	1510	1678	5.61e-60	233	AY988505.1.1678_U	18S_rRNA	nucleus	strain_JEL137	Eukaryota	Opisthokonta	Fungi	Chytridiomycota	Chytridiomycotina	Chytridiomycetes	Physocladia	Physocladia_obscura
NODE_3_length_1408_cov_625.124730_g2_i0	AY988502.1.1660_U|18S_rRNA|nucleus|strain_JEL59|Eukaryota|Opisthokonta|Fungi|Chytridiomycota|Chytridiomycotina|Chytridiomycetes|Chytriomyces|Chytriomyces_spinosus	93.793	145	9	0	610	754	1516	1660	4.37e-56	220	AY988502.1.1660_U	18S_rRNA	nucleus	strain_JEL59	Eukaryota	Opisthokonta	Fungi	Chytridiomycota	Chytridiomycotina	Chytridiomycetes	Chytriomyces	Chytriomyces_spinosus
NODE_3_length_1408_cov_625.124730_g2_i0	AY988500.1.1637_U|18S_rRNA|nucleus|strain_JEL186|Eukaryota|Opisthokonta|Fungi|Chytridiomycota|Chytridiomycotina|Chytridiomycetes|Asterophlyctis|Asterophlyctis_sarcoptoides	90.385	104	9	1	1	104	1090	1192	1.63e-30	135	AY988500.1.1637_U	18S_rRNA	nucleus	strain_JEL186	Eukaryota	Opisthokonta	Fungi	Chytridiomycota	Chytridiomycotina	Chytridiomycetes	Asterophlyctis	Asterophlyctis_sarcoptoides
NODE_3_length_1408_cov_625.124730_g2_i0	EF432819.1.3579_U|18S_rRNA|nucleus||Eukaryota|Opisthokonta|Fungi|Chytridiomycota|Chytridiomycotina|Chytridiomycetes|Chytridiomycetes_X|Chytridiomycetes_X_sp.	91.667	96	7	1	1	96	2865	2959	2.11e-29	132	EF432819.1.3579_U	18S_rRNA	nucleus		Eukaryota	Opisthokonta	Fungi	Chytridiomycota	Chytridiomycotina	Chytridiomycetes	Chytridiomycetes_X	Chytridiomycetes_X_sp.
NODE_3_length_1408_cov_625.124730_g2_i0	AY988505.1.1678_U|18S_rRNA|nucleus|strain_JEL137|Eukaryota|Opisthokonta|Fungi|Chytridiomycota|Chytridiomycotina|Chytridiomycetes|Physocladia|Physocladia_obscura	94.118	85	5	0	1	85	1094	1178	7.58e-29	130	AY988505.1.1678_U	18S_rRNA	nucleus	strain_JEL137	Eukaryota	Opisthokonta	Fungi	Chytridiomycota	Chytridiomycotina	Chytridiomycetes	Physocladia	Physocladia_obscura
NODE_3_length_1408_cov_625.124730_g2_i0	AY988503.1.1662_U|18S_rRNA|nucleus|strain_ATCC_90967;_JEL129|Eukaryota|Opisthokonta|Fungi|Chytridiomycota|Chytridiomycotina|Chytridiomycetes|Entophlyctis|Entophlyctis_luteolus	94.118	85	5	0	1	85	1095	1179	7.58e-29	130	AY988503.1.1662_U	18S_rRNA	nucleus	strain_ATCC_90967;_JEL129	Eukaryota	Opisthokonta	Fungi	Chytridiomycota	Chytridiomycotina	Chytridiomycetes	Entophlyctis	Entophlyctis_luteolus
NODE_3_length_1408_cov_625.124730_g2_i0	AY988502.1.1660_U|18S_rRNA|nucleus|strain_JEL59|Eukaryota|Opisthokonta|Fungi|Chytridiomycota|Chytridiomycotina|Chytridiomycetes|Chytriomyces|Chytriomyces_spinosus	93.827	81	5	0	2	82	1086	1166	1.27e-26	122	AY988502.1.1660_U	18S_rRNA	nucleus	strain_JEL59	Eukaryota	Opisthokonta	Fungi	Chytridiomycota	Chytridiomycotina	Chytridiomycetes	Chytriomyces	Chytriomyces_spinosus
NODE_3_length_1408_cov_625.124730_g2_i0	AM712267.1.1242_U|18S_rRNA|nucleus|specimen_personal:Manfred_Enderle(D):17-Aug-1985_|Eukaryota|Opisthokonta|Fungi|Basidiomycota|Agaricomycotina|Agaricomycetes|Psathyrella|Psathyrella_olympiana	92.857	84	6	0	1	84	927	1010	1.27e-26	122	AM712267.1.1242_U	18S_rRNA	nucleus	specimen_personal:Manfred_Enderle(D):17-Aug-1985_	Eukaryota	Opisthokonta	Fungi	Basidiomycota	Agaricomycotina	Agaricomycetes	Psathyrella	Psathyrella_olympiana
NODE_3_length_1408_cov_625.124730_g2_i0	KJ437232.1.921_U|18S_rRNA|nucleus||Eukaryota|Opisthokonta|Fungi|Basidiomycota|Agaricomycotina|Tremellomycetes|Biatoropsis|Biatoropsis_usnearum	90.698	86	8	0	1	86	828	913	2.12e-24	115	KJ437232.1.921_U	18S_rRNA	nucleus		Eukaryota	Opisthokonta	Fungi	Basidiomycota	Agaricomycotina	Tremellomycetes	Biatoropsis	Biatoropsis_usnearum
NODE_6_length_1104_cov_1215.682364_g1_i1	KJ763642.1.1795_U|18S_rRNA|nucleus|clone_SGYP1492|Eukaryota|Hacrobia|Katablepharidophyta|Katablepharidaceae|Katablepharidales|Katablepharidales_X|Katablepharidales_XX|Katablepharidales_XX_sp.	97.732	970	18	4	78	1044	1795	827	0	1666	KJ763642.1.1795_U	18S_rRNA	nucleus	clone_SGYP1492	Eukaryota	Hacrobia	Katablepharidophyta	Katablepharidaceae	Katablepharidales	Katablepharidales_X	Katablepharidales_XX	Katablepharidales_XX_sp.
NODE_6_length_1104_cov_1215.682364_g1_i1	KJ763296.1.1794_U|18S_rRNA|nucleus|clone_SGUH742|Eukaryota|Hacrobia|Katablepharidophyta|Katablepharidaceae|Katablepharidales|Katablepharidales_X|Katablepharidales_XX|Katablepharidales_XX_sp.	95.872	969	37	3	78	1044	1794	827	0	1565	KJ763296.1.1794_U	18S_rRNA	nucleus	clone_SGUH742	Eukaryota	Hacrobia	Katablepharidophyta	Katablepharidaceae	Katablepharidales	Katablepharidales_X	Katablepharidales_XX	Katablepharidales_XX_sp.
NODE_6_length_1104_cov_1215.682364_g1_i1	EF526836.1.1394_U|18S_rRNA|nucleus|clone_NA1_3F1|Eukaryota|Hacrobia|Katablepharidophyta|Katablepharidaceae|Katablepharidales|Katablepharidales_X|Katablepharidales_XX|Katablepharidales_XX_sp.	96.312	949	32	3	98	1044	1394	447	0	1555	EF526836.1.1394_U	18S_rRNA	nucleus	clone_NA1_3F1	Eukaryota	Hacrobia	Katablepharidophyta	Katablepharidaceae	Katablepharidales	Katablepharidales_X	Katablepharidales_XX	Katablepharidales_XX_sp.
NODE_6_length_1104_cov_1215.682364_g1_i1	DQ980481.1.1731_U|18S_rRNA|nucleus|strain_NIES_1335|Eukaryota|Hacrobia|Katablepharidophyta|Katablepharidaceae|Katablepharidales|Katablepharidales_X|Leucocryptos|Leucocryptos_marina	96.375	938	32	2	109	1044	1731	794	0	1543	DQ980481.1.1731_U	18S_rRNA	nucleus	strain_NIES_1335	Eukaryota	Hacrobia	Katablepharidophyta	Katablepharidaceae	Katablepharidales	Katablepharidales_X	Leucocryptos	Leucocryptos_marina
NODE_6_length_1104_cov_1215.682364_g1_i1	KJ762839.1.1797_U|18S_rRNA|nucleus|clone_SGUH1029|Eukaryota|Hacrobia|Katablepharidophyta|Katablepharidaceae|Katablepharidales|Katablepharidales_X|Katablepharidales_XX|Katablepharidales_XX_sp.	95.052	970	43	5	78	1044	1797	830	0	1520	KJ762839.1.1797_U	18S_rRNA	nucleus	clone_SGUH1029	Eukaryota	Hacrobia	Katablepharidophyta	Katablepharidaceae	Katablepharidales	Katablepharidales_X	Katablepharidales_XX	Katablepharidales_XX_sp.
NODE_6_length_1104_cov_1215.682364_g1_i1	GU068005.1.1774_U|18S_rRNA|nucleus|clone_ESS241006.012|Eukaryota|Hacrobia|Katablepharidophyta|Katablepharidaceae|Katablepharidales|Katablepharidales_X|Katablepharidales_XX|Katablepharidales_XX_sp.	94.645	971	44	8	77	1044	1774	809	0	1498	GU068005.1.1774_U	18S_rRNA	nucleus	clone_ESS241006.012	Eukaryota	Hacrobia	Katablepharidophyta	Katablepharidaceae	Katablepharidales	Katablepharidales_X	Katablepharidales_XX	Katablepharidales_XX_sp.
NODE_6_length_1104_cov_1215.682364_g1_i1	HQ191366.1.1830_U|18S_rRNA|nucleus|clone_PA2009C5|Eukaryota|Hacrobia|Katablepharidophyta|Katablepharidaceae|Katablepharidales|Katablepharidales_X|Katablepharidales_XX|Katablepharidales_XX_sp.	95.806	930	32	7	75	1002	1830	906	0	1495	HQ191366.1.1830_U	18S_rRNA	nucleus	clone_PA2009C5	Eukaryota	Hacrobia	Katablepharidophyta	Katablepharidaceae	Katablepharidales	Katablepharidales_X	Katablepharidales_XX	Katablepharidales_XX_sp.
NODE_6_length_1104_cov_1215.682364_g1_i1	JN832733.1.1713_U|18S_rRNA|nucleus|clone_E_MO_3H06_OTU36|Eukaryota|Hacrobia|Katablepharidophyta|Katablepharidaceae|Katablepharidales|Katablepharidales_X|Katablepharidales_XX|Katablepharidales_XX_sp.	95.064	932	39	7	116	1044	1713	786	0	1459	JN832733.1.1713_U	18S_rRNA	nucleus	clone_E_MO_3H06_OTU36	Eukaryota	Hacrobia	Katablepharidophyta	Katablepharidaceae	Katablepharidales	Katablepharidales_X	Katablepharidales_XX	Katablepharidales_XX_sp.
NODE_6_length_1104_cov_1215.682364_g1_i1	JN090866.1.1795_U|18S_rRNA|nucleus|clone_KRL01E6|Eukaryota|Hacrobia|Katablepharidophyta|Katablepharidaceae|Katablepharidales|Katablepharidales_X|Katablepharidales_XX|Katablepharidales_XX_sp.	93.443	976	51	12	77	1044	1795	825	0	1435	JN090866.1.1795_U	18S_rRNA	nucleus	clone_KRL01E6	Eukaryota	Hacrobia	Katablepharidophyta	Katablepharidaceae	Katablepharidales	Katablepharidales_X	Katablepharidales_XX	Katablepharidales_XX_sp.
NODE_6_length_1104_cov_1215.682364_g1_i1	KJ925230.1.1679_U|18S_rRNA|nucleus|clone_270A06|Eukaryota|Hacrobia|Katablepharidophyta|Katablepharidaceae|Katablepharidales|Katablepharidales_X|Katablepharidales_XX|Katablepharidales_XX_sp.	94.51	929	43	8	118	1044	1676	754	0	1426	KJ925230.1.1679_U	18S_rRNA	nucleus	clone_270A06	Eukaryota	Hacrobia	Katablepharidophyta	Katablepharidaceae	Katablepharidales	Katablepharidales_X	Katablepharidales_XX	Katablepharidales_XX_sp.
NODE_6_length_1104_cov_1215.682364_g1_i1	KJ925248.1.1669_U|18S_rRNA|nucleus|clone_270F07|Eukaryota|Hacrobia|Katablepharidophyta|Katablepharidaceae|Katablepharidales|Katablepharidales_X|Katablepharidales_XX|Katablepharidales_XX_sp.	94.627	912	42	7	135	1044	1669	763	0	1406	KJ925248.1.1669_U	18S_rRNA	nucleus	clone_270F07	Eukaryota	Hacrobia	Katablepharidophyta	Katablepharidaceae	Katablepharidales	Katablepharidales_X	Katablepharidales_XX	Katablepharidales_XX_sp.
NODE_6_length_1104_cov_1215.682364_g1_i1	KJ925295.1.1602_U|18S_rRNA|nucleus|clone_2.72E+06|Eukaryota|Hacrobia|Katablepharidophyta|Katablepharidaceae|Katablepharidales|Katablepharidales_X|Katablepharidales_XX|Katablepharidales_XX_sp.	96.374	855	28	3	191	1044	1554	702	0	1404	KJ925295.1.1602_U	18S_rRNA	nucleus	clone_2.72E+06	Eukaryota	Hacrobia	Katablepharidophyta	Katablepharidaceae	Katablepharidales	Katablepharidales_X	Katablepharidales_XX	Katablepharidales_XX_sp.
NODE_6_length_1104_cov_1215.682364_g1_i1	KJ925262.1.1671_U|18S_rRNA|nucleus|clone_270H12|Eukaryota|Hacrobia|Katablepharidophyta|Katablepharidaceae|Katablepharidales|Katablepharidales_X|Katablepharidales_XX|Katablepharidales_XX_sp.	94.264	924	43	9	124	1044	1671	755	0	1404	KJ925262.1.1671_U	18S_rRNA	nucleus	clone_270H12	Eukaryota	Hacrobia	Katablepharidophyta	Katablepharidaceae	Katablepharidales	Katablepharidales_X	Katablepharidales_XX	Katablepharidales_XX_sp.
NODE_6_length_1104_cov_1215.682364_g1_i1	AY919672.1.1743_U|18S_rRNA|nucleus||Eukaryota|Hacrobia|Katablepharidophyta|Katablepharidaceae|Katablepharidales|Katablepharidales_X|Kathablepharis|Katablepharis_remigera	92.857	938	54	11	116	1044	1740	807	0	1358	AY919672.1.1743_U	18S_rRNA	nucleus		Eukaryota	Hacrobia	Katablepharidophyta	Katablepharidaceae	Katablepharidales	Katablepharidales_X	Kathablepharis	Katablepharis_remigera
NODE_6_length_1104_cov_1215.682364_g1_i1	JN705499.1.1333_U|18S_rRNA|nucleus|clone_226Feb24_12E|Eukaryota|Hacrobia|Katablepharidophyta|Katablepharidaceae|Katablepharidales|Katablepharidales_X|Katablepharidales_XX|Katablepharidales_XX_sp.	94.925	867	36	6	182	1044	1309	447	0	1351	JN705499.1.1333_U	18S_rRNA	nucleus	clone_226Feb24_12E	Eukaryota	Hacrobia	Katablepharidophyta	Katablepharidaceae	Katablepharidales	Katablepharidales_X	Katablepharidales_XX	Katablepharidales_XX_sp.
NODE_6_length_1104_cov_1215.682364_g1_i1	AB772616.1.1727_U|18S_rRNA|nucleus||Eukaryota|Hacrobia|Katablepharidophyta|Katablepharidaceae|Katablepharidales|Katablepharidales_X|Hatena|Hatena_arenicola	92.227	952	63	11	101	1044	1727	779	0	1338	AB772616.1.1727_U	18S_rRNA	nucleus		Eukaryota	Hacrobia	Katablepharidophyta	Katablepharidaceae	Katablepharidales	Katablepharidales_X	Hatena	Hatena_arenicola
NODE_6_length_1104_cov_1215.682364_g1_i1	KJ925375.1.1690_U|18S_rRNA|nucleus|clone_275D08|Eukaryota|Hacrobia|Katablepharidophyta|Katablepharidaceae|Katablepharidales|Katablepharidales_X|Katablepharidales_XX|Katablepharidales_XX_sp.	94.872	858	36	7	191	1044	1629	776	0	1334	KJ925375.1.1690_U	18S_rRNA	nucleus	clone_275D08	Eukaryota	Hacrobia	Katablepharidophyta	Katablepharidaceae	Katablepharidales	Katablepharidales_X	Katablepharidales_XX	Katablepharidales_XX_sp.
NODE_6_length_1104_cov_1215.682364_g1_i1	FN690518.1.1694_U|18S_rRNA|nucleus|clone_5-E5|Eukaryota|Hacrobia|Katablepharidophyta|Katablepharidaceae|Katablepharidales|Katablepharidales_X|Katablepharidales_XX|Katablepharidales_XX_sp.	94.516	857	41	6	191	1044	1632	779	0	1317	FN690518.1.1694_U	18S_rRNA	nucleus	clone_5-E5	Eukaryota	Hacrobia	Katablepharidophyta	Katablepharidaceae	Katablepharidales	Katablepharidales_X	Katablepharidales_XX	Katablepharidales_XX_sp.
NODE_6_length_1104_cov_1215.682364_g1_i1	FR874777.1.1771_U|18S_rRNA|nucleus|clone_1816B02|Eukaryota|Hacrobia|Cryptophyta|Cryptophyceae|Cryptomonadales|Cryptomonadales_X|Cryptomonadales_XX|Cryptomonadales_XX_sp.	90.733	982	72	16	77	1049	1771	800	0	1291	FR874777.1.1771_U	18S_rRNA	nucleus	clone_1816B02	Eukaryota	Hacrobia	Cryptophyta	Cryptophyceae	Cryptomonadales	Cryptomonadales_X	Cryptomonadales_XX	Cryptomonadales_XX_sp.
NODE_6_length_1104_cov_1215.682364_g1_i1	AJ007277.1.1763_U|18S_rRNA|nucleus|strain_M1312|Eukaryota|Hacrobia|Cryptophyta|Cryptophyceae|Cryptomonadales|Hemiselmidaceae|Chroomonas|Chroomonas_sp.	90.587	988	72	19	74	1049	1763	785	0	1290	AJ007277.1.1763_U	18S_rRNA	nucleus	strain_M1312	Eukaryota	Hacrobia	Cryptophyta	Cryptophyceae	Cryptomonadales	Hemiselmidaceae	Chroomonas	Chroomonas_sp.
NODE_6_length_1104_cov_1215.682364_g1_i1	JP445963.602.2392_U|18S_rRNA|nucleus||Eukaryota|Hacrobia|Katablepharidophyta|Katablepharidaceae|Katablepharidales|Katablepharidales_X|Roombia|Roombia_truncata	90.862	974	72	15	82	1045	1791	825	0	1290	JP445963.602.2392_U	18S_rRNA	nucleus		Eukaryota	Hacrobia	Katablepharidophyta	Katablepharidaceae	Katablepharidales	Katablepharidales_X	Roombia	Roombia_truncata
NODE_6_length_1104_cov_1215.682364_g1_i1	FR865776.2.1778_U|18S_rRNA|nucleus|strain_CCAP981/1|Eukaryota|Archaeplastida|Glaucophyta|Glaucocystophyceae|Glaucocystophytes|Cyanophoraceae|Cyanophora|Cyanophora_paradoxa	91.429	945	71	10	82	1020	1777	837	0	1288	FR865776.2.1778_U	18S_rRNA	nucleus	strain_CCAP981/1	Eukaryota	Archaeplastida	Glaucophyta	Glaucocystophyceae	Glaucocystophytes	Cyanophoraceae	Cyanophora	Cyanophora_paradoxa
NODE_6_length_1104_cov_1215.682364_g1_i1	AB212285.1.1721_U|18S_rRNA|nucleus||Eukaryota|Hacrobia|Katablepharidophyta|Katablepharidaceae|Katablepharidales|Katablepharidales_X|Hatena|Hatena_arenicola	90.722	970	73	17	85	1044	1721	759	0	1286	AB212285.1.1721_U	18S_rRNA	nucleus		Eukaryota	Hacrobia	Katablepharidophyta	Katablepharidaceae	Katablepharidales	Katablepharidales_X	Hatena	Hatena_arenicola
NODE_6_length_1104_cov_1215.682364_g1_i1	FJ349775.1.1045_U|18S_rRNA|nucleus|clone_051011_T2S4_W_T_SDP_170|Eukaryota|Hacrobia|Katablepharidophyta|Katablepharidaceae|Katablepharidales|Katablepharidales_X|Katablepharidales_XX|Katablepharidales_XX_sp.	95.63	801	32	3	245	1044	1045	247	0	1282	FJ349775.1.1045_U	18S_rRNA	nucleus	clone_051011_T2S4_W_T_SDP_170	Eukaryota	Hacrobia	Katablepharidophyta	Katablepharidaceae	Katablepharidales	Katablepharidales_X	Katablepharidales_XX	Katablepharidales_XX_sp.
NODE_6_length_1104_cov_1215.682364_g1_i1	X70803.22.1792_U|18S_rRNA|nucleus|strain_SAG_45.88|Eukaryota|Archaeplastida|Glaucophyta|Glaucocystophyceae|Glaucocystophytes|Glaucocystaceae|Glaucocystis|Glaucocystis_nostochinearum	91.004	956	71	14	101	1045	1771	820	0	1275	X70803.22.1792_U	18S_rRNA	nucleus	strain_SAG_45.88	Eukaryota	Archaeplastida	Glaucophyta	Glaucocystophyceae	Glaucocystophytes	Glaucocystaceae	Glaucocystis	Glaucocystis_nostochinearum
NODE_6_length_1104_cov_1215.682364_g1_i1	JQ420116.1.1753_U|18S_rRNA|nucleus|clone_Q3-10|Eukaryota|Hacrobia|Cryptophyta|Cryptophyceae|Cryptomonadales|Cryptomonadales_X|Cryptomonadales_XX|Cryptomonadales_XX_sp.	90.777	965	69	17	95	1049	1753	799	0	1271	JQ420116.1.1753_U	18S_rRNA	nucleus	clone_Q3-10	Eukaryota	Hacrobia	Cryptophyta	Cryptophyceae	Cryptomonadales	Cryptomonadales_X	Cryptomonadales_XX	Cryptomonadales_XX_sp.
NODE_6_length_1104_cov_1215.682364_g1_i1	FR850018.1.1781_U|18S_rRNA|nucleus||Eukaryota|Hacrobia|Cryptophyta|Cryptophyceae|Cryptomonadales|Hemiselmidaceae|Chroomonas|Chroomonas_sp.	90.254	985	75	19	77	1049	1765	790	0	1267	FR850018.1.1781_U	18S_rRNA	nucleus		Eukaryota	Hacrobia	Cryptophyta	Cryptophyceae	Cryptomonadales	Hemiselmidaceae	Chroomonas	Chroomonas_sp.
NODE_6_length_1104_cov_1215.682364_g1_i1	X81328.1.1764_U|18S_rRNA|nucleus||Eukaryota|Hacrobia|Cryptophyta|Cryptophyceae|Cryptomonadales|Hemiselmidaceae|Chroomonas|Chroomonas_salina	90.408	980	69	22	77	1045	1764	799	0	1266	X81328.1.1764_U	18S_rRNA	nucleus		Eukaryota	Hacrobia	Cryptophyta	Cryptophyceae	Cryptomonadales	Hemiselmidaceae	Chroomonas	Chroomonas_salina
NODE_6_length_1104_cov_1215.682364_g1_i1	X91783.1.1810_U|18S_rRNA|nucleus||Eukaryota|Archaeplastida|Streptophyta|Embryophyceae|Embryophyceae_X|Embryophyceae_XX|Symphyogyna|Symphyogyna_brongniartii	90.204	980	82	12	77	1045	1810	834	0	1266	X91783.1.1810_U	18S_rRNA	nucleus		Eukaryota	Archaeplastida	Streptophyta	Embryophyceae	Embryophyceae_X	Embryophyceae_XX	Symphyogyna	Symphyogyna_brongniartii
NODE_6_length_1104_cov_1215.682364_g1_i1	MG202010.1497.3290_U|18S_rRNA|nucleus|strain_TD-1|Eukaryota|Eukaryota_X|Ancoracystida|Ancoracystida_X|Ancoracystida_XX|Ancoracystida_XXX|Ancoracysta|Ancoracysta_twista	90.041	984	87	11	70	1045	1794	814	0	1264	MG202010.1497.3290_U	18S_rRNA	nucleus	strain_TD-1	Eukaryota	Eukaryota_X	Ancoracystida	Ancoracystida_X	Ancoracystida_XX	Ancoracystida_XXX	Ancoracysta	Ancoracysta_twista
NODE_6_length_1104_cov_1215.682364_g1_i1	X85095.1.1809_U|18S_rRNA|nucleus||Eukaryota|Archaeplastida|Streptophyta|Embryophyceae|Embryophyceae_X|Embryophyceae_XX|Aneura|Aneura_pinguis	90.194	979	82	12	78	1045	1809	834	0	1264	X85095.1.1809_U	18S_rRNA	nucleus		Eukaryota	Archaeplastida	Streptophyta	Embryophyceae	Embryophyceae_X	Embryophyceae_XX	Aneura	Aneura_pinguis
NODE_6_length_1104_cov_1215.682364_g1_i1	AY330418.1.1810_U|18S_rRNA|nucleus|specimen_Goffinet_5425_(DUKE)|Eukaryota|Archaeplastida|Streptophyta|Embryophyceae|Embryophyceae_X|Embryophyceae_XX|Dendroligotrichum|Dendroligotrichum_dendroides	90.785	955	75	11	77	1021	1810	859	0	1264	AY330418.1.1810_U	18S_rRNA	nucleus	specimen_Goffinet_5425_(DUKE)	Eukaryota	Archaeplastida	Streptophyta	Embryophyceae	Embryophyceae_X	Embryophyceae_XX	Dendroligotrichum	Dendroligotrichum_dendroides
NODE_6_length_1104_cov_1215.682364_g1_i1	JQ340335.1.1776_U|18S_rRNA|nucleus|strain_il19|Eukaryota|Apusozoa|Hilomonadea|Planomonadida|Planomonadidae|Planomonadidae_Group-1|Fabomonas|Fabomonas_tropica	90.204	980	79	17	77	1045	1773	800	0	1262	JQ340335.1.1776_U	18S_rRNA	nucleus	strain_il19	Eukaryota	Apusozoa	Hilomonadea	Planomonadida	Planomonadidae	Planomonadidae_Group-1	Fabomonas	Fabomonas_tropica
NODE_6_length_1104_cov_1215.682364_g1_i1	AY688740.1.1790_U|18S_rRNA|nucleus|specimen_Stotler_&_Crandall-Stotler_4602_(ABSH)|Eukaryota|Archaeplastida|Streptophyta|Embryophyceae|Embryophyceae_X|Embryophyceae_XX|Verdoornia|Verdoornia_succulenta	90.112	981	81	14	77	1045	1790	814	0	1262	AY688740.1.1790_U	18S_rRNA	nucleus	specimen_Stotler_&_Crandall-Stotler_4602_(ABSH)	Eukaryota	Archaeplastida	Streptophyta	Embryophyceae	Embryophyceae_X	Embryophyceae_XX	Verdoornia	Verdoornia_succulenta
NODE_6_length_1104_cov_1215.682364_g1_i1	MF179473.1.1844_U|18S_rRNA|nucleus|strain_|Eukaryota|Hacrobia|Cryptophyta|Cryptophyceae|Cryptomonadales|Hemiselmidaceae|Hemiselmis|Hemiselmis_sp.	90.162	986	72	21	77	1049	1844	871	0	1260	MF179473.1.1844_U	18S_rRNA	nucleus	strain_	Eukaryota	Hacrobia	Cryptophyta	Cryptophyceae	Cryptomonadales	Hemiselmidaceae	Hemiselmis	Hemiselmis_sp.
NODE_6_length_1104_cov_1215.682364_g1_i1	X81964.1.1813_U|18S_rRNA|nucleus||Eukaryota|Archaeplastida|Streptophyta|Embryophyceae|Embryophyceae_X|Embryophyceae_XX|Huperzia|Huperzia_phlegmaria	90.092	979	85	11	77	1045	1812	836	0	1260	X81964.1.1813_U	18S_rRNA	nucleus		Eukaryota	Archaeplastida	Streptophyta	Embryophyceae	Embryophyceae_X	Embryophyceae_XX	Huperzia	Huperzia_phlegmaria
NODE_6_length_1104_cov_1215.682364_g1_i1	Y16013.1.1810_U|18S_rRNA|nucleus||Eukaryota|Archaeplastida|Streptophyta|Embryophyceae|Embryophyceae_X|Embryophyceae_XX|Moerckia|Moerckia_flotoviana	90.112	981	81	14	77	1045	1810	834	0	1260	Y16013.1.1810_U	18S_rRNA	nucleus		Eukaryota	Archaeplastida	Streptophyta	Embryophyceae	Embryophyceae_X	Embryophyceae_XX	Moerckia	Moerckia_flotoviana
NODE_6_length_1104_cov_1215.682364_g1_i1	AJ275005.1.1793_U|18S_rRNA|nucleus|specimen_DNA_79_Berkeley|Eukaryota|Archaeplastida|Streptophyta|Embryophyceae|Embryophyceae_X|Embryophyceae_XX|Andreaeobryum|Andreaeobryum_macrosporum	90.681	955	76	11	77	1021	1792	841	0	1258	AJ275005.1.1793_U	18S_rRNA	nucleus	specimen_DNA_79_Berkeley	Eukaryota	Archaeplastida	Streptophyta	Embryophyceae	Embryophyceae_X	Embryophyceae_XX	Andreaeobryum	Andreaeobryum_macrosporum
NODE_6_length_1104_cov_1215.682364_g1_i1	KJ763263.1.1797_U|18S_rRNA|nucleus|clone_SGUH695|Eukaryota|Hacrobia|Katablepharidophyta|Katablepharidaceae|Katablepharidales|Katablepharidales_X|Katablepharidales_XX|Katablepharidales_XX_sp.	90.164	976	82	12	78	1044	1797	827	0	1258	KJ763263.1.1797_U	18S_rRNA	nucleus	clone_SGUH695	Eukaryota	Hacrobia	Katablepharidophyta	Katablepharidaceae	Katablepharidales	Katablepharidales_X	Katablepharidales_XX	Katablepharidales_XX_sp.
NODE_6_length_1104_cov_1215.682364_g1_i1	HM126534.1.1744_U|18S_rRNA|nucleus|strain_K-0432|Eukaryota|Hacrobia|Cryptophyta|Cryptophyceae|Cryptomonadales|Hemiselmidaceae|Chroomonas|Chroomonas_vectensis	90.58	966	66	22	98	1049	1744	790	0	1256	HM126534.1.1744_U	18S_rRNA	nucleus	strain_K-0432	Eukaryota	Hacrobia	Cryptophyta	Cryptophyceae	Cryptomonadales	Hemiselmidaceae	Chroomonas	Chroomonas_vectensis
NODE_6_length_1104_cov_1215.682364_g1_i1	AJ239055.1.1810_U|18S_rRNA|nucleus||Eukaryota|Archaeplastida|Streptophyta|Embryophyceae|Embryophyceae_X|Embryophyceae_XX|Treubia|Treubia_lacunosa	90	980	84	13	77	1045	1810	834	0	1254	AJ239055.1.1810_U	18S_rRNA	nucleus		Eukaryota	Archaeplastida	Streptophyta	Embryophyceae	Embryophyceae_X	Embryophyceae_XX	Treubia	Treubia_lacunosa
NODE_6_length_1104_cov_1215.682364_g1_i1	EF526832.1.1390_U|18S_rRNA|nucleus|clone_NA1_3C10|Eukaryota|Hacrobia|Cryptophyta|Cryptophyceae|Goniomonadales|Goniomonadales_X|Goniomonadales_XX|Goniomonadales_XX_sp.	90.566	954	81	9	98	1046	1390	441	0	1254	EF526832.1.1390_U	18S_rRNA	nucleus	clone_NA1_3C10	Eukaryota	Hacrobia	Cryptophyta	Cryptophyceae	Goniomonadales	Goniomonadales_X	Goniomonadales_XX	Goniomonadales_XX_sp.
NODE_6_length_1104_cov_1215.682364_g1_i1	AF208406.1.1796_U|18S_rRNA|nucleus||Eukaryota|Archaeplastida|Streptophyta|Embryophyceae|Embryophyceae_X|Embryophyceae_XX|Pogonatum|Pogonatum_urnigerum	90.576	955	77	11	77	1021	1795	844	0	1253	AF208406.1.1796_U	18S_rRNA	nucleus		Eukaryota	Archaeplastida	Streptophyta	Embryophyceae	Embryophyceae_X	Embryophyceae_XX	Pogonatum	Pogonatum_urnigerum
NODE_6_length_1104_cov_1215.682364_g1_i1	AJ269686.1.1810_U|18S_rRNA|nucleus||Eukaryota|Archaeplastida|Streptophyta|Embryophyceae|Embryophyceae_X|Embryophyceae_XX|Takakia|Takakia_lepidozioides	90.576	955	77	11	77	1021	1810	859	0	1253	AJ269686.1.1810_U	18S_rRNA	nucleus		Eukaryota	Archaeplastida	Streptophyta	Embryophyceae	Embryophyceae_X	Embryophyceae_XX	Takakia	Takakia_lepidozioides
NODE_6_length_1104_cov_1215.682364_g1_i1	JQ434475.1.1733_U|18S_rRNA|nucleus||Eukaryota|Hacrobia|Cryptophyta|Cryptophyceae|Goniomonadales|Goniomonadales_X|Goniomonas|Goniomonas_avonlea	90.688	945	69	16	111	1044	1730	794	0	1240	JQ434475.1.1733_U	18S_rRNA	nucleus		Eukaryota	Hacrobia	Cryptophyta	Cryptophyceae	Goniomonadales	Goniomonadales_X	Goniomonas	Goniomonas_avonlea
NODE_6_length_1104_cov_1215.682364_g1_i1	AF508269.1.1725_U|18S_rRNA|nucleus|strain_MUCC231|Eukaryota|Hacrobia|Cryptophyta|Cryptophyceae|Cryptomonadales|Hemiselmidaceae|Chroomonas|Chroomonas_nordstedtii	90.397	958	63	24	100	1045	1725	785	0	1232	AF508269.1.1725_U	18S_rRNA	nucleus	strain_MUCC231	Eukaryota	Hacrobia	Cryptophyta	Cryptophyceae	Cryptomonadales	Hemiselmidaceae	Chroomonas	Chroomonas_nordstedtii
NODE_6_length_1104_cov_1215.682364_g1_i1	X80982.1.1812_U|18S_rRNA|nucleus||Eukaryota|Archaeplastida|Streptophyta|Embryophyceae|Embryophyceae_X|Embryophyceae_XX|Polytrichum|Polytrichum_formosum	90.188	958	75	16	77	1021	1812	861	0	1230	X80982.1.1812_U	18S_rRNA	nucleus		Eukaryota	Archaeplastida	Streptophyta	Embryophyceae	Embryophyceae_X	Embryophyceae_XX	Polytrichum	Polytrichum_formosum
NODE_6_length_1104_cov_1215.682364_g1_i1	JN098194.1.1536_U|18S_rRNA|nucleus|clone_20LI08|Eukaryota|Alveolata|Dinoflagellata|Dinophyceae|Gonyaulacales|Goniodomataceae|Alexandrium|Alexandrium_fundyense	93.591	827	43	9	199	1020	1456	635	0	1225	JN098194.1.1536_U	18S_rRNA	nucleus	clone_20LI08	Eukaryota	Alveolata	Dinoflagellata	Dinophyceae	Gonyaulacales	Goniodomataceae	Alexandrium	Alexandrium_fundyense
NODE_6_length_1104_cov_1215.682364_g1_i1	AJ829659.1.2242_G|18S_rRNA|nucleus|strain_M1130|Eukaryota|Archaeplastida|Streptophyta|Zygnemophyceae|Zygnemophyceae_X|Zygnemophyceae_XX|Staurodesmus|Staurodesmus_bienianus	90.052	955	74	19	103	1045	1752	807	0	1218	AJ829659.1.2242_G	18S_rRNA	nucleus	strain_M1130	Eukaryota	Archaeplastida	Streptophyta	Zygnemophyceae	Zygnemophyceae_X	Zygnemophyceae_XX	Staurodesmus	Staurodesmus_bienianus
NODE_6_length_1104_cov_1215.682364_g1_i1	AF508276.1.1725_U|18S_rRNA|nucleus|strain_CCMP1868|Eukaryota|Hacrobia|Cryptophyta|Cryptophyceae|Cryptomonadales|Cryptomonadales_X|Storeatula|Storeatula_sp.	90	950	76	15	101	1041	1725	786	0	1210	AF508276.1.1725_U	18S_rRNA	nucleus	strain_CCMP1868	Eukaryota	Hacrobia	Cryptophyta	Cryptophyceae	Cryptomonadales	Cryptomonadales_X	Storeatula	Storeatula_sp.
NODE_6_length_1104_cov_1215.682364_g1_i1	KJ925379.1.1695_U|18S_rRNA|nucleus|clone_2.75E+03|Eukaryota|Alveolata|Dinoflagellata|Dinophyceae|Dinophyceae_X|Dinophyceae_XX|Dinophyceae_XXX|Dinophyceae_XXX_sp.	92.111	862	56	11	191	1045	1633	777	0	1205	KJ925379.1.1695_U	18S_rRNA	nucleus	clone_2.75E+03	Eukaryota	Alveolata	Dinoflagellata	Dinophyceae	Dinophyceae_X	Dinophyceae_XX	Dinophyceae_XXX	Dinophyceae_XXX_sp.
NODE_6_length_1104_cov_1215.682364_g1_i1	KJ925346.1.1685_U|18S_rRNA|nucleus|clone_274F01|Eukaryota|Hacrobia|Katablepharidophyta|Katablepharidaceae|Katablepharidales|Katablepharidales_X|Katablepharidales_XX|Katablepharidales_XX_sp.	92.764	843	45	15	209	1044	1609	776	0	1205	KJ925346.1.1685_U	18S_rRNA	nucleus	clone_274F01	Eukaryota	Hacrobia	Katablepharidophyta	Katablepharidaceae	Katablepharidales	Katablepharidales_X	Katablepharidales_XX	Katablepharidales_XX_sp.
NODE_6_length_1104_cov_1215.682364_g1_i1	JF791064.1.1777_U|18S_rRNA|nucleus|clone_7956|Eukaryota|Hacrobia|Cryptophyta|Cryptophyceae|Goniomonadales|Goniomonadales_X|Goniomonas|Goniomonas_sp.	90.409	928	69	19	77	991	1777	857	0	1203	JF791064.1.1777_U	18S_rRNA	nucleus	clone_7956	Eukaryota	Hacrobia	Cryptophyta	Cryptophyceae	Goniomonadales	Goniomonadales_X	Goniomonas	Goniomonas_sp.
NODE_6_length_1104_cov_1215.682364_g1_i1	MF589232.1.1615_U|18S_rRNA|nucleus|strain_|Eukaryota|Hacrobia|Cryptophyta|Cryptophyceae|Cryptomonadales|Hemiselmidaceae|Chroomonas|Chroomonas_sp.	90.117	941	70	20	121	1049	1615	686	0	1201	MF589232.1.1615_U	18S_rRNA	nucleus	strain_	Eukaryota	Hacrobia	Cryptophyta	Cryptophyceae	Cryptomonadales	Hemiselmidaceae	Chroomonas	Chroomonas_sp.
NODE_6_length_1104_cov_1215.682364_g1_i1	AM920387.1.2196_U|18S_rRNA|nucleus|strain_M_1211|Eukaryota|Archaeplastida|Streptophyta|Zygnemophyceae|Zygnemophyceae_X|Zygnemophyceae_XX|Cosmarium|Cosmarium_holmii	90.118	931	69	22	104	1021	1737	817	0	1188	AM920387.1.2196_U	18S_rRNA	nucleus	strain_M_1211	Eukaryota	Archaeplastida	Streptophyta	Zygnemophyceae	Zygnemophyceae_X	Zygnemophyceae_XX	Cosmarium	Cosmarium_holmii
NODE_6_length_1104_cov_1215.682364_g1_i1	DQ629409.1.1684_U|18S_rRNA|nucleus|specimen_Qiu_94170_(IND)|Eukaryota|Archaeplastida|Streptophyta|Embryophyceae|Embryophyceae_X|Embryophyceae_XX|Lycopodium|Lycopodium_clavatum_var._clavatum	90.372	914	75	11	118	1021	1684	774	0	1188	DQ629409.1.1684_U	18S_rRNA	nucleus	specimen_Qiu_94170_(IND)	Eukaryota	Archaeplastida	Streptophyta	Embryophyceae	Embryophyceae_X	Embryophyceae_XX	Lycopodium	Lycopodium_clavatum_var._clavatum
NODE_6_length_1104_cov_1215.682364_g1_i1	AM901366.1.1669_U|18S_rRNA|nucleus|strain_M2291|Eukaryota|Hacrobia|Cryptophyta|Cryptophyceae|Cryptomonadales|Hemiselmidaceae|Chroomonas|Chroomonas_sp.	90.097	929	66	22	130	1045	1669	754	0	1182	AM901366.1.1669_U	18S_rRNA	nucleus	strain_M2291	Eukaryota	Hacrobia	Cryptophyta	Cryptophyceae	Cryptomonadales	Hemiselmidaceae	Chroomonas	Chroomonas_sp.
NODE_6_length_1104_cov_1215.682364_g1_i1	KF631383.1.1637_U|18S_rRNA|nucleus|strain_NIES-1961|Eukaryota|Archaeplastida|Glaucophyta|Glaucocystophyceae|Glaucocystophytes|Glaucocystaceae|Glaucocystis|Glaucocystis_nostochinearum	92.382	827	53	10	182	1002	1619	797	0	1170	KF631383.1.1637_U	18S_rRNA	nucleus	strain_NIES-1961	Eukaryota	Archaeplastida	Glaucophyta	Glaucocystophyceae	Glaucocystophytes	Glaucocystaceae	Glaucocystis	Glaucocystis_nostochinearum
NODE_6_length_1104_cov_1215.682364_g1_i1	HE655253.1.819_U|18S_rRNA|nucleus|clone_PC10.B5_Lle_1|Eukaryota|Hacrobia|Katablepharidophyta|Katablepharidaceae|Katablepharidales|Katablepharidales_X|Katablepharidales_XX|Katablepharidales_XX_sp.	96.224	715	24	3	308	1021	819	107	0	1168	HE655253.1.819_U	18S_rRNA	nucleus	clone_PC10.B5_Lle_1	Eukaryota	Hacrobia	Katablepharidophyta	Katablepharidaceae	Katablepharidales	Katablepharidales_X	Katablepharidales_XX	Katablepharidales_XX_sp.
NODE_6_length_1104_cov_1215.682364_g1_i1	EF219013.1.1704_U|18S_rRNA|nucleus|clone_18BR2|Eukaryota|Opisthokonta|Fungi|Chytridiomycota|Chytridiomycotina|Chytridiomycetes|Chytridiomycetes_X|Chytridiomycetes_X_sp.	91.895	839	61	7	212	1045	1584	748	0	1166	EF219013.1.1704_U	18S_rRNA	nucleus	clone_18BR2	Eukaryota	Opisthokonta	Fungi	Chytridiomycota	Chytridiomycotina	Chytridiomycetes	Chytridiomycetes_X	Chytridiomycetes_X_sp.
NODE_6_length_1104_cov_1215.682364_g1_i1	AF223007.1.1753_U|18S_rRNA|nucleus|specimen_Mitzutani_13257_(DUKE)|Eukaryota|Archaeplastida|Streptophyta|Embryophyceae|Embryophyceae_X|Embryophyceae_XX|Theriotia|Theriotia_lorifolia	90	910	75	14	124	1021	1753	848	0	1164	AF223007.1.1753_U	18S_rRNA	nucleus	specimen_Mitzutani_13257_(DUKE)	Eukaryota	Archaeplastida	Streptophyta	Embryophyceae	Embryophyceae_X	Embryophyceae_XX	Theriotia	Theriotia_lorifolia
NODE_6_length_1104_cov_1215.682364_g1_i1	AB971086.1.1474_U|18S_rRNA|nucleus|clone_Jp13Mc01E|Eukaryota|Opisthokonta|Fungi|Chytridiomycota|Chytridiomycotina|Chytridiomycetes|Chytridiomycetes_X|Chytridiomycetes_X_sp.	91.568	842	62	9	209	1045	1433	596	0	1153	AB971086.1.1474_U	18S_rRNA	nucleus	clone_Jp13Mc01E	Eukaryota	Opisthokonta	Fungi	Chytridiomycota	Chytridiomycotina	Chytridiomycetes	Chytridiomycetes_X	Chytridiomycetes_X_sp.
NODE_6_length_1104_cov_1215.682364_g1_i1	DQ845691.1.1726_U|18S_rRNA|nucleus|specimen_J._Duckett|Eukaryota|Archaeplastida|Streptophyta|Embryophyceae|Embryophyceae_X|Embryophyceae_XX|Phaeomegaceros|Phaeomegaceros_hirticalyx	91.527	838	66	5	188	1021	1683	847	0	1149	DQ845691.1.1726_U	18S_rRNA	nucleus	specimen_J._Duckett	Eukaryota	Archaeplastida	Streptophyta	Embryophyceae	Embryophyceae_X	Embryophyceae_XX	Phaeomegaceros	Phaeomegaceros_hirticalyx
NODE_6_length_1104_cov_1215.682364_g1_i1	DQ845687.1.1727_U|18S_rRNA|nucleus|specimen_J._Duckett|Eukaryota|Archaeplastida|Streptophyta|Embryophyceae|Embryophyceae_X|Embryophyceae_XX|Nothoceros|Nothoceros_giganteus	91.408	838	67	5	188	1021	1684	848	0	1144	DQ845687.1.1727_U	18S_rRNA	nucleus	specimen_J._Duckett	Eukaryota	Archaeplastida	Streptophyta	Embryophyceae	Embryophyceae_X	Embryophyceae_XX	Nothoceros	Nothoceros_giganteus
NODE_6_length_1104_cov_1215.682364_g1_i1	AY032608.1.1766_U|18S_rRNA|nucleus||Eukaryota|Opisthokonta|Fungi|Chytridiomycota|Chytridiomycotina|Chytridiomycetes|Chytridium|Chytridium_polysiphoniae	91.274	848	57	15	209	1045	1652	811	0	1140	AY032608.1.1766_U	18S_rRNA	nucleus		Eukaryota	Opisthokonta	Fungi	Chytridiomycota	Chytridiomycotina	Chytridiomycetes	Chytridium	Chytridium_polysiphoniae
NODE_6_length_1104_cov_1215.682364_g1_i1	AB240960.1.1604_U|18S_rRNA|nucleus|strain_NIES_765|Eukaryota|Hacrobia|Cryptophyta|Cryptophyceae|Pyrenomonadales|Pyrenomonadaceae|Rhodomonas|Rhodomonas_duplex	91.32	841	59	12	188	1021	1551	718	0	1136	AB240960.1.1604_U	18S_rRNA	nucleus	strain_NIES_765	Eukaryota	Hacrobia	Cryptophyta	Cryptophyceae	Pyrenomonadales	Pyrenomonadaceae	Rhodomonas	Rhodomonas_duplex
NODE_6_length_1104_cov_1215.682364_g1_i1	JF414210.1.1610_U|18S_rRNA|nucleus|specimen_personal:M.I._Bidartondo:8372|Eukaryota|Opisthokonta|Fungi|Mucoromycota|Mucoromycotina|Mucoromycotina_X|Endogone|Endogone_pisiformis	91.071	840	70	5	209	1045	1590	753	0	1131	JF414210.1.1610_U	18S_rRNA	nucleus	specimen_personal:M.I._Bidartondo:8372	Eukaryota	Opisthokonta	Fungi	Mucoromycota	Mucoromycotina	Mucoromycotina_X	Endogone	Endogone_pisiformis
NODE_6_length_1104_cov_1215.682364_g1_i1	GU568149.1.1579_U|18S_rRNA|nucleus|clone_528|Eukaryota|Opisthokonta|Fungi|Mucoromycota|Mucoromycotina|Mucoromycotina_X|Mucoromycotina_XX|Mucoromycotina_XX_sp.	91.103	843	63	11	209	1045	1487	651	0	1131	GU568149.1.1579_U	18S_rRNA	nucleus	clone_528	Eukaryota	Opisthokonta	Fungi	Mucoromycota	Mucoromycotina	Mucoromycotina_X	Mucoromycotina_XX	Mucoromycotina_XX_sp.
NODE_6_length_1104_cov_1215.682364_g1_i1	KF631386.1.1619_U|18S_rRNA|nucleus|strain_SAG_229-3|Eukaryota|Archaeplastida|Glaucophyta|Glaucocystophyceae|Glaucocystophytes|Glaucocystaceae|Glaucocystis|Glaucocystis_nostochinearum	91.398	837	51	18	201	1020	1619	787	0	1127	KF631386.1.1619_U	18S_rRNA	nucleus	strain_SAG_229-3	Eukaryota	Archaeplastida	Glaucophyta	Glaucocystophyceae	Glaucocystophytes	Glaucocystaceae	Glaucocystis	Glaucocystis_nostochinearum
NODE_6_length_1104_cov_1215.682364_g1_i1	GQ995335.1.1773_U|18S_rRNA|nucleus|clone_T1P1AeE12|Eukaryota|Opisthokonta|Fungi|Chytridiomycota|Chytridiomycotina|Chytridiomycetes|Spizellomycetales-and-Rhizophlyctidales|Spizellomycetales-and-Rhizophlyctidales_sp.	90.995	844	64	12	209	1045	1664	826	0	1127	GQ995335.1.1773_U	18S_rRNA	nucleus	clone_T1P1AeE12	Eukaryota	Opisthokonta	Fungi	Chytridiomycota	Chytridiomycotina	Chytridiomycetes	Spizellomycetales-and-Rhizophlyctidales	Spizellomycetales-and-Rhizophlyctidales_sp.
NODE_6_length_1104_cov_1215.682364_g1_i1	JN020240.1.1638_U|18S_rRNA|nucleus|clone_cher4_1E_68|Eukaryota|Opisthokonta|Fungi|Chytridiomycota|Chytridiomycotina|Chytridiomycetes|Spizellomycetales-and-Rhizophlyctidales|Spizellomycetales-and-Rhizophlyctidales_sp.	90.985	843	66	10	209	1045	1533	695	0	1127	JN020240.1.1638_U	18S_rRNA	nucleus	clone_cher4_1E_68	Eukaryota	Opisthokonta	Fungi	Chytridiomycota	Chytridiomycotina	Chytridiomycetes	Spizellomycetales-and-Rhizophlyctidales	Spizellomycetales-and-Rhizophlyctidales_sp.
NODE_6_length_1104_cov_1215.682364_g1_i1	KT860920.1.1633_U|18S_rRNA|nucleus|strain_RCC1808|Eukaryota|Archaeplastida|Chlorophyta|Nephroselmidophyceae|Nephroselmidales|Nephroselmidales_X|Nephroselmis|Nephroselmis_anterostigmatica	91.082	841	62	13	213	1045	1568	733	0	1125	KT860920.1.1633_U	18S_rRNA	nucleus	strain_RCC1808	Eukaryota	Archaeplastida	Chlorophyta	Nephroselmidophyceae	Nephroselmidales	Nephroselmidales_X	Nephroselmis	Nephroselmis_anterostigmatica
NODE_6_length_1104_cov_1215.682364_g1_i1	KC670541.1.1809_U|18S_rRNA|nucleus|clone_nco37c09c1|Eukaryota|Opisthokonta|Fungi|Chytridiomycota|Chytridiomycotina|Chytridiomycetes|Chytridiomycetes_X|Chytridiomycetes_X_sp.	90.877	844	66	11	209	1045	1668	829	0	1122	KC670541.1.1809_U	18S_rRNA	nucleus	clone_nco37c09c1	Eukaryota	Opisthokonta	Fungi	Chytridiomycota	Chytridiomycotina	Chytridiomycetes	Chytridiomycetes_X	Chytridiomycetes_X_sp.
NODE_6_length_1104_cov_1215.682364_g1_i1	GQ995409.1.1781_U|18S_rRNA|nucleus|clone_T2P1AeA04|Eukaryota|Opisthokonta|Fungi|Chytridiomycota|Chytridiomycotina|Chytridiomycetes|Chytridiomycetes_X|Chytridiomycetes_X_sp.	90.888	845	64	13	209	1045	1670	831	0	1122	GQ995409.1.1781_U	18S_rRNA	nucleus	clone_T2P1AeA04	Eukaryota	Opisthokonta	Fungi	Chytridiomycota	Chytridiomycotina	Chytridiomycetes	Chytridiomycetes_X	Chytridiomycetes_X_sp.
NODE_6_length_1104_cov_1215.682364_g1_i1	DQ629372.1.1617_U|18S_rRNA|nucleus|specimen_Qiu_01040_(MICH)|Eukaryota|Archaeplastida|Streptophyta|Embryophyceae|Embryophyceae_X|Embryophyceae_XX|Lepidozia|Lepidozia_reptans	91.523	814	64	5	212	1021	1615	803	0	1116	DQ629372.1.1617_U	18S_rRNA	nucleus	specimen_Qiu_01040_(MICH)	Eukaryota	Archaeplastida	Streptophyta	Embryophyceae	Embryophyceae_X	Embryophyceae_XX	Lepidozia	Lepidozia_reptans
NODE_6_length_1104_cov_1215.682364_g1_i1	KC670865.1.1769_U|18S_rRNA|nucleus|clone_nco40g04c1|Eukaryota|Opisthokonta|Fungi|Chytridiomycota|Chytridiomycotina|Chytridiomycetes|Spizellomycetales-and-Rhizophlyctidales|Spizellomycetales-and-Rhizophlyctidales_sp.	90.758	844	66	12	209	1045	1667	829	0	1116	KC670865.1.1769_U	18S_rRNA	nucleus	clone_nco40g04c1	Eukaryota	Opisthokonta	Fungi	Chytridiomycota	Chytridiomycotina	Chytridiomycetes	Spizellomycetales-and-Rhizophlyctidales	Spizellomycetales-and-Rhizophlyctidales_sp.
NODE_6_length_1104_cov_1215.682364_g1_i1	JF414221.1.1609_U|18S_rRNA|nucleus|specimen_personal:M.I._Bidartondo:8388|Eukaryota|Opisthokonta|Fungi|Mucoromycota|Mucoromycotina|Mucoromycotina_X|Mucoromycotina_XX|Mucoromycotina_XX_sp.	90.791	847	61	15	209	1045	1589	750	0	1116	JF414221.1.1609_U	18S_rRNA	nucleus	specimen_personal:M.I._Bidartondo:8388	Eukaryota	Opisthokonta	Fungi	Mucoromycota	Mucoromycotina	Mucoromycotina_X	Mucoromycotina_XX	Mucoromycotina_XX_sp.
NODE_6_length_1104_cov_1215.682364_g1_i1	JF414227.1.1603_U|18S_rRNA|nucleus|specimen_personal:M.I._Bidartondo:8364|Eukaryota|Opisthokonta|Fungi|Mucoromycota|Mucoromycotina|Mucoromycotina_X|Mucoromycotina_XX|Mucoromycotina_XX_sp.	90.78	846	62	14	209	1045	1583	745	0	1116	JF414227.1.1603_U	18S_rRNA	nucleus	specimen_personal:M.I._Bidartondo:8364	Eukaryota	Opisthokonta	Fungi	Mucoromycota	Mucoromycotina	Mucoromycotina_X	Mucoromycotina_XX	Mucoromycotina_XX_sp.
NODE_6_length_1104_cov_1215.682364_g1_i1	JF414223.1.1605_U|18S_rRNA|nucleus|specimen_personal:M.I._Bidartondo:8359|Eukaryota|Opisthokonta|Fungi|Mucoromycota|Mucoromycotina|Mucoromycotina_X|Mucoromycotina_XX|Mucoromycotina_XX_sp.	90.758	844	66	10	209	1045	1585	747	0	1116	JF414223.1.1605_U	18S_rRNA	nucleus	specimen_personal:M.I._Bidartondo:8359	Eukaryota	Opisthokonta	Fungi	Mucoromycota	Mucoromycotina	Mucoromycotina_X	Mucoromycotina_XX	Mucoromycotina_XX_sp.
NODE_6_length_1104_cov_1215.682364_g1_i1	JF414214.1.1605_U|18S_rRNA|nucleus|specimen_personal:M.I._Bidartondo:8353|Eukaryota|Opisthokonta|Fungi|Mucoromycota|Mucoromycotina|Mucoromycotina_X|Mucoromycotina_XX|Mucoromycotina_XX_sp.	90.833	840	66	10	212	1045	1582	748	0	1114	JF414214.1.1605_U	18S_rRNA	nucleus	specimen_personal:M.I._Bidartondo:8353	Eukaryota	Opisthokonta	Fungi	Mucoromycota	Mucoromycotina	Mucoromycotina_X	Mucoromycotina_XX	Mucoromycotina_XX_sp.
NODE_6_length_1104_cov_1215.682364_g1_i1	KC708406.1.1556_U|18S_rRNA|nucleus|specimen_personal:M.I._Bidartondo:8771|Eukaryota|Opisthokonta|Fungi|Mucoromycota|Mucoromycotina|Mucoromycotina_X|Mucoromycotina_XX|Mucoromycotina_XX_sp.	90.662	846	64	13	209	1045	1536	697	0	1110	KC708406.1.1556_U	18S_rRNA	nucleus	specimen_personal:M.I._Bidartondo:8771	Eukaryota	Opisthokonta	Fungi	Mucoromycota	Mucoromycotina	Mucoromycotina_X	Mucoromycotina_XX	Mucoromycotina_XX_sp.
NODE_6_length_1104_cov_1215.682364_g1_i1	EF638602.1.1361_U|18S_rRNA|nucleus|clone_MV2E2_G55R|Eukaryota|Opisthokonta|Fungi|Chytridiomycota|Chytridiomycotina|Chytridiomycetes|Chytridiomycetes_X|Chytridiomycetes_X_sp.	90.64	844	66	13	209	1045	1348	511	0	1109	EF638602.1.1361_U	18S_rRNA	nucleus	clone_MV2E2_G55R	Eukaryota	Opisthokonta	Fungi	Chytridiomycota	Chytridiomycotina	Chytridiomycetes	Chytridiomycetes_X	Chytridiomycetes_X_sp.
NODE_6_length_1104_cov_1215.682364_g1_i1	EF100242.1.1399_U|18S_rRNA|nucleus|clone_D2P03H05|Eukaryota|Opisthokonta|Fungi|Chytridiomycota|Chytridiomycotina|Chytridiomycetes|Chytridiomycetes_X|Chytridiomycetes_X_sp.	90.673	847	58	19	209	1044	1286	450	0	1107	EF100242.1.1399_U	18S_rRNA	nucleus	clone_D2P03H05	Eukaryota	Opisthokonta	Fungi	Chytridiomycota	Chytridiomycotina	Chytridiomycetes	Chytridiomycetes_X	Chytridiomycetes_X_sp.
NODE_6_length_1104_cov_1215.682364_g1_i1	DQ629381.1.1588_U|18S_rRNA|nucleus|specimen_Qiu_01076_(MICH)|Eukaryota|Archaeplastida|Streptophyta|Embryophyceae|Embryophyceae_X|Embryophyceae_XX|Odontoschisma|Odontoschisma_denudatum	90.629	843	65	13	212	1045	1588	751	0	1107	DQ629381.1.1588_U	18S_rRNA	nucleus	specimen_Qiu_01076_(MICH)	Eukaryota	Archaeplastida	Streptophyta	Embryophyceae	Embryophyceae_X	Embryophyceae_XX	Odontoschisma	Odontoschisma_denudatum
NODE_6_length_1104_cov_1215.682364_g1_i1	EF638573.1.1362_U|18S_rRNA|nucleus|clone_MV2E2_C2R|Eukaryota|Opisthokonta|Fungi|Chytridiomycota|Chytridiomycotina|Chytridiomycetes|Chytridiomycetes_X|Chytridiomycetes_X_sp.	90.533	845	66	14	209	1045	1349	511	0	1105	EF638573.1.1362_U	18S_rRNA	nucleus	clone_MV2E2_C2R	Eukaryota	Opisthokonta	Fungi	Chytridiomycota	Chytridiomycotina	Chytridiomycetes	Chytridiomycetes_X	Chytridiomycetes_X_sp.
NODE_6_length_1104_cov_1215.682364_g1_i1	EF638581.1.1362_U|18S_rRNA|nucleus|clone_MV2E2_E8R|Eukaryota|Opisthokonta|Fungi|Chytridiomycota|Chytridiomycotina|Chytridiomycetes|Chytridiomycetes_X|Chytridiomycetes_X_sp.	90.544	846	65	15	209	1045	1349	510	0	1105	EF638581.1.1362_U	18S_rRNA	nucleus	clone_MV2E2_E8R	Eukaryota	Opisthokonta	Fungi	Chytridiomycota	Chytridiomycotina	Chytridiomycetes	Chytridiomycetes_X	Chytridiomycetes_X_sp.
NODE_6_length_1104_cov_1215.682364_g1_i1	GQ995433.1.1771_U|18S_rRNA|nucleus|clone_T3P1AeB07|Eukaryota|Opisthokonta|Fungi|Chytridiomycota|Chytridiomycotina|Chytridiomycetes|Rhyzophidiales_X|Rhyzophidiales_X_sp.	90.51	843	68	12	209	1044	1661	824	0	1103	GQ995433.1.1771_U	18S_rRNA	nucleus	clone_T3P1AeB07	Eukaryota	Opisthokonta	Fungi	Chytridiomycota	Chytridiomycotina	Chytridiomycetes	Rhyzophidiales_X	Rhyzophidiales_X_sp.
NODE_6_length_1104_cov_1215.682364_g1_i1	AB183636.1.1727_U|18S_rRNA|nucleus|strain_MBIC10749|Eukaryota|Archaeplastida|Chlorophyta|Chloropicophyceae|Chloropicales|Chloropicaceae|Chloropicon|Chloropicon_sp.	90.247	851	73	9	200	1045	1628	783	0	1103	AB183636.1.1727_U	18S_rRNA	nucleus	strain_MBIC10749	Eukaryota	Archaeplastida	Chlorophyta	Chloropicophyceae	Chloropicales	Chloropicaceae	Chloropicon	Chloropicon_sp.
NODE_6_length_1104_cov_1215.682364_g1_i1	GQ995436.1.1768_U|18S_rRNA|nucleus|clone_T6P2AeE03|Eukaryota|Opisthokonta|Fungi|Chytridiomycota|Chytridiomycotina|Chytridiomycetes|Rhyzophidiales_X|Rhyzophidiales_X_sp.	90.499	842	69	11	209	1044	1658	822	0	1101	GQ995436.1.1768_U	18S_rRNA	nucleus	clone_T6P2AeE03	Eukaryota	Opisthokonta	Fungi	Chytridiomycota	Chytridiomycotina	Chytridiomycetes	Rhyzophidiales_X	Rhyzophidiales_X_sp.
NODE_6_length_1104_cov_1215.682364_g1_i1	EF638572.1.1365_U|18S_rRNA|nucleus|clone_MV2E2_C1R|Eukaryota|Opisthokonta|Fungi|Chytridiomycota|Chytridiomycotina|Chytridiomycetes|Chytridiomycetes_X|Chytridiomycetes_X_sp.	90.459	849	62	19	209	1045	1352	511	0	1101	EF638572.1.1365_U	18S_rRNA	nucleus	clone_MV2E2_C1R	Eukaryota	Opisthokonta	Fungi	Chytridiomycota	Chytridiomycotina	Chytridiomycetes	Chytridiomycetes_X	Chytridiomycetes_X_sp.
NODE_6_length_1104_cov_1215.682364_g1_i1	JF826327.1.1634_U|18S_rRNA|nucleus|clone_North_Pole_SI120_114|Eukaryota|Stramenopiles|Pseudofungi|Pirsonia_Clade|Pirsonia_Clade_X|Pirsonia_Clade_XX|Pirsonia_Clade__XXX|Pirsonia_Clade__XXX_sp.	90.058	855	78	7	200	1049	1568	716	0	1101	JF826327.1.1634_U	18S_rRNA	nucleus	clone_North_Pole_SI120_114	Eukaryota	Stramenopiles	Pseudofungi	Pirsonia_Clade	Pirsonia_Clade_X	Pirsonia_Clade_XX	Pirsonia_Clade__XXX	Pirsonia_Clade__XXX_sp.
NODE_6_length_1104_cov_1215.682364_g1_i1	EF638571.1.1381_U|18S_rRNA|nucleus|clone_MV2E2_B7R|Eukaryota|Opisthokonta|Fungi|Chytridiomycota|Chytridiomycotina|Chytridiomycetes|Chytridiomycetes_X|Chytridiomycetes_X_sp.	90.426	846	65	15	209	1045	1368	530	0	1099	EF638571.1.1381_U	18S_rRNA	nucleus	clone_MV2E2_B7R	Eukaryota	Opisthokonta	Fungi	Chytridiomycota	Chytridiomycotina	Chytridiomycetes	Chytridiomycetes_X	Chytridiomycetes_X_sp.
NODE_6_length_1104_cov_1215.682364_g1_i1	AB752290.1.1667_U|18S_rRNA|nucleus||Eukaryota|Opisthokonta|Fungi|Fungi_X|Fungi_XX|Fungi_XXX|Sphaerocreas|Sphaerocreas_pubescens	90.426	846	66	13	209	1045	1609	770	0	1099	AB752290.1.1667_U	18S_rRNA	nucleus		Eukaryota	Opisthokonta	Fungi	Fungi_X	Fungi_XX	Fungi_XXX	Sphaerocreas	Sphaerocreas_pubescens
NODE_6_length_1104_cov_1215.682364_g1_i1	JF414222.1.1604_U|18S_rRNA|nucleus|specimen_personal:M.I._Bidartondo:8352|Eukaryota|Opisthokonta|Fungi|Mucoromycota|Mucoromycotina|Mucoromycotina_X|Mucoromycotina_XX|Mucoromycotina_XX_sp.	90.426	846	65	14	209	1045	1584	746	0	1099	JF414222.1.1604_U	18S_rRNA	nucleus	specimen_personal:M.I._Bidartondo:8352	Eukaryota	Opisthokonta	Fungi	Mucoromycota	Mucoromycotina	Mucoromycotina_X	Mucoromycotina_XX	Mucoromycotina_XX_sp.
NODE_6_length_1104_cov_1215.682364_g1_i1	KC708431.1.1603_U|18S_rRNA|nucleus|clone_1|Eukaryota|Opisthokonta|Fungi|Mucoromycota|Mucoromycotina|Mucoromycotina_X|Mucoromycotina_XX|Mucoromycotina_XX_sp.	90.426	846	65	14	209	1045	1583	745	0	1099	KC708431.1.1603_U	18S_rRNA	nucleus	clone_1	Eukaryota	Opisthokonta	Fungi	Mucoromycota	Mucoromycotina	Mucoromycotina_X	Mucoromycotina_XX	Mucoromycotina_XX_sp.
NODE_6_length_1104_cov_1215.682364_g1_i1	EF100268.1.1402_U|18S_rRNA|nucleus|clone_D2P03D7|Eukaryota|Opisthokonta|Fungi|Chytridiomycota|Chytridiomycotina|Chytridiomycetes|Chytridiomycetes_X|Chytridiomycetes_X_sp.	91.119	822	55	17	209	1020	1289	476	0	1098	EF100268.1.1402_U	18S_rRNA	nucleus	clone_D2P03D7	Eukaryota	Opisthokonta	Fungi	Chytridiomycota	Chytridiomycotina	Chytridiomycetes	Chytridiomycetes_X	Chytridiomycetes_X_sp.
NODE_6_length_1104_cov_1215.682364_g1_i1	KC708392.1.1606_U|18S_rRNA|nucleus|specimen_personal:M.I._Bidartondo:8438.2|Eukaryota|Opisthokonta|Fungi|Mucoromycota|Mucoromycotina|Mucoromycotina_X|Mucoromycotina_XX|Mucoromycotina_XX_sp.	90.319	847	66	14	209	1045	1586	746	0	1096	KC708392.1.1606_U	18S_rRNA	nucleus	specimen_personal:M.I._Bidartondo:8438.2	Eukaryota	Opisthokonta	Fungi	Mucoromycota	Mucoromycotina	Mucoromycotina_X	Mucoromycotina_XX	Mucoromycotina_XX_sp.
NODE_6_length_1104_cov_1215.682364_g1_i1	KF925342.1.1620_U|18S_rRNA|nucleus|specimen_NCMA:CCMP3234|Eukaryota|Archaeplastida|Rhodophyta|Compsopogonophyceae|Erythropeltidales|Erythropeltidales_X|Madagascaria|Madagascaria_erythrocladioides	90.129	851	70	10	200	1045	1569	728	0	1094	KF925342.1.1620_U	18S_rRNA	nucleus	specimen_NCMA:CCMP3234	Eukaryota	Archaeplastida	Rhodophyta	Compsopogonophyceae	Erythropeltidales	Erythropeltidales_X	Madagascaria	Madagascaria_erythrocladioides
NODE_6_length_1104_cov_1215.682364_g1_i1	AB752296.1.1667_U|18S_rRNA|nucleus||Eukaryota|Opisthokonta|Fungi|Fungi_X|Fungi_XX|Fungi_XXX|Sphaerocreas|Sphaerocreas_pubescens	90.296	845	68	12	209	1045	1605	767	0	1094	AB752296.1.1667_U	18S_rRNA	nucleus		Eukaryota	Opisthokonta	Fungi	Fungi_X	Fungi_XX	Fungi_XXX	Sphaerocreas	Sphaerocreas_pubescens
NODE_6_length_1104_cov_1215.682364_g1_i1	DQ536491.1.1643_U|18S_rRNA|nucleus||Eukaryota|Opisthokonta|Fungi|Chytridiomycota|Chytridiomycotina|Chytridiomycetes|Blyttiomyces|Blyttiomyces_helicus	90.296	845	68	14	209	1045	1608	770	0	1094	DQ536491.1.1643_U	18S_rRNA	nucleus		Eukaryota	Opisthokonta	Fungi	Chytridiomycota	Chytridiomycotina	Chytridiomycetes	Blyttiomyces	Blyttiomyces_helicus
NODE_6_length_1104_cov_1215.682364_g1_i1	JF414233.1.1605_U|18S_rRNA|nucleus|specimen_personal:M.I._Bidartondo:8349|Eukaryota|Opisthokonta|Fungi|Mucoromycota|Mucoromycotina|Mucoromycotina_X|Mucoromycotina_XX|Mucoromycotina_XX_sp.	90.307	846	66	14	209	1045	1585	747	0	1094	JF414233.1.1605_U	18S_rRNA	nucleus	specimen_personal:M.I._Bidartondo:8349	Eukaryota	Opisthokonta	Fungi	Mucoromycota	Mucoromycotina	Mucoromycotina_X	Mucoromycotina_XX	Mucoromycotina_XX_sp.
NODE_6_length_1104_cov_1215.682364_g1_i1	AB971108.1.1468_U|18S_rRNA|nucleus|clone_Jp13Rp02E|Eukaryota|Opisthokonta|Fungi|Chytridiomycota|Chytridiomycotina|Chytridiomycetes|Rhyzophidiales_X|Rhyzophidiales_X_sp.	90.261	842	71	11	209	1044	1426	590	0	1090	AB971108.1.1468_U	18S_rRNA	nucleus	clone_Jp13Rp02E	Eukaryota	Opisthokonta	Fungi	Chytridiomycota	Chytridiomycotina	Chytridiomycetes	Rhyzophidiales_X	Rhyzophidiales_X_sp.
NODE_6_length_1104_cov_1215.682364_g1_i1	AJ506000.1.1564_U|18S_rRNA|nucleus|clone_RSC-CHU-18|Eukaryota|Opisthokonta|Fungi|Chytridiomycota|Chytridiomycotina|Chytridiomycetes|Chytridiomycetes_X|Chytridiomycetes_X_sp.	90.154	843	74	9	209	1045	1478	639	0	1088	AJ506000.1.1564_U	18S_rRNA	nucleus	clone_RSC-CHU-18	Eukaryota	Opisthokonta	Fungi	Chytridiomycota	Chytridiomycotina	Chytridiomycetes	Chytridiomycetes_X	Chytridiomycetes_X_sp.
NODE_6_length_1104_cov_1215.682364_g1_i1	JF414188.1.1613_U|18S_rRNA|nucleus|specimen_personal:M.I._Bidartondo:8371|Eukaryota|Opisthokonta|Fungi|Glomeromycota|Glomeromycotina|Glomeromycotina_X|Glomeromycotina_XX|Glomeromycotina_XX_sp.	90.012	851	69	11	209	1049	1593	749	0	1086	JF414188.1.1613_U	18S_rRNA	nucleus	specimen_personal:M.I._Bidartondo:8371	Eukaryota	Opisthokonta	Fungi	Glomeromycota	Glomeromycotina	Glomeromycotina_X	Glomeromycotina_XX	Glomeromycotina_XX_sp.
NODE_6_length_1104_cov_1215.682364_g1_i1	AB971109.1.1788_U|18S_rRNA|nucleus|clone_Jp13Rp03E|Eukaryota|Opisthokonta|Fungi|Chytridiomycota|Chytridiomycotina|Chytridiomycetes|Rhyzophidiales_X|Rhyzophidiales_X_sp.	90.143	842	72	11	209	1044	1745	909	0	1085	AB971109.1.1788_U	18S_rRNA	nucleus	clone_Jp13Rp03E	Eukaryota	Opisthokonta	Fungi	Chytridiomycota	Chytridiomycotina	Chytridiomycetes	Rhyzophidiales_X	Rhyzophidiales_X_sp.
NODE_6_length_1104_cov_1215.682364_g1_i1	KF761285.1.1638_U|18S_rRNA|nucleus|clone_BBL1SCM04.58|Eukaryota|Opisthokonta|Fungi|Chytridiomycota|Chytridiomycotina|Chytridiomycetes|Chytridiomycetes_X|Chytridiomycetes_X_sp.	90.047	844	72	9	209	1045	1602	764	0	1085	KF761285.1.1638_U	18S_rRNA	nucleus	clone_BBL1SCM04.58	Eukaryota	Opisthokonta	Fungi	Chytridiomycota	Chytridiomycotina	Chytridiomycetes	Chytridiomycetes_X	Chytridiomycetes_X_sp.
NODE_6_length_1104_cov_1215.682364_g1_i1	AJ506018.1.1560_U|18S_rRNA|nucleus|clone_RSC-CHU-44|Eukaryota|Opisthokonta|Fungi|Chytridiomycota|Chytridiomycotina|Chytridiomycetes|Chytridiomycetes_X|Chytridiomycetes_X_sp.	90.166	844	67	15	209	1045	1474	640	0	1085	AJ506018.1.1560_U	18S_rRNA	nucleus	clone_RSC-CHU-44	Eukaryota	Opisthokonta	Fungi	Chytridiomycota	Chytridiomycotina	Chytridiomycetes	Chytridiomycetes_X	Chytridiomycetes_X_sp.
NODE_6_length_1104_cov_1215.682364_g1_i1	EF638567.1.1362_U|18S_rRNA|nucleus|clone_MV2E2_B2R|Eukaryota|Opisthokonta|Fungi|Chytridiomycota|Chytridiomycotina|Chytridiomycetes|Chytridiomycetes_X|Chytridiomycetes_X_sp.	90.071	846	68	16	209	1045	1349	511	0	1083	EF638567.1.1362_U	18S_rRNA	nucleus	clone_MV2E2_B2R	Eukaryota	Opisthokonta	Fungi	Chytridiomycota	Chytridiomycotina	Chytridiomycetes	Chytridiomycetes_X	Chytridiomycetes_X_sp.
NODE_6_length_1104_cov_1215.682364_g1_i1	FJ592359.1.1090_U|18S_rRNA|nucleus|clone_G04_SE1A|Eukaryota|Archaeplastida|Streptophyta|Embryophyceae|Embryophyceae_X|Embryophyceae_XX|Embryophyceae_XXX|Embryophyceae_XXX_sp.	90.522	823	72	6	228	1045	1090	269	0	1083	FJ592359.1.1090_U	18S_rRNA	nucleus	clone_G04_SE1A	Eukaryota	Archaeplastida	Streptophyta	Embryophyceae	Embryophyceae_X	Embryophyceae_XX	Embryophyceae_XXX	Embryophyceae_XXX_sp.
NODE_6_length_1104_cov_1215.682364_g1_i1	GQ995299.1.1776_U|18S_rRNA|nucleus|clone_T2P1AeD12|Eukaryota|Opisthokonta|Fungi|Chytridiomycota|Chytridiomycotina|Chytridiomycetes|Spizellomycetales-and-Rhizophlyctidales|Spizellomycetales-and-Rhizophlyctidales_sp.	90.047	844	72	12	209	1045	1667	829	0	1083	GQ995299.1.1776_U	18S_rRNA	nucleus	clone_T2P1AeD12	Eukaryota	Opisthokonta	Fungi	Chytridiomycota	Chytridiomycotina	Chytridiomycetes	Spizellomycetales-and-Rhizophlyctidales	Spizellomycetales-and-Rhizophlyctidales_sp.
NODE_6_length_1104_cov_1215.682364_g1_i1	HM486988.1.1360_U|18S_rRNA|nucleus|clone_GA069|Eukaryota|Opisthokonta|Fungi|Chytridiomycota|Chytridiomycotina|Chytridiomycetes|Rhyzophidiales_X|Rhyzophidiales_X_sp.	90.698	817	66	10	209	1020	1349	538	0	1079	HM486988.1.1360_U	18S_rRNA	nucleus	clone_GA069	Eukaryota	Opisthokonta	Fungi	Chytridiomycota	Chytridiomycotina	Chytridiomycetes	Rhyzophidiales_X	Rhyzophidiales_X_sp.
NODE_6_length_1104_cov_1215.682364_g1_i1	AY882534.1.1070_U|18S_rRNA|nucleus|clone_T37A10|Eukaryota|Opisthokonta|Fungi|Chytridiomycota|Chytridiomycotina|Chytridiomycetes|Chytridiomycetes_X|Chytridiomycetes_X_sp.	90.644	823	62	14	231	1045	1070	255	0	1079	AY882534.1.1070_U	18S_rRNA	nucleus	clone_T37A10	Eukaryota	Opisthokonta	Fungi	Chytridiomycota	Chytridiomycotina	Chytridiomycetes	Chytridiomycetes_X	Chytridiomycetes_X_sp.
NODE_6_length_1104_cov_1215.682364_g1_i1	DQ629380.1.1606_U|18S_rRNA|nucleus|specimen_Qiu_01062_(MICH)|Eukaryota|Archaeplastida|Streptophyta|Embryophyceae|Embryophyceae_X|Embryophyceae_XX|Nowellia|Nowellia_curvifolia	90.012	841	74	9	212	1045	1603	766	0	1079	DQ629380.1.1606_U	18S_rRNA	nucleus	specimen_Qiu_01062_(MICH)	Eukaryota	Archaeplastida	Streptophyta	Embryophyceae	Embryophyceae_X	Embryophyceae_XX	Nowellia	Nowellia_curvifolia
NODE_6_length_1104_cov_1215.682364_g1_i1	AY607863.1.1587_U|18S_rRNA|nucleus|specimen_Sargent_living_culture_collection,_Berkeley_(UC)_|Eukaryota|Archaeplastida|Streptophyta|Embryophyceae|Embryophyceae_X|Embryophyceae_XX|Petalophyllum|Petalophyllum_ralfsii	90.389	822	69	10	233	1045	1587	767	0	1072	AY607863.1.1587_U	18S_rRNA	nucleus	specimen_Sargent_living_culture_collection,_Berkeley_(UC)_	Eukaryota	Archaeplastida	Streptophyta	Embryophyceae	Embryophyceae_X	Embryophyceae_XX	Petalophyllum	Petalophyllum_ralfsii
NODE_6_length_1104_cov_1215.682364_g1_i1	FJ592312.1.1089_U|18S_rRNA|nucleus|clone_A05_SE1A|Eukaryota|Opisthokonta|Fungi|Fungi_X|Fungi_XX|Fungi_XXX|Mortierellaceae|Mortierellaceae_sp.	90.291	824	72	8	228	1045	1089	268	0	1072	FJ592312.1.1089_U	18S_rRNA	nucleus	clone_A05_SE1A	Eukaryota	Opisthokonta	Fungi	Fungi_X	Fungi_XX	Fungi_XXX	Mortierellaceae	Mortierellaceae_sp.
NODE_6_length_1104_cov_1215.682364_g1_i1	DQ629374.1.1565_U|18S_rRNA|nucleus|specimen_Qiu_01050_(MICH)|Eukaryota|Archaeplastida|Streptophyta|Embryophyceae|Embryophyceae_X|Embryophyceae_XX|Lophozia|Lophozia_gillmanii	90.134	821	72	9	230	1045	1564	748	0	1059	DQ629374.1.1565_U	18S_rRNA	nucleus	specimen_Qiu_01050_(MICH)	Eukaryota	Archaeplastida	Streptophyta	Embryophyceae	Embryophyceae_X	Embryophyceae_XX	Lophozia	Lophozia_gillmanii
NODE_7_length_1082_cov_47.216777_g2_i1	AY988502.1.1660_U|18S_rRNA|nucleus|strain_JEL59|Eukaryota|Opisthokonta|Fungi|Chytridiomycota|Chytridiomycotina|Chytridiomycetes|Chytriomyces|Chytriomyces_spinosus	93.571	140	9	0	655	794	1660	1521	2.01e-53	211	AY988502.1.1660_U	18S_rRNA	nucleus	strain_JEL59	Eukaryota	Opisthokonta	Fungi	Chytridiomycota	Chytridiomycotina	Chytridiomycetes	Chytriomyces	Chytriomyces_spinosus
NODE_7_length_1082_cov_47.216777_g2_i1	AY988505.1.1678_U|18S_rRNA|nucleus|strain_JEL137|Eukaryota|Opisthokonta|Fungi|Chytridiomycota|Chytridiomycotina|Chytridiomycetes|Physocladia|Physocladia_obscura	93.571	140	9	0	655	794	1678	1539	7.24e-53	209	AY988505.1.1678_U	18S_rRNA	nucleus	strain_JEL137	Eukaryota	Opisthokonta	Fungi	Chytridiomycota	Chytridiomycotina	Chytridiomycetes	Physocladia	Physocladia_obscura
NODE_9_length_1071_cov_91.579048_g1_i2	KJ763642.1.1795_U|18S_rRNA|nucleus|clone_SGYP1492|Eukaryota|Hacrobia|Katablepharidophyta|Katablepharidaceae|Katablepharidales|Katablepharidales_X|Katablepharidales_XX|Katablepharidales_XX_sp.	96.809	940	27	3	57	994	857	1795	0	1567	KJ763642.1.1795_U	18S_rRNA	nucleus	clone_SGYP1492	Eukaryota	Hacrobia	Katablepharidophyta	Katablepharidaceae	Katablepharidales	Katablepharidales_X	Katablepharidales_XX	Katablepharidales_XX_sp.
NODE_9_length_1071_cov_91.579048_g1_i2	KJ763296.1.1794_U|18S_rRNA|nucleus|clone_SGUH742|Eukaryota|Hacrobia|Katablepharidophyta|Katablepharidaceae|Katablepharidales|Katablepharidales_X|Katablepharidales_XX|Katablepharidales_XX_sp.	94.995	939	45	2	57	994	857	1794	0	1472	KJ763296.1.1794_U	18S_rRNA	nucleus	clone_SGUH742	Eukaryota	Hacrobia	Katablepharidophyta	Katablepharidaceae	Katablepharidales	Katablepharidales_X	Katablepharidales_XX	Katablepharidales_XX_sp.
NODE_9_length_1071_cov_91.579048_g1_i2	EF526836.1.1394_U|18S_rRNA|nucleus|clone_NA1_3F1|Eukaryota|Hacrobia|Katablepharidophyta|Katablepharidaceae|Katablepharidales|Katablepharidales_X|Katablepharidales_XX|Katablepharidales_XX_sp.	95.43	919	40	2	57	974	477	1394	0	1463	EF526836.1.1394_U	18S_rRNA	nucleus	clone_NA1_3F1	Eukaryota	Hacrobia	Katablepharidophyta	Katablepharidaceae	Katablepharidales	Katablepharidales_X	Katablepharidales_XX	Katablepharidales_XX_sp.
NODE_9_length_1071_cov_91.579048_g1_i2	DQ980481.1.1731_U|18S_rRNA|nucleus|strain_NIES_1335|Eukaryota|Hacrobia|Katablepharidophyta|Katablepharidaceae|Katablepharidales|Katablepharidales_X|Leucocryptos|Leucocryptos_marina	95.374	908	41	1	57	963	824	1731	0	1443	DQ980481.1.1731_U	18S_rRNA	nucleus	strain_NIES_1335	Eukaryota	Hacrobia	Katablepharidophyta	Katablepharidaceae	Katablepharidales	Katablepharidales_X	Leucocryptos	Leucocryptos_marina
NODE_9_length_1071_cov_91.579048_g1_i2	KJ762839.1.1797_U|18S_rRNA|nucleus|clone_SGUH1029|Eukaryota|Hacrobia|Katablepharidophyta|Katablepharidaceae|Katablepharidales|Katablepharidales_X|Katablepharidales_XX|Katablepharidales_XX_sp.	94.043	940	52	4	57	994	860	1797	0	1423	KJ762839.1.1797_U	18S_rRNA	nucleus	clone_SGUH1029	Eukaryota	Hacrobia	Katablepharidophyta	Katablepharidaceae	Katablepharidales	Katablepharidales_X	Katablepharidales_XX	Katablepharidales_XX_sp.
NODE_9_length_1071_cov_91.579048_g1_i2	GU068005.1.1774_U|18S_rRNA|nucleus|clone_ESS241006.012|Eukaryota|Hacrobia|Katablepharidophyta|Katablepharidaceae|Katablepharidales|Katablepharidales_X|Katablepharidales_XX|Katablepharidales_XX_sp.	93.737	942	51	8	57	995	838	1774	0	1406	GU068005.1.1774_U	18S_rRNA	nucleus	clone_ESS241006.012	Eukaryota	Hacrobia	Katablepharidophyta	Katablepharidaceae	Katablepharidales	Katablepharidales_X	Katablepharidales_XX	Katablepharidales_XX_sp.
NODE_9_length_1071_cov_91.579048_g1_i2	HQ191366.1.1830_U|18S_rRNA|nucleus|clone_PA2009C5|Eukaryota|Hacrobia|Katablepharidophyta|Katablepharidaceae|Katablepharidales|Katablepharidales_X|Katablepharidales_XX|Katablepharidales_XX_sp.	94.086	930	48	7	70	997	906	1830	0	1406	HQ191366.1.1830_U	18S_rRNA	nucleus	clone_PA2009C5	Eukaryota	Hacrobia	Katablepharidophyta	Katablepharidaceae	Katablepharidales	Katablepharidales_X	Katablepharidales_XX	Katablepharidales_XX_sp.
NODE_9_length_1071_cov_91.579048_g1_i2	JN832733.1.1713_U|18S_rRNA|nucleus|clone_E_MO_3H06_OTU36|Eukaryota|Hacrobia|Katablepharidophyta|Katablepharidaceae|Katablepharidales|Katablepharidales_X|Katablepharidales_XX|Katablepharidales_XX_sp.	94.013	902	48	6	57	956	816	1713	0	1362	JN832733.1.1713_U	18S_rRNA	nucleus	clone_E_MO_3H06_OTU36	Eukaryota	Hacrobia	Katablepharidophyta	Katablepharidaceae	Katablepharidales	Katablepharidales_X	Katablepharidales_XX	Katablepharidales_XX_sp.
NODE_9_length_1071_cov_91.579048_g1_i2	JN090866.1.1795_U|18S_rRNA|nucleus|clone_KRL01E6|Eukaryota|Hacrobia|Katablepharidophyta|Katablepharidaceae|Katablepharidales|Katablepharidales_X|Katablepharidales_XX|Katablepharidales_XX_sp.	92.616	948	54	15	57	995	855	1795	0	1349	JN090866.1.1795_U	18S_rRNA	nucleus	clone_KRL01E6	Eukaryota	Hacrobia	Katablepharidophyta	Katablepharidaceae	Katablepharidales	Katablepharidales_X	Katablepharidales_XX	Katablepharidales_XX_sp.
NODE_9_length_1071_cov_91.579048_g1_i2	KJ925230.1.1679_U|18S_rRNA|nucleus|clone_270A06|Eukaryota|Hacrobia|Katablepharidophyta|Katablepharidaceae|Katablepharidales|Katablepharidales_X|Katablepharidales_XX|Katablepharidales_XX_sp.	93.444	900	51	8	57	954	783	1676	0	1328	KJ925230.1.1679_U	18S_rRNA	nucleus	clone_270A06	Eukaryota	Hacrobia	Katablepharidophyta	Katablepharidaceae	Katablepharidales	Katablepharidales_X	Katablepharidales_XX	Katablepharidales_XX_sp.
NODE_9_length_1071_cov_91.579048_g1_i2	KJ925248.1.1669_U|18S_rRNA|nucleus|clone_270F07|Eukaryota|Hacrobia|Katablepharidophyta|Katablepharidaceae|Katablepharidales|Katablepharidales_X|Katablepharidales_XX|Katablepharidales_XX_sp.	93.545	883	50	7	57	937	792	1669	0	1308	KJ925248.1.1669_U	18S_rRNA	nucleus	clone_270F07	Eukaryota	Hacrobia	Katablepharidophyta	Katablepharidaceae	Katablepharidales	Katablepharidales_X	Katablepharidales_XX	Katablepharidales_XX_sp.
NODE_9_length_1071_cov_91.579048_g1_i2	KJ925295.1.1602_U|18S_rRNA|nucleus|clone_2.72E+06|Eukaryota|Hacrobia|Katablepharidophyta|Katablepharidaceae|Katablepharidales|Katablepharidales_X|Katablepharidales_XX|Katablepharidales_XX_sp.	95.278	826	36	3	57	881	731	1554	0	1306	KJ925295.1.1602_U	18S_rRNA	nucleus	clone_2.72E+06	Eukaryota	Hacrobia	Katablepharidophyta	Katablepharidaceae	Katablepharidales	Katablepharidales_X	Katablepharidales_XX	Katablepharidales_XX_sp.
NODE_9_length_1071_cov_91.579048_g1_i2	KJ925262.1.1671_U|18S_rRNA|nucleus|clone_270H12|Eukaryota|Hacrobia|Katablepharidophyta|Katablepharidaceae|Katablepharidales|Katablepharidales_X|Katablepharidales_XX|Katablepharidales_XX_sp.	93.184	895	51	9	57	948	784	1671	0	1306	KJ925262.1.1671_U	18S_rRNA	nucleus	clone_270H12	Eukaryota	Hacrobia	Katablepharidophyta	Katablepharidaceae	Katablepharidales	Katablepharidales_X	Katablepharidales_XX	Katablepharidales_XX_sp.
NODE_9_length_1071_cov_91.579048_g1_i2	AY919672.1.1743_U|18S_rRNA|nucleus||Eukaryota|Hacrobia|Katablepharidophyta|Katablepharidaceae|Katablepharidales|Katablepharidales_X|Kathablepharis|Katablepharis_remigera	91.859	909	62	10	56	956	836	1740	0	1267	AY919672.1.1743_U	18S_rRNA	nucleus		Eukaryota	Hacrobia	Katablepharidophyta	Katablepharidaceae	Katablepharidales	Katablepharidales_X	Kathablepharis	Katablepharis_remigera
NODE_9_length_1071_cov_91.579048_g1_i2	JN705499.1.1333_U|18S_rRNA|nucleus|clone_226Feb24_12E|Eukaryota|Hacrobia|Katablepharidophyta|Katablepharidaceae|Katablepharidales|Katablepharidales_X|Katablepharidales_XX|Katablepharidales_XX_sp.	93.787	837	45	5	57	890	477	1309	0	1251	JN705499.1.1333_U	18S_rRNA	nucleus	clone_226Feb24_12E	Eukaryota	Hacrobia	Katablepharidophyta	Katablepharidaceae	Katablepharidales	Katablepharidales_X	Katablepharidales_XX	Katablepharidales_XX_sp.
NODE_9_length_1071_cov_91.579048_g1_i2	AB772616.1.1727_U|18S_rRNA|nucleus||Eukaryota|Hacrobia|Katablepharidophyta|Katablepharidaceae|Katablepharidales|Katablepharidales_X|Hatena|Hatena_arenicola	91.215	922	71	10	57	971	809	1727	0	1245	AB772616.1.1727_U	18S_rRNA	nucleus		Eukaryota	Hacrobia	Katablepharidophyta	Katablepharidaceae	Katablepharidales	Katablepharidales_X	Hatena	Hatena_arenicola
NODE_9_length_1071_cov_91.579048_g1_i2	KJ925375.1.1690_U|18S_rRNA|nucleus|clone_275D08|Eukaryota|Hacrobia|Katablepharidophyta|Katablepharidaceae|Katablepharidales|Katablepharidales_X|Katablepharidales_XX|Katablepharidales_XX_sp.	93.976	830	39	10	57	881	806	1629	0	1245	KJ925375.1.1690_U	18S_rRNA	nucleus	clone_275D08	Eukaryota	Hacrobia	Katablepharidophyta	Katablepharidaceae	Katablepharidales	Katablepharidales_X	Katablepharidales_XX	Katablepharidales_XX_sp.
NODE_9_length_1071_cov_91.579048_g1_i2	AY330418.1.1810_U|18S_rRNA|nucleus|specimen_Goffinet_5425_(DUKE)|Eukaryota|Archaeplastida|Streptophyta|Embryophyceae|Embryophyceae_X|Embryophyceae_XX|Dendroligotrichum|Dendroligotrichum_dendroides	90.536	951	73	15	57	995	865	1810	0	1242	AY330418.1.1810_U	18S_rRNA	nucleus	specimen_Goffinet_5425_(DUKE)	Eukaryota	Archaeplastida	Streptophyta	Embryophyceae	Embryophyceae_X	Embryophyceae_XX	Dendroligotrichum	Dendroligotrichum_dendroides
NODE_9_length_1071_cov_91.579048_g1_i2	X91783.1.1810_U|18S_rRNA|nucleus||Eukaryota|Archaeplastida|Streptophyta|Embryophyceae|Embryophyceae_X|Embryophyceae_XX|Symphyogyna|Symphyogyna_brongniartii	90.536	951	73	15	57	995	865	1810	0	1242	X91783.1.1810_U	18S_rRNA	nucleus		Eukaryota	Archaeplastida	Streptophyta	Embryophyceae	Embryophyceae_X	Embryophyceae_XX	Symphyogyna	Symphyogyna_brongniartii
NODE_9_length_1071_cov_91.579048_g1_i2	X85095.1.1809_U|18S_rRNA|nucleus||Eukaryota|Archaeplastida|Streptophyta|Embryophyceae|Embryophyceae_X|Embryophyceae_XX|Aneura|Aneura_pinguis	90.526	950	73	15	57	994	865	1809	0	1240	X85095.1.1809_U	18S_rRNA	nucleus		Eukaryota	Archaeplastida	Streptophyta	Embryophyceae	Embryophyceae_X	Embryophyceae_XX	Aneura	Aneura_pinguis
NODE_9_length_1071_cov_91.579048_g1_i2	AY688740.1.1790_U|18S_rRNA|nucleus|specimen_Stotler_&_Crandall-Stotler_4602_(ABSH)|Eukaryota|Archaeplastida|Streptophyta|Embryophyceae|Embryophyceae_X|Embryophyceae_XX|Verdoornia|Verdoornia_succulenta	90.441	952	72	17	57	995	845	1790	0	1238	AY688740.1.1790_U	18S_rRNA	nucleus	specimen_Stotler_&_Crandall-Stotler_4602_(ABSH)	Eukaryota	Archaeplastida	Streptophyta	Embryophyceae	Embryophyceae_X	Embryophyceae_XX	Verdoornia	Verdoornia_succulenta
NODE_9_length_1071_cov_91.579048_g1_i2	AJ275005.1.1793_U|18S_rRNA|nucleus|specimen_DNA_79_Berkeley|Eukaryota|Archaeplastida|Streptophyta|Embryophyceae|Embryophyceae_X|Embryophyceae_XX|Andreaeobryum|Andreaeobryum_macrosporum	90.431	951	74	15	57	995	847	1792	0	1236	AJ275005.1.1793_U	18S_rRNA	nucleus	specimen_DNA_79_Berkeley	Eukaryota	Archaeplastida	Streptophyta	Embryophyceae	Embryophyceae_X	Embryophyceae_XX	Andreaeobryum	Andreaeobryum_macrosporum
NODE_9_length_1071_cov_91.579048_g1_i2	Y16013.1.1810_U|18S_rRNA|nucleus||Eukaryota|Archaeplastida|Streptophyta|Embryophyceae|Embryophyceae_X|Embryophyceae_XX|Moerckia|Moerckia_flotoviana	90.441	952	72	17	57	995	865	1810	0	1236	Y16013.1.1810_U	18S_rRNA	nucleus		Eukaryota	Archaeplastida	Streptophyta	Embryophyceae	Embryophyceae_X	Embryophyceae_XX	Moerckia	Moerckia_flotoviana
NODE_9_length_1071_cov_91.579048_g1_i2	FN562438.1.1785_U|18S_rRNA|nucleus|strain_M1669|Eukaryota|Archaeplastida|Chlorophyta|Pyramimonadophyceae|Pyramimonadales|Pyramimonadales_X|Cymbomonas|Cymbomonas_tetramitiformis	90.356	954	73	18	57	998	839	1785	0	1234	FN562438.1.1785_U	18S_rRNA	nucleus	strain_M1669	Eukaryota	Archaeplastida	Chlorophyta	Pyramimonadophyceae	Pyramimonadales	Pyramimonadales_X	Cymbomonas	Cymbomonas_tetramitiformis
NODE_9_length_1071_cov_91.579048_g1_i2	AF208406.1.1796_U|18S_rRNA|nucleus||Eukaryota|Archaeplastida|Streptophyta|Embryophyceae|Embryophyceae_X|Embryophyceae_XX|Pogonatum|Pogonatum_urnigerum	90.326	951	75	15	57	995	850	1795	0	1230	AF208406.1.1796_U	18S_rRNA	nucleus		Eukaryota	Archaeplastida	Streptophyta	Embryophyceae	Embryophyceae_X	Embryophyceae_XX	Pogonatum	Pogonatum_urnigerum
NODE_9_length_1071_cov_91.579048_g1_i2	AJ269686.1.1810_U|18S_rRNA|nucleus||Eukaryota|Archaeplastida|Streptophyta|Embryophyceae|Embryophyceae_X|Embryophyceae_XX|Takakia|Takakia_lepidozioides	90.326	951	75	15	57	995	865	1810	0	1230	AJ269686.1.1810_U	18S_rRNA	nucleus		Eukaryota	Archaeplastida	Streptophyta	Embryophyceae	Embryophyceae_X	Embryophyceae_XX	Takakia	Takakia_lepidozioides
NODE_9_length_1071_cov_91.579048_g1_i2	AJ239055.1.1810_U|18S_rRNA|nucleus||Eukaryota|Archaeplastida|Streptophyta|Embryophyceae|Embryophyceae_X|Embryophyceae_XX|Treubia|Treubia_lacunosa	90.326	951	75	16	57	995	865	1810	0	1230	AJ239055.1.1810_U	18S_rRNA	nucleus		Eukaryota	Archaeplastida	Streptophyta	Embryophyceae	Embryophyceae_X	Embryophyceae_XX	Treubia	Treubia_lacunosa
NODE_9_length_1071_cov_91.579048_g1_i2	FN690518.1.1694_U|18S_rRNA|nucleus|clone_5-E5|Eukaryota|Hacrobia|Katablepharidophyta|Katablepharidaceae|Katablepharidales|Katablepharidales_X|Katablepharidales_XX|Katablepharidales_XX_sp.	93.591	827	49	4	57	881	808	1632	0	1230	FN690518.1.1694_U	18S_rRNA	nucleus	clone_5-E5	Eukaryota	Hacrobia	Katablepharidophyta	Katablepharidaceae	Katablepharidales	Katablepharidales_X	Katablepharidales_XX	Katablepharidales_XX_sp.
NODE_9_length_1071_cov_91.579048_g1_i2	X81964.1.1813_U|18S_rRNA|nucleus||Eukaryota|Archaeplastida|Streptophyta|Embryophyceae|Embryophyceae_X|Embryophyceae_XX|Huperzia|Huperzia_phlegmaria	90.211	950	78	14	57	995	867	1812	0	1225	X81964.1.1813_U	18S_rRNA	nucleus		Eukaryota	Archaeplastida	Streptophyta	Embryophyceae	Embryophyceae_X	Embryophyceae_XX	Huperzia	Huperzia_phlegmaria
NODE_9_length_1071_cov_91.579048_g1_i2	JQ340335.1.1776_U|18S_rRNA|nucleus|strain_il19|Eukaryota|Apusozoa|Hilomonadea|Planomonadida|Planomonadidae|Planomonadidae_Group-1|Fabomonas|Fabomonas_tropica	90.211	950	75	18	57	995	831	1773	0	1223	JQ340335.1.1776_U	18S_rRNA	nucleus	strain_il19	Eukaryota	Apusozoa	Hilomonadea	Planomonadida	Planomonadidae	Planomonadidae_Group-1	Fabomonas	Fabomonas_tropica
NODE_9_length_1071_cov_91.579048_g1_i2	AJ007277.1.1763_U|18S_rRNA|nucleus|strain_M1312|Eukaryota|Hacrobia|Cryptophyta|Cryptophyceae|Cryptomonadales|Hemiselmidaceae|Chroomonas|Chroomonas_sp.	90.105	950	79	14	57	998	821	1763	0	1219	AJ007277.1.1763_U	18S_rRNA	nucleus	strain_M1312	Eukaryota	Hacrobia	Cryptophyta	Cryptophyceae	Cryptomonadales	Hemiselmidaceae	Chroomonas	Chroomonas_sp.
NODE_9_length_1071_cov_91.579048_g1_i2	FR865776.2.1778_U|18S_rRNA|nucleus|strain_CCAP981/1|Eukaryota|Archaeplastida|Glaucophyta|Glaucocystophyceae|Glaucocystophytes|Cyanophoraceae|Cyanophora|Cyanophora_paradoxa	90.106	940	83	10	57	990	842	1777	0	1212	FR865776.2.1778_U	18S_rRNA	nucleus	strain_CCAP981/1	Eukaryota	Archaeplastida	Glaucophyta	Glaucocystophyceae	Glaucocystophytes	Cyanophoraceae	Cyanophora	Cyanophora_paradoxa
NODE_9_length_1071_cov_91.579048_g1_i2	X70803.22.1792_U|18S_rRNA|nucleus|strain_SAG_45.88|Eukaryota|Archaeplastida|Glaucophyta|Glaucocystophyceae|Glaucocystophytes|Glaucocystaceae|Glaucocystis|Glaucocystis_nostochinearum	90.162	925	77	13	57	971	851	1771	0	1192	X70803.22.1792_U	18S_rRNA	nucleus	strain_SAG_45.88	Eukaryota	Archaeplastida	Glaucophyta	Glaucocystophyceae	Glaucocystophytes	Glaucocystaceae	Glaucocystis	Glaucocystis_nostochinearum
NODE_9_length_1071_cov_91.579048_g1_i2	KJ925379.1.1695_U|18S_rRNA|nucleus|clone_2.75E+03|Eukaryota|Alveolata|Dinoflagellata|Dinophyceae|Dinophyceae_X|Dinophyceae_XX|Dinophyceae_XXX|Dinophyceae_XXX_sp.	92.659	831	52	8	56	881	807	1633	0	1188	KJ925379.1.1695_U	18S_rRNA	nucleus	clone_2.75E+03	Eukaryota	Alveolata	Dinoflagellata	Dinophyceae	Dinophyceae_X	Dinophyceae_XX	Dinophyceae_XXX	Dinophyceae_XXX_sp.
NODE_9_length_1071_cov_91.579048_g1_i2	HM126534.1.1744_U|18S_rRNA|nucleus|strain_K-0432|Eukaryota|Hacrobia|Cryptophyta|Cryptophyceae|Cryptomonadales|Hemiselmidaceae|Chroomonas|Chroomonas_vectensis	90.086	928	73	17	57	974	826	1744	0	1186	HM126534.1.1744_U	18S_rRNA	nucleus	strain_K-0432	Eukaryota	Hacrobia	Cryptophyta	Cryptophyceae	Cryptomonadales	Hemiselmidaceae	Chroomonas	Chroomonas_vectensis
NODE_9_length_1071_cov_91.579048_g1_i2	AJ829659.1.2242_G|18S_rRNA|nucleus|strain_M1130|Eukaryota|Archaeplastida|Streptophyta|Zygnemophyceae|Zygnemophyceae_X|Zygnemophyceae_XX|Staurodesmus|Staurodesmus_bienianus	90.173	926	67	22	57	969	838	1752	0	1184	AJ829659.1.2242_G	18S_rRNA	nucleus	strain_M1130	Eukaryota	Archaeplastida	Streptophyta	Zygnemophyceae	Zygnemophyceae_X	Zygnemophyceae_XX	Staurodesmus	Staurodesmus_bienianus
NODE_9_length_1071_cov_91.579048_g1_i2	FJ349775.1.1045_U|18S_rRNA|nucleus|clone_051011_T2S4_W_T_SDP_170|Eukaryota|Hacrobia|Katablepharidophyta|Katablepharidaceae|Katablepharidales|Katablepharidales_X|Katablepharidales_XX|Katablepharidales_XX_sp.	94.43	772	40	3	57	827	276	1045	0	1184	FJ349775.1.1045_U	18S_rRNA	nucleus	clone_051011_T2S4_W_T_SDP_170	Eukaryota	Hacrobia	Katablepharidophyta	Katablepharidaceae	Katablepharidales	Katablepharidales_X	Katablepharidales_XX	Katablepharidales_XX_sp.
NODE_9_length_1071_cov_91.579048_g1_i2	AM920361.1.2206_U|18S_rRNA|nucleus|strain_ACOI_881|Eukaryota|Archaeplastida|Streptophyta|Zygnemophyceae|Zygnemophyceae_X|Zygnemophyceae_XX|Staurodesmus|Staurodesmus_brevispinus_var._obversus	90.076	927	66	24	57	969	822	1736	0	1179	AM920361.1.2206_U	18S_rRNA	nucleus	strain_ACOI_881	Eukaryota	Archaeplastida	Streptophyta	Zygnemophyceae	Zygnemophyceae_X	Zygnemophyceae_XX	Staurodesmus	Staurodesmus_brevispinus_var._obversus
NODE_9_length_1071_cov_91.579048_g1_i2	JF791064.1.1777_U|18S_rRNA|nucleus|clone_7956|Eukaryota|Hacrobia|Cryptophyta|Cryptophyceae|Goniomonadales|Goniomonadales_X|Goniomonas|Goniomonas_sp.	90.417	887	66	18	122	995	897	1777	0	1149	JF791064.1.1777_U	18S_rRNA	nucleus	clone_7956	Eukaryota	Hacrobia	Cryptophyta	Cryptophyceae	Goniomonadales	Goniomonadales_X	Goniomonas	Goniomonas_sp.
NODE_9_length_1071_cov_91.579048_g1_i2	JN098194.1.1536_U|18S_rRNA|nucleus|clone_20LI08|Eukaryota|Alveolata|Dinoflagellata|Dinophyceae|Gonyaulacales|Goniodomataceae|Alexandrium|Alexandrium_fundyense	92.112	824	51	13	57	873	640	1456	0	1149	JN098194.1.1536_U	18S_rRNA	nucleus	clone_20LI08	Eukaryota	Alveolata	Dinoflagellata	Dinophyceae	Gonyaulacales	Goniodomataceae	Alexandrium	Alexandrium_fundyense
NODE_9_length_1071_cov_91.579048_g1_i2	EF219013.1.1704_U|18S_rRNA|nucleus|clone_18BR2|Eukaryota|Opisthokonta|Fungi|Chytridiomycota|Chytridiomycotina|Chytridiomycetes|Chytridiomycetes_X|Chytridiomycetes_X_sp.	92.336	809	54	8	57	860	779	1584	0	1144	EF219013.1.1704_U	18S_rRNA	nucleus	clone_18BR2	Eukaryota	Opisthokonta	Fungi	Chytridiomycota	Chytridiomycotina	Chytridiomycetes	Chytridiomycetes_X	Chytridiomycetes_X_sp.
NODE_9_length_1071_cov_91.579048_g1_i2	DQ845691.1.1726_U|18S_rRNA|nucleus|specimen_J._Duckett|Eukaryota|Archaeplastida|Streptophyta|Embryophyceae|Embryophyceae_X|Embryophyceae_XX|Phaeomegaceros|Phaeomegaceros_hirticalyx	91.247	834	64	9	57	884	853	1683	0	1127	DQ845691.1.1726_U	18S_rRNA	nucleus	specimen_J._Duckett	Eukaryota	Archaeplastida	Streptophyta	Embryophyceae	Embryophyceae_X	Embryophyceae_XX	Phaeomegaceros	Phaeomegaceros_hirticalyx
NODE_9_length_1071_cov_91.579048_g1_i2	AB971086.1.1474_U|18S_rRNA|nucleus|clone_Jp13Mc01E|Eukaryota|Opisthokonta|Fungi|Chytridiomycota|Chytridiomycotina|Chytridiomycetes|Chytridiomycetes_X|Chytridiomycetes_X_sp.	91.882	813	54	12	57	863	627	1433	0	1125	AB971086.1.1474_U	18S_rRNA	nucleus	clone_Jp13Mc01E	Eukaryota	Opisthokonta	Fungi	Chytridiomycota	Chytridiomycotina	Chytridiomycetes	Chytridiomycetes_X	Chytridiomycetes_X_sp.
NODE_9_length_1071_cov_91.579048_g1_i2	JF414227.1.1603_U|18S_rRNA|nucleus|specimen_personal:M.I._Bidartondo:8364|Eukaryota|Opisthokonta|Fungi|Mucoromycota|Mucoromycotina|Mucoromycotina_X|Mucoromycotina_XX|Mucoromycotina_XX_sp.	91.912	816	49	15	57	863	776	1583	0	1125	JF414227.1.1603_U	18S_rRNA	nucleus	specimen_personal:M.I._Bidartondo:8364	Eukaryota	Opisthokonta	Fungi	Mucoromycota	Mucoromycotina	Mucoromycotina_X	Mucoromycotina_XX	Mucoromycotina_XX_sp.
NODE_9_length_1071_cov_91.579048_g1_i2	JF414223.1.1605_U|18S_rRNA|nucleus|specimen_personal:M.I._Bidartondo:8359|Eukaryota|Opisthokonta|Fungi|Mucoromycota|Mucoromycotina|Mucoromycotina_X|Mucoromycotina_XX|Mucoromycotina_XX_sp.	91.892	814	53	11	57	863	778	1585	0	1125	JF414223.1.1605_U	18S_rRNA	nucleus	specimen_personal:M.I._Bidartondo:8359	Eukaryota	Opisthokonta	Fungi	Mucoromycota	Mucoromycotina	Mucoromycotina_X	Mucoromycotina_XX	Mucoromycotina_XX_sp.
NODE_9_length_1071_cov_91.579048_g1_i2	DQ845687.1.1727_U|18S_rRNA|nucleus|specimen_J._Duckett|Eukaryota|Archaeplastida|Streptophyta|Embryophyceae|Embryophyceae_X|Embryophyceae_XX|Nothoceros|Nothoceros_giganteus	91.127	834	65	9	57	884	854	1684	0	1122	DQ845687.1.1727_U	18S_rRNA	nucleus	specimen_J._Duckett	Eukaryota	Archaeplastida	Streptophyta	Embryophyceae	Embryophyceae_X	Embryophyceae_XX	Nothoceros	Nothoceros_giganteus
NODE_9_length_1071_cov_91.579048_g1_i2	KC708406.1.1556_U|18S_rRNA|nucleus|specimen_personal:M.I._Bidartondo:8771|Eukaryota|Opisthokonta|Fungi|Mucoromycota|Mucoromycotina|Mucoromycotina_X|Mucoromycotina_XX|Mucoromycotina_XX_sp.	91.779	815	53	12	57	863	728	1536	0	1122	KC708406.1.1556_U	18S_rRNA	nucleus	specimen_personal:M.I._Bidartondo:8771	Eukaryota	Opisthokonta	Fungi	Mucoromycota	Mucoromycotina	Mucoromycotina_X	Mucoromycotina_XX	Mucoromycotina_XX_sp.
NODE_9_length_1071_cov_91.579048_g1_i2	KJ925346.1.1685_U|18S_rRNA|nucleus|clone_274F01|Eukaryota|Hacrobia|Katablepharidophyta|Katablepharidaceae|Katablepharidales|Katablepharidales_X|Katablepharidales_XX|Katablepharidales_XX_sp.	91.779	815	48	18	57	863	806	1609	0	1116	KJ925346.1.1685_U	18S_rRNA	nucleus	clone_274F01	Eukaryota	Hacrobia	Katablepharidophyta	Katablepharidaceae	Katablepharidales	Katablepharidales_X	Katablepharidales_XX	Katablepharidales_XX_sp.
NODE_9_length_1071_cov_91.579048_g1_i2	JF414221.1.1609_U|18S_rRNA|nucleus|specimen_personal:M.I._Bidartondo:8388|Eukaryota|Opisthokonta|Fungi|Mucoromycota|Mucoromycotina|Mucoromycotina_X|Mucoromycotina_XX|Mucoromycotina_XX_sp.	91.667	816	52	14	57	863	781	1589	0	1116	JF414221.1.1609_U	18S_rRNA	nucleus	specimen_personal:M.I._Bidartondo:8388	Eukaryota	Opisthokonta	Fungi	Mucoromycota	Mucoromycotina	Mucoromycotina_X	Mucoromycotina_XX	Mucoromycotina_XX_sp.
NODE_9_length_1071_cov_91.579048_g1_i2	AB752290.1.1667_U|18S_rRNA|nucleus||Eukaryota|Opisthokonta|Fungi|Fungi_X|Fungi_XX|Fungi_XXX|Sphaerocreas|Sphaerocreas_pubescens	91.544	816	53	14	57	863	801	1609	0	1110	AB752290.1.1667_U	18S_rRNA	nucleus		Eukaryota	Opisthokonta	Fungi	Fungi_X	Fungi_XX	Fungi_XXX	Sphaerocreas	Sphaerocreas_pubescens
NODE_9_length_1071_cov_91.579048_g1_i2	JF414210.1.1610_U|18S_rRNA|nucleus|specimen_personal:M.I._Bidartondo:8372|Eukaryota|Opisthokonta|Fungi|Mucoromycota|Mucoromycotina|Mucoromycotina_X|Endogone|Endogone_pisiformis	91.481	810	63	6	57	863	784	1590	0	1109	JF414210.1.1610_U	18S_rRNA	nucleus	specimen_personal:M.I._Bidartondo:8372	Eukaryota	Opisthokonta	Fungi	Mucoromycota	Mucoromycotina	Mucoromycotina_X	Endogone	Endogone_pisiformis
NODE_9_length_1071_cov_91.579048_g1_i2	JF414222.1.1604_U|18S_rRNA|nucleus|specimen_personal:M.I._Bidartondo:8352|Eukaryota|Opisthokonta|Fungi|Mucoromycota|Mucoromycotina|Mucoromycotina_X|Mucoromycotina_XX|Mucoromycotina_XX_sp.	91.544	816	52	15	57	863	777	1584	0	1109	JF414222.1.1604_U	18S_rRNA	nucleus	specimen_personal:M.I._Bidartondo:8352	Eukaryota	Opisthokonta	Fungi	Mucoromycota	Mucoromycotina	Mucoromycotina_X	Mucoromycotina_XX	Mucoromycotina_XX_sp.
NODE_9_length_1071_cov_91.579048_g1_i2	KC708431.1.1603_U|18S_rRNA|nucleus|clone_1|Eukaryota|Opisthokonta|Fungi|Mucoromycota|Mucoromycotina|Mucoromycotina_X|Mucoromycotina_XX|Mucoromycotina_XX_sp.	91.544	816	52	15	57	863	776	1583	0	1109	KC708431.1.1603_U	18S_rRNA	nucleus	clone_1	Eukaryota	Opisthokonta	Fungi	Mucoromycota	Mucoromycotina	Mucoromycotina_X	Mucoromycotina_XX	Mucoromycotina_XX_sp.
NODE_9_length_1071_cov_91.579048_g1_i2	GU568149.1.1579_U|18S_rRNA|nucleus|clone_528|Eukaryota|Opisthokonta|Fungi|Mucoromycota|Mucoromycotina|Mucoromycotina_X|Mucoromycotina_XX|Mucoromycotina_XX_sp.	91.513	813	56	12	57	863	682	1487	0	1107	GU568149.1.1579_U	18S_rRNA	nucleus	clone_528	Eukaryota	Opisthokonta	Fungi	Mucoromycota	Mucoromycotina	Mucoromycotina_X	Mucoromycotina_XX	Mucoromycotina_XX_sp.
NODE_9_length_1071_cov_91.579048_g1_i2	KC708392.1.1606_U|18S_rRNA|nucleus|specimen_personal:M.I._Bidartondo:8438.2|Eukaryota|Opisthokonta|Fungi|Mucoromycota|Mucoromycotina|Mucoromycotina_X|Mucoromycotina_XX|Mucoromycotina_XX_sp.	91.422	816	55	13	57	863	777	1586	0	1105	KC708392.1.1606_U	18S_rRNA	nucleus	specimen_personal:M.I._Bidartondo:8438.2	Eukaryota	Opisthokonta	Fungi	Mucoromycota	Mucoromycotina	Mucoromycotina_X	Mucoromycotina_XX	Mucoromycotina_XX_sp.
NODE_9_length_1071_cov_91.579048_g1_i2	AB752296.1.1667_U|18S_rRNA|nucleus||Eukaryota|Opisthokonta|Fungi|Fungi_X|Fungi_XX|Fungi_XXX|Sphaerocreas|Sphaerocreas_pubescens	91.411	815	55	13	57	863	798	1605	0	1103	AB752296.1.1667_U	18S_rRNA	nucleus		Eukaryota	Opisthokonta	Fungi	Fungi_X	Fungi_XX	Fungi_XXX	Sphaerocreas	Sphaerocreas_pubescens
NODE_9_length_1071_cov_91.579048_g1_i2	JF414233.1.1605_U|18S_rRNA|nucleus|specimen_personal:M.I._Bidartondo:8349|Eukaryota|Opisthokonta|Fungi|Mucoromycota|Mucoromycotina|Mucoromycotina_X|Mucoromycotina_XX|Mucoromycotina_XX_sp.	91.422	816	53	15	57	863	778	1585	0	1103	JF414233.1.1605_U	18S_rRNA	nucleus	specimen_personal:M.I._Bidartondo:8349	Eukaryota	Opisthokonta	Fungi	Mucoromycota	Mucoromycotina	Mucoromycotina_X	Mucoromycotina_XX	Mucoromycotina_XX_sp.
NODE_9_length_1071_cov_91.579048_g1_i2	KF631383.1.1637_U|18S_rRNA|nucleus|strain_NIES-1961|Eukaryota|Archaeplastida|Glaucophyta|Glaucocystophyceae|Glaucocystophytes|Glaucocystaceae|Glaucocystis|Glaucocystis_nostochinearum	90.745	832	67	10	65	890	792	1619	0	1101	KF631383.1.1637_U	18S_rRNA	nucleus	strain_NIES-1961	Eukaryota	Archaeplastida	Glaucophyta	Glaucocystophyceae	Glaucocystophytes	Glaucocystaceae	Glaucocystis	Glaucocystis_nostochinearum
NODE_9_length_1071_cov_91.579048_g1_i2	AY032608.1.1766_U|18S_rRNA|nucleus||Eukaryota|Opisthokonta|Fungi|Chytridiomycota|Chytridiomycotina|Chytridiomycetes|Chytridium|Chytridium_polysiphoniae	91.32	818	54	16	57	863	841	1652	0	1101	AY032608.1.1766_U	18S_rRNA	nucleus		Eukaryota	Opisthokonta	Fungi	Chytridiomycota	Chytridiomycotina	Chytridiomycetes	Chytridium	Chytridium_polysiphoniae
NODE_9_length_1071_cov_91.579048_g1_i2	KT860920.1.1633_U|18S_rRNA|nucleus|strain_RCC1808|Eukaryota|Archaeplastida|Chlorophyta|Nephroselmidophyceae|Nephroselmidales|Nephroselmidales_X|Nephroselmis|Nephroselmis_anterostigmatica	91.379	812	54	16	57	859	764	1568	0	1098	KT860920.1.1633_U	18S_rRNA	nucleus	strain_RCC1808	Eukaryota	Archaeplastida	Chlorophyta	Nephroselmidophyceae	Nephroselmidales	Nephroselmidales_X	Nephroselmis	Nephroselmis_anterostigmatica
NODE_9_length_1071_cov_91.579048_g1_i2	JN020240.1.1638_U|18S_rRNA|nucleus|clone_cher4_1E_68|Eukaryota|Opisthokonta|Fungi|Chytridiomycota|Chytridiomycotina|Chytridiomycetes|Spizellomycetales-and-Rhizophlyctidales|Spizellomycetales-and-Rhizophlyctidales_sp.	91.267	813	60	11	57	863	726	1533	0	1098	JN020240.1.1638_U	18S_rRNA	nucleus	clone_cher4_1E_68	Eukaryota	Opisthokonta	Fungi	Chytridiomycota	Chytridiomycotina	Chytridiomycetes	Spizellomycetales-and-Rhizophlyctidales	Spizellomycetales-and-Rhizophlyctidales_sp.
NODE_9_length_1071_cov_91.579048_g1_i2	KC708440.1.1528_U|18S_rRNA|nucleus|specimen_personal:M.I._Bidartondo:8846|Eukaryota|Opisthokonta|Fungi|Mucoromycota|Mucoromycotina|Mucoromycotina_X|Mucoromycotina_XX|Mucoromycotina_XX_sp.	90.67	836	61	15	57	882	699	1527	0	1096	KC708440.1.1528_U	18S_rRNA	nucleus	specimen_personal:M.I._Bidartondo:8846	Eukaryota	Opisthokonta	Fungi	Mucoromycota	Mucoromycotina	Mucoromycotina_X	Mucoromycotina_XX	Mucoromycotina_XX_sp.
NODE_9_length_1071_cov_91.579048_g1_i2	KC670541.1.1809_U|18S_rRNA|nucleus|clone_nco37c09c1|Eukaryota|Opisthokonta|Fungi|Chytridiomycota|Chytridiomycotina|Chytridiomycetes|Chytridiomycetes_X|Chytridiomycetes_X_sp.	91.155	814	60	12	57	863	860	1668	0	1094	KC670541.1.1809_U	18S_rRNA	nucleus	clone_nco37c09c1	Eukaryota	Opisthokonta	Fungi	Chytridiomycota	Chytridiomycotina	Chytridiomycetes	Chytridiomycetes_X	Chytridiomycetes_X_sp.
NODE_9_length_1071_cov_91.579048_g1_i2	GQ995409.1.1781_U|18S_rRNA|nucleus|clone_T2P1AeA04|Eukaryota|Opisthokonta|Fungi|Chytridiomycota|Chytridiomycotina|Chytridiomycetes|Chytridiomycetes_X|Chytridiomycetes_X_sp.	91.176	816	56	16	57	863	862	1670	0	1094	GQ995409.1.1781_U	18S_rRNA	nucleus	clone_T2P1AeA04	Eukaryota	Opisthokonta	Fungi	Chytridiomycota	Chytridiomycotina	Chytridiomycetes	Chytridiomycetes_X	Chytridiomycetes_X_sp.
NODE_9_length_1071_cov_91.579048_g1_i2	DQ629372.1.1617_U|18S_rRNA|nucleus|specimen_Qiu_01040_(MICH)|Eukaryota|Archaeplastida|Streptophyta|Embryophyceae|Embryophyceae_X|Embryophyceae_XX|Lepidozia|Lepidozia_reptans	91.235	810	62	9	57	860	809	1615	0	1094	DQ629372.1.1617_U	18S_rRNA	nucleus	specimen_Qiu_01040_(MICH)	Eukaryota	Archaeplastida	Streptophyta	Embryophyceae	Embryophyceae_X	Embryophyceae_XX	Lepidozia	Lepidozia_reptans
NODE_9_length_1071_cov_91.579048_g1_i2	KC670865.1.1769_U|18S_rRNA|nucleus|clone_nco40g04c1|Eukaryota|Opisthokonta|Fungi|Chytridiomycota|Chytridiomycotina|Chytridiomycetes|Spizellomycetales-and-Rhizophlyctidales|Spizellomycetales-and-Rhizophlyctidales_sp.	91.155	814	59	13	57	863	860	1667	0	1092	KC670865.1.1769_U	18S_rRNA	nucleus	clone_nco40g04c1	Eukaryota	Opisthokonta	Fungi	Chytridiomycota	Chytridiomycotina	Chytridiomycetes	Spizellomycetales-and-Rhizophlyctidales	Spizellomycetales-and-Rhizophlyctidales_sp.
NODE_9_length_1071_cov_91.579048_g1_i2	JF414214.1.1605_U|18S_rRNA|nucleus|specimen_personal:M.I._Bidartondo:8353|Eukaryota|Opisthokonta|Fungi|Mucoromycota|Mucoromycotina|Mucoromycotina_X|Mucoromycotina_XX|Mucoromycotina_XX_sp.	91.235	810	59	11	57	860	779	1582	0	1092	JF414214.1.1605_U	18S_rRNA	nucleus	specimen_personal:M.I._Bidartondo:8353	Eukaryota	Opisthokonta	Fungi	Mucoromycota	Mucoromycotina	Mucoromycotina_X	Mucoromycotina_XX	Mucoromycotina_XX_sp.
NODE_9_length_1071_cov_91.579048_g1_i2	KC708426.1.1604_U|18S_rRNA|nucleus|specimen_personal:M.I._Bidartondo:8860|Eukaryota|Opisthokonta|Fungi|Mucoromycota|Mucoromycotina|Mucoromycotina_X|Mucoromycotina_XX|Mucoromycotina_XX_sp.	90.562	837	61	16	57	883	776	1604	0	1092	KC708426.1.1604_U	18S_rRNA	nucleus	specimen_personal:M.I._Bidartondo:8860	Eukaryota	Opisthokonta	Fungi	Mucoromycota	Mucoromycotina	Mucoromycotina_X	Mucoromycotina_XX	Mucoromycotina_XX_sp.
NODE_9_length_1071_cov_91.579048_g1_i2	EF100242.1.1399_U|18S_rRNA|nucleus|clone_D2P03H05|Eukaryota|Opisthokonta|Fungi|Chytridiomycota|Chytridiomycotina|Chytridiomycetes|Chytridiomycetes_X|Chytridiomycetes_X_sp.	91.076	818	51	21	57	863	480	1286	0	1086	EF100242.1.1399_U	18S_rRNA	nucleus	clone_D2P03H05	Eukaryota	Opisthokonta	Fungi	Chytridiomycota	Chytridiomycotina	Chytridiomycetes	Chytridiomycetes_X	Chytridiomycetes_X_sp.
NODE_9_length_1071_cov_91.579048_g1_i2	GQ995433.1.1771_U|18S_rRNA|nucleus|clone_T3P1AeB07|Eukaryota|Opisthokonta|Fungi|Chytridiomycota|Chytridiomycotina|Chytridiomycetes|Rhyzophidiales_X|Rhyzophidiales_X_sp.	91.021	813	62	11	57	863	854	1661	0	1086	GQ995433.1.1771_U	18S_rRNA	nucleus	clone_T3P1AeB07	Eukaryota	Opisthokonta	Fungi	Chytridiomycota	Chytridiomycotina	Chytridiomycetes	Rhyzophidiales_X	Rhyzophidiales_X_sp.
NODE_9_length_1071_cov_91.579048_g1_i2	GQ995436.1.1768_U|18S_rRNA|nucleus|clone_T6P2AeE03|Eukaryota|Opisthokonta|Fungi|Chytridiomycota|Chytridiomycotina|Chytridiomycetes|Rhyzophidiales_X|Rhyzophidiales_X_sp.	91.01	812	63	10	57	863	852	1658	0	1086	GQ995436.1.1768_U	18S_rRNA	nucleus	clone_T6P2AeE03	Eukaryota	Opisthokonta	Fungi	Chytridiomycota	Chytridiomycotina	Chytridiomycetes	Rhyzophidiales_X	Rhyzophidiales_X_sp.
NODE_9_length_1071_cov_91.579048_g1_i2	GQ995335.1.1773_U|18S_rRNA|nucleus|clone_T1P1AeE12|Eukaryota|Opisthokonta|Fungi|Chytridiomycota|Chytridiomycotina|Chytridiomycetes|Spizellomycetales-and-Rhizophlyctidales|Spizellomycetales-and-Rhizophlyctidales_sp.	91.032	814	60	13	57	863	857	1664	0	1086	GQ995335.1.1773_U	18S_rRNA	nucleus	clone_T1P1AeE12	Eukaryota	Opisthokonta	Fungi	Chytridiomycota	Chytridiomycotina	Chytridiomycetes	Spizellomycetales-and-Rhizophlyctidales	Spizellomycetales-and-Rhizophlyctidales_sp.
NODE_9_length_1071_cov_91.579048_g1_i2	JF414224.1.1609_U|18S_rRNA|nucleus|specimen_personal:M.I._Bidartondo:8387|Eukaryota|Opisthokonta|Fungi|Mucoromycota|Mucoromycotina|Mucoromycotina_X|Mucoromycotina_XX|Mucoromycotina_XX_sp.	90.419	835	64	15	57	882	781	1608	0	1085	JF414224.1.1609_U	18S_rRNA	nucleus	specimen_personal:M.I._Bidartondo:8387	Eukaryota	Opisthokonta	Fungi	Mucoromycota	Mucoromycotina	Mucoromycotina_X	Mucoromycotina_XX	Mucoromycotina_XX_sp.
NODE_9_length_1071_cov_91.579048_g1_i2	DQ629381.1.1588_U|18S_rRNA|nucleus|specimen_Qiu_01076_(MICH)|Eukaryota|Archaeplastida|Streptophyta|Embryophyceae|Embryophyceae_X|Embryophyceae_XX|Odontoschisma|Odontoschisma_denudatum	91.032	814	56	16	57	860	782	1588	0	1083	DQ629381.1.1588_U	18S_rRNA	nucleus	specimen_Qiu_01076_(MICH)	Eukaryota	Archaeplastida	Streptophyta	Embryophyceae	Embryophyceae_X	Embryophyceae_XX	Odontoschisma	Odontoschisma_denudatum
NODE_9_length_1071_cov_91.579048_g1_i2	KC708424.1.1606_U|18S_rRNA|nucleus|specimen_personal:M.I._Bidartondo:8855|Eukaryota|Opisthokonta|Fungi|Mucoromycota|Mucoromycotina|Mucoromycotina_X|Mucoromycotina_XX|Mucoromycotina_XX_sp.	90.931	816	59	14	57	863	777	1586	0	1083	KC708424.1.1606_U	18S_rRNA	nucleus	specimen_personal:M.I._Bidartondo:8855	Eukaryota	Opisthokonta	Fungi	Mucoromycota	Mucoromycotina	Mucoromycotina_X	Mucoromycotina_XX	Mucoromycotina_XX_sp.
NODE_9_length_1071_cov_91.579048_g1_i2	EF638602.1.1361_U|18S_rRNA|nucleus|clone_MV2E2_G55R|Eukaryota|Opisthokonta|Fungi|Chytridiomycota|Chytridiomycotina|Chytridiomycetes|Chytridiomycetes_X|Chytridiomycetes_X_sp.	90.92	815	58	16	57	863	542	1348	0	1081	EF638602.1.1361_U	18S_rRNA	nucleus	clone_MV2E2_G55R	Eukaryota	Opisthokonta	Fungi	Chytridiomycota	Chytridiomycotina	Chytridiomycetes	Chytridiomycetes_X	Chytridiomycetes_X_sp.
NODE_9_length_1071_cov_91.579048_g1_i2	AB240960.1.1604_U|18S_rRNA|nucleus|strain_NIES_765|Eukaryota|Hacrobia|Cryptophyta|Cryptophyceae|Pyrenomonadales|Pyrenomonadaceae|Rhodomonas|Rhodomonas_duplex	90.276	833	71	9	57	884	724	1551	0	1081	AB240960.1.1604_U	18S_rRNA	nucleus	strain_NIES_765	Eukaryota	Hacrobia	Cryptophyta	Cryptophyceae	Pyrenomonadales	Pyrenomonadaceae	Rhodomonas	Rhodomonas_duplex
NODE_9_length_1071_cov_91.579048_g1_i2	HE655253.1.819_U|18S_rRNA|nucleus|clone_PC10.B5_Lle_1|Eukaryota|Hacrobia|Katablepharidophyta|Katablepharidaceae|Katablepharidales|Katablepharidales_X|Katablepharidales_XX|Katablepharidales_XX_sp.	94.217	709	38	3	57	764	113	819	0	1079	HE655253.1.819_U	18S_rRNA	nucleus	clone_PC10.B5_Lle_1	Eukaryota	Hacrobia	Katablepharidophyta	Katablepharidaceae	Katablepharidales	Katablepharidales_X	Katablepharidales_XX	Katablepharidales_XX_sp.
NODE_9_length_1071_cov_91.579048_g1_i2	EF638581.1.1362_U|18S_rRNA|nucleus|clone_MV2E2_E8R|Eukaryota|Opisthokonta|Fungi|Chytridiomycota|Chytridiomycotina|Chytridiomycetes|Chytridiomycetes_X|Chytridiomycetes_X_sp.	90.82	817	57	18	57	863	541	1349	0	1077	EF638581.1.1362_U	18S_rRNA	nucleus	clone_MV2E2_E8R	Eukaryota	Opisthokonta	Fungi	Chytridiomycota	Chytridiomycotina	Chytridiomycetes	Chytridiomycetes_X	Chytridiomycetes_X_sp.
NODE_9_length_1071_cov_91.579048_g1_i2	EF100268.1.1402_U|18S_rRNA|nucleus|clone_D2P03D7|Eukaryota|Opisthokonta|Fungi|Chytridiomycota|Chytridiomycotina|Chytridiomycetes|Chytridiomycetes_X|Chytridiomycetes_X_sp.	90.842	819	53	21	57	863	481	1289	0	1077	EF100268.1.1402_U	18S_rRNA	nucleus	clone_D2P03D7	Eukaryota	Opisthokonta	Fungi	Chytridiomycota	Chytridiomycotina	Chytridiomycetes	Chytridiomycetes_X	Chytridiomycetes_X_sp.
NODE_9_length_1071_cov_91.579048_g1_i2	EF638573.1.1362_U|18S_rRNA|nucleus|clone_MV2E2_C2R|Eukaryota|Opisthokonta|Fungi|Chytridiomycota|Chytridiomycotina|Chytridiomycetes|Chytridiomycetes_X|Chytridiomycetes_X_sp.	90.809	816	58	17	57	863	542	1349	0	1075	EF638573.1.1362_U	18S_rRNA	nucleus	clone_MV2E2_C2R	Eukaryota	Opisthokonta	Fungi	Chytridiomycota	Chytridiomycotina	Chytridiomycetes	Chytridiomycetes_X	Chytridiomycetes_X_sp.
NODE_9_length_1071_cov_91.579048_g1_i2	EF638572.1.1365_U|18S_rRNA|nucleus|clone_MV2E2_C1R|Eukaryota|Opisthokonta|Fungi|Chytridiomycota|Chytridiomycotina|Chytridiomycetes|Chytridiomycetes_X|Chytridiomycetes_X_sp.	90.732	820	54	22	57	863	542	1352	0	1074	EF638572.1.1365_U	18S_rRNA	nucleus	clone_MV2E2_C1R	Eukaryota	Opisthokonta	Fungi	Chytridiomycota	Chytridiomycotina	Chytridiomycetes	Chytridiomycetes_X	Chytridiomycetes_X_sp.
NODE_9_length_1071_cov_91.579048_g1_i2	KF631386.1.1619_U|18S_rRNA|nucleus|strain_SAG_229-3|Eukaryota|Archaeplastida|Glaucophyta|Glaucocystophyceae|Glaucocystophytes|Glaucocystaceae|Glaucocystis|Glaucocystis_nostochinearum	92.46	756	47	9	122	871	868	1619	0	1072	KF631386.1.1619_U	18S_rRNA	nucleus	strain_SAG_229-3	Eukaryota	Archaeplastida	Glaucophyta	Glaucocystophyceae	Glaucocystophytes	Glaucocystaceae	Glaucocystis	Glaucocystis_nostochinearum
NODE_9_length_1071_cov_91.579048_g1_i2	AB971108.1.1468_U|18S_rRNA|nucleus|clone_Jp13Rp02E|Eukaryota|Opisthokonta|Fungi|Chytridiomycota|Chytridiomycotina|Chytridiomycetes|Rhyzophidiales_X|Rhyzophidiales_X_sp.	90.64	812	66	10	57	863	620	1426	0	1070	AB971108.1.1468_U	18S_rRNA	nucleus	clone_Jp13Rp02E	Eukaryota	Opisthokonta	Fungi	Chytridiomycota	Chytridiomycotina	Chytridiomycetes	Rhyzophidiales_X	Rhyzophidiales_X_sp.
NODE_9_length_1071_cov_91.579048_g1_i2	EF638571.1.1381_U|18S_rRNA|nucleus|clone_MV2E2_B7R|Eukaryota|Opisthokonta|Fungi|Chytridiomycota|Chytridiomycotina|Chytridiomycetes|Chytridiomycetes_X|Chytridiomycetes_X_sp.	90.698	817	57	17	57	863	561	1368	0	1070	EF638571.1.1381_U	18S_rRNA	nucleus	clone_MV2E2_B7R	Eukaryota	Opisthokonta	Fungi	Chytridiomycota	Chytridiomycotina	Chytridiomycetes	Chytridiomycetes_X	Chytridiomycetes_X_sp.
NODE_9_length_1071_cov_91.579048_g1_i2	HM486988.1.1360_U|18S_rRNA|nucleus|clone_GA069|Eukaryota|Opisthokonta|Fungi|Chytridiomycota|Chytridiomycotina|Chytridiomycetes|Rhyzophidiales_X|Rhyzophidiales_X_sp.	90.529	813	65	12	57	863	543	1349	0	1064	HM486988.1.1360_U	18S_rRNA	nucleus	clone_GA069	Eukaryota	Opisthokonta	Fungi	Chytridiomycota	Chytridiomycotina	Chytridiomycetes	Rhyzophidiales_X	Rhyzophidiales_X_sp.
NODE_9_length_1071_cov_91.579048_g1_i2	DQ536491.1.1643_U|18S_rRNA|nucleus||Eukaryota|Opisthokonta|Fungi|Chytridiomycota|Chytridiomycotina|Chytridiomycetes|Blyttiomyces|Blyttiomyces_helicus	90.552	815	62	15	57	863	801	1608	0	1064	DQ536491.1.1643_U	18S_rRNA	nucleus		Eukaryota	Opisthokonta	Fungi	Chytridiomycota	Chytridiomycotina	Chytridiomycetes	Blyttiomyces	Blyttiomyces_helicus
NODE_9_length_1071_cov_91.579048_g1_i2	AJ506018.1.1560_U|18S_rRNA|nucleus|clone_RSC-CHU-44|Eukaryota|Opisthokonta|Fungi|Chytridiomycota|Chytridiomycotina|Chytridiomycetes|Chytridiomycetes_X|Chytridiomycetes_X_sp.	90.552	815	59	17	57	863	670	1474	0	1062	AJ506018.1.1560_U	18S_rRNA	nucleus	clone_RSC-CHU-44	Eukaryota	Opisthokonta	Fungi	Chytridiomycota	Chytridiomycotina	Chytridiomycetes	Chytridiomycetes_X	Chytridiomycetes_X_sp.
NODE_9_length_1071_cov_91.579048_g1_i2	AJ506000.1.1564_U|18S_rRNA|nucleus|clone_RSC-CHU-18|Eukaryota|Opisthokonta|Fungi|Chytridiomycota|Chytridiomycotina|Chytridiomycetes|Chytridiomycetes_X|Chytridiomycetes_X_sp.	90.418	814	66	12	57	863	670	1478	0	1061	AJ506000.1.1564_U	18S_rRNA	nucleus	clone_RSC-CHU-18	Eukaryota	Opisthokonta	Fungi	Chytridiomycota	Chytridiomycotina	Chytridiomycetes	Chytridiomycetes_X	Chytridiomycetes_X_sp.
NODE_9_length_1071_cov_91.579048_g1_i2	FJ592359.1.1090_U|18S_rRNA|nucleus|clone_G04_SE1A|Eukaryota|Archaeplastida|Streptophyta|Embryophyceae|Embryophyceae_X|Embryophyceae_XX|Embryophyceae_XXX|Embryophyceae_XXX_sp.	90.932	794	63	9	57	844	300	1090	0	1059	FJ592359.1.1090_U	18S_rRNA	nucleus	clone_G04_SE1A	Eukaryota	Archaeplastida	Streptophyta	Embryophyceae	Embryophyceae_X	Embryophyceae_XX	Embryophyceae_XXX	Embryophyceae_XXX_sp.
NODE_9_length_1071_cov_91.579048_g1_i2	GQ995299.1.1776_U|18S_rRNA|nucleus|clone_T2P1AeD12|Eukaryota|Opisthokonta|Fungi|Chytridiomycota|Chytridiomycotina|Chytridiomycetes|Spizellomycetales-and-Rhizophlyctidales|Spizellomycetales-and-Rhizophlyctidales_sp.	90.418	814	65	13	57	863	860	1667	0	1059	GQ995299.1.1776_U	18S_rRNA	nucleus	clone_T2P1AeD12	Eukaryota	Opisthokonta	Fungi	Chytridiomycota	Chytridiomycotina	Chytridiomycetes	Spizellomycetales-and-Rhizophlyctidales	Spizellomycetales-and-Rhizophlyctidales_sp.
NODE_9_length_1071_cov_91.579048_g1_i2	DQ629380.1.1606_U|18S_rRNA|nucleus|specimen_Qiu_01062_(MICH)|Eukaryota|Archaeplastida|Streptophyta|Embryophyceae|Embryophyceae_X|Embryophyceae_XX|Nowellia|Nowellia_curvifolia	90.394	812	65	12	57	860	797	1603	0	1055	DQ629380.1.1606_U	18S_rRNA	nucleus	specimen_Qiu_01062_(MICH)	Eukaryota	Archaeplastida	Streptophyta	Embryophyceae	Embryophyceae_X	Embryophyceae_XX	Nowellia	Nowellia_curvifolia
NODE_9_length_1071_cov_91.579048_g1_i2	JF414188.1.1613_U|18S_rRNA|nucleus|specimen_personal:M.I._Bidartondo:8371|Eukaryota|Opisthokonta|Fungi|Glomeromycota|Glomeromycotina|Glomeromycotina_X|Glomeromycotina_XX|Glomeromycotina_XX_sp.	90.271	812	71	7	57	863	785	1593	0	1055	JF414188.1.1613_U	18S_rRNA	nucleus	specimen_personal:M.I._Bidartondo:8371	Eukaryota	Opisthokonta	Fungi	Glomeromycota	Glomeromycotina	Glomeromycotina_X	Glomeromycotina_XX	Glomeromycotina_XX_sp.
NODE_9_length_1071_cov_91.579048_g1_i2	EF638567.1.1362_U|18S_rRNA|nucleus|clone_MV2E2_B2R|Eukaryota|Opisthokonta|Fungi|Chytridiomycota|Chytridiomycotina|Chytridiomycetes|Chytridiomycetes_X|Chytridiomycetes_X_sp.	90.33	817	60	19	57	863	542	1349	0	1053	EF638567.1.1362_U	18S_rRNA	nucleus	clone_MV2E2_B2R	Eukaryota	Opisthokonta	Fungi	Chytridiomycota	Chytridiomycotina	Chytridiomycetes	Chytridiomycetes_X	Chytridiomycetes_X_sp.
NODE_9_length_1071_cov_91.579048_g1_i2	GQ995438.1.1767_U|18S_rRNA|nucleus|clone_T3P1AeE01|Eukaryota|Opisthokonta|Fungi|Chytridiomycota|Chytridiomycotina|Chytridiomycetes|Rhyzophidiales_X|Rhyzophidiales_X_sp.	90.259	811	71	8	57	863	851	1657	0	1053	GQ995438.1.1767_U	18S_rRNA	nucleus	clone_T3P1AeE01	Eukaryota	Opisthokonta	Fungi	Chytridiomycota	Chytridiomycotina	Chytridiomycetes	Rhyzophidiales_X	Rhyzophidiales_X_sp.
NODE_9_length_1071_cov_91.579048_g1_i2	KF925342.1.1620_U|18S_rRNA|nucleus|specimen_NCMA:CCMP3234|Eukaryota|Archaeplastida|Rhodophyta|Compsopogonophyceae|Erythropeltidales|Erythropeltidales_X|Madagascaria|Madagascaria_erythrocladioides	90.146	822	64	13	57	872	759	1569	0	1053	KF925342.1.1620_U	18S_rRNA	nucleus	specimen_NCMA:CCMP3234	Eukaryota	Archaeplastida	Rhodophyta	Compsopogonophyceae	Erythropeltidales	Erythropeltidales_X	Madagascaria	Madagascaria_erythrocladioides
NODE_9_length_1071_cov_91.579048_g1_i2	KC561955.1.1728_U|18S_rRNA|nucleus|clone_R11a_04|Eukaryota|Opisthokonta|Fungi|Chytridiomycota|Chytridiomycotina|Chytridiomycetes|Rhyzophidiales_X|Rhyzophidiales_X_sp.	90.271	812	68	11	57	863	837	1642	0	1051	KC561955.1.1728_U	18S_rRNA	nucleus	clone_R11a_04	Eukaryota	Opisthokonta	Fungi	Chytridiomycota	Chytridiomycotina	Chytridiomycetes	Rhyzophidiales_X	Rhyzophidiales_X_sp.
NODE_9_length_1071_cov_91.579048_g1_i2	AY882534.1.1070_U|18S_rRNA|nucleus|clone_T37A10|Eukaryota|Opisthokonta|Fungi|Chytridiomycota|Chytridiomycotina|Chytridiomycetes|Chytridiomycetes_X|Chytridiomycetes_X_sp.	90.909	792	58	14	57	841	286	1070	0	1051	AY882534.1.1070_U	18S_rRNA	nucleus	clone_T37A10	Eukaryota	Opisthokonta	Fungi	Chytridiomycota	Chytridiomycotina	Chytridiomycetes	Chytridiomycetes_X	Chytridiomycetes_X_sp.
NODE_9_length_1071_cov_91.579048_g1_i2	GQ995432.1.1771_U|18S_rRNA|nucleus|clone_T6P2AeA07|Eukaryota|Opisthokonta|Fungi|Chytridiomycota|Chytridiomycotina|Chytridiomycetes|Rhyzophidiales_X|Rhyzophidiales_X_sp.	90.111	809	76	4	57	863	855	1661	0	1048	GQ995432.1.1771_U	18S_rRNA	nucleus	clone_T6P2AeA07	Eukaryota	Opisthokonta	Fungi	Chytridiomycota	Chytridiomycotina	Chytridiomycetes	Rhyzophidiales_X	Rhyzophidiales_X_sp.
NODE_9_length_1071_cov_91.579048_g1_i2	AB695513.1.1752_U|18S_rRNA|nucleus|clone_MPE2-18|Eukaryota|Opisthokonta|Fungi|Chytridiomycota|Chytridiomycotina|Chytridiomycetes|Spizellomycetales-and-Rhizophlyctidales|Spizellomycetales-and-Rhizophlyctidales_sp.	90.184	815	64	16	57	863	833	1639	0	1048	AB695513.1.1752_U	18S_rRNA	nucleus	clone_MPE2-18	Eukaryota	Opisthokonta	Fungi	Chytridiomycota	Chytridiomycotina	Chytridiomycetes	Spizellomycetales-and-Rhizophlyctidales	Spizellomycetales-and-Rhizophlyctidales_sp.
NODE_9_length_1071_cov_91.579048_g1_i2	AY607863.1.1587_U|18S_rRNA|nucleus|specimen_Sargent_living_culture_collection,_Berkeley_(UC)_|Eukaryota|Archaeplastida|Streptophyta|Embryophyceae|Embryophyceae_X|Embryophyceae_XX|Petalophyllum|Petalophyllum_ralfsii	90.794	793	60	13	57	839	798	1587	0	1048	AY607863.1.1587_U	18S_rRNA	nucleus	specimen_Sargent_living_culture_collection,_Berkeley_(UC)_	Eukaryota	Archaeplastida	Streptophyta	Embryophyceae	Embryophyceae_X	Embryophyceae_XX	Petalophyllum	Petalophyllum_ralfsii
NODE_9_length_1071_cov_91.579048_g1_i2	HQ901765.1.1669_U|18S_rRNA|nucleus|specimen_JEL506|Eukaryota|Opisthokonta|Fungi|Chytridiomycota|Chytridiomycotina|Chytridiomycetes|Arkaya|Arkaya_sp.	90.148	812	69	10	57	863	774	1579	0	1046	HQ901765.1.1669_U	18S_rRNA	nucleus	specimen_JEL506	Eukaryota	Opisthokonta	Fungi	Chytridiomycota	Chytridiomycotina	Chytridiomycetes	Arkaya	Arkaya_sp.
NODE_9_length_1071_cov_91.579048_g1_i2	KC708441.1.1550_U|18S_rRNA|nucleus|clone_B|Eukaryota|Opisthokonta|Fungi|Mucoromycota|Mucoromycotina|Mucoromycotina_X|Mucoromycotina_XX|Mucoromycotina_XX_sp.	91.142	779	56	12	57	829	779	1550	0	1044	KC708441.1.1550_U	18S_rRNA	nucleus	clone_B	Eukaryota	Opisthokonta	Fungi	Mucoromycota	Mucoromycotina	Mucoromycotina_X	Mucoromycotina_XX	Mucoromycotina_XX_sp.
NODE_9_length_1071_cov_91.579048_g1_i2	AB971109.1.1788_U|18S_rRNA|nucleus|clone_Jp13Rp03E|Eukaryota|Opisthokonta|Fungi|Chytridiomycota|Chytridiomycotina|Chytridiomycetes|Rhyzophidiales_X|Rhyzophidiales_X_sp.	90.037	813	69	12	57	863	939	1745	0	1042	AB971109.1.1788_U	18S_rRNA	nucleus	clone_Jp13Rp03E	Eukaryota	Opisthokonta	Fungi	Chytridiomycota	Chytridiomycotina	Chytridiomycetes	Rhyzophidiales_X	Rhyzophidiales_X_sp.
NODE_9_length_1071_cov_91.579048_g1_i2	HQ888717.1.1639_U|18S_rRNA|nucleus||Eukaryota|Opisthokonta|Fungi|Blastocladiomycota|Blastocladiomycotina|Blastocladiomycetes|Urophlyctis|Urophlyctis_trifolii	90.012	811	73	6	59	863	798	1606	0	1042	HQ888717.1.1639_U	18S_rRNA	nucleus		Eukaryota	Opisthokonta	Fungi	Blastocladiomycota	Blastocladiomycotina	Blastocladiomycetes	Urophlyctis	Urophlyctis_trifolii
NODE_9_length_1071_cov_91.579048_g1_i2	FJ592312.1.1089_U|18S_rRNA|nucleus|clone_A05_SE1A|Eukaryota|Opisthokonta|Fungi|Fungi_X|Fungi_XX|Fungi_XXX|Mortierellaceae|Mortierellaceae_sp.	90.542	793	68	7	57	844	299	1089	0	1042	FJ592312.1.1089_U	18S_rRNA	nucleus	clone_A05_SE1A	Eukaryota	Opisthokonta	Fungi	Fungi_X	Fungi_XX	Fungi_XXX	Mortierellaceae	Mortierellaceae_sp.
NODE_9_length_1071_cov_91.579048_g1_i2	DQ629374.1.1565_U|18S_rRNA|nucleus|specimen_Qiu_01050_(MICH)|Eukaryota|Archaeplastida|Streptophyta|Embryophyceae|Embryophyceae_X|Embryophyceae_XX|Lophozia|Lophozia_gillmanii	90.404	792	64	12	57	842	779	1564	0	1031	DQ629374.1.1565_U	18S_rRNA	nucleus	specimen_Qiu_01050_(MICH)	Eukaryota	Archaeplastida	Streptophyta	Embryophyceae	Embryophyceae_X	Embryophyceae_XX	Lophozia	Lophozia_gillmanii
NODE_9_length_1071_cov_91.579048_g1_i2	JN547302.1.1586_U|18S_rRNA|nucleus|clone_V11-6|Eukaryota|Opisthokonta|Fungi|Chytridiomycota|Chytridiomycotina|Chytridiomycetes|Rhyzophidiales_X|Rhyzophidiales_X_sp.	90.385	780	65	10	57	831	811	1585	0	1016	JN547302.1.1586_U	18S_rRNA	nucleus	clone_V11-6	Eukaryota	Opisthokonta	Fungi	Chytridiomycota	Chytridiomycotina	Chytridiomycetes	Rhyzophidiales_X	Rhyzophidiales_X_sp.
NODE_10_length_1069_cov_1219.387405_g1_i3	KJ763642.1.1795_U|18S_rRNA|nucleus|clone_SGYP1492|Eukaryota|Hacrobia|Katablepharidophyta|Katablepharidaceae|Katablepharidales|Katablepharidales_X|Katablepharidales_XX|Katablepharidales_XX_sp.	96.677	933	28	3	62	992	864	1795	0	1548	KJ763642.1.1795_U	18S_rRNA	nucleus	clone_SGYP1492	Eukaryota	Hacrobia	Katablepharidophyta	Katablepharidaceae	Katablepharidales	Katablepharidales_X	Katablepharidales_XX	Katablepharidales_XX_sp.
NODE_10_length_1069_cov_1219.387405_g1_i3	KJ763296.1.1794_U|18S_rRNA|nucleus|clone_SGUH742|Eukaryota|Hacrobia|Katablepharidophyta|Katablepharidaceae|Katablepharidales|Katablepharidales_X|Katablepharidales_XX|Katablepharidales_XX_sp.	94.85	932	46	2	62	992	864	1794	0	1454	KJ763296.1.1794_U	18S_rRNA	nucleus	clone_SGUH742	Eukaryota	Hacrobia	Katablepharidophyta	Katablepharidaceae	Katablepharidales	Katablepharidales_X	Katablepharidales_XX	Katablepharidales_XX_sp.
NODE_10_length_1069_cov_1219.387405_g1_i3	EF526836.1.1394_U|18S_rRNA|nucleus|clone_NA1_3F1|Eukaryota|Hacrobia|Katablepharidophyta|Katablepharidaceae|Katablepharidales|Katablepharidales_X|Katablepharidales_XX|Katablepharidales_XX_sp.	95.175	912	42	2	62	972	484	1394	0	1439	EF526836.1.1394_U	18S_rRNA	nucleus	clone_NA1_3F1	Eukaryota	Hacrobia	Katablepharidophyta	Katablepharidaceae	Katablepharidales	Katablepharidales_X	Katablepharidales_XX	Katablepharidales_XX_sp.
NODE_10_length_1069_cov_1219.387405_g1_i3	DQ980481.1.1731_U|18S_rRNA|nucleus|strain_NIES_1335|Eukaryota|Hacrobia|Katablepharidophyta|Katablepharidaceae|Katablepharidales|Katablepharidales_X|Leucocryptos|Leucocryptos_marina	95.228	901	42	1	62	961	831	1731	0	1424	DQ980481.1.1731_U	18S_rRNA	nucleus	strain_NIES_1335	Eukaryota	Hacrobia	Katablepharidophyta	Katablepharidaceae	Katablepharidales	Katablepharidales_X	Leucocryptos	Leucocryptos_marina
NODE_10_length_1069_cov_1219.387405_g1_i3	HQ191366.1.1830_U|18S_rRNA|nucleus|clone_PA2009C5|Eukaryota|Hacrobia|Katablepharidophyta|Katablepharidaceae|Katablepharidales|Katablepharidales_X|Katablepharidales_XX|Katablepharidales_XX_sp.	94.536	915	43	7	83	995	921	1830	0	1406	HQ191366.1.1830_U	18S_rRNA	nucleus	clone_PA2009C5	Eukaryota	Hacrobia	Katablepharidophyta	Katablepharidaceae	Katablepharidales	Katablepharidales_X	Katablepharidales_XX	Katablepharidales_XX_sp.
NODE_10_length_1069_cov_1219.387405_g1_i3	KJ762839.1.1797_U|18S_rRNA|nucleus|clone_SGUH1029|Eukaryota|Hacrobia|Katablepharidophyta|Katablepharidaceae|Katablepharidales|Katablepharidales_X|Katablepharidales_XX|Katablepharidales_XX_sp.	93.891	933	53	4	62	992	867	1797	0	1404	KJ762839.1.1797_U	18S_rRNA	nucleus	clone_SGUH1029	Eukaryota	Hacrobia	Katablepharidophyta	Katablepharidaceae	Katablepharidales	Katablepharidales_X	Katablepharidales_XX	Katablepharidales_XX_sp.
NODE_10_length_1069_cov_1219.387405_g1_i3	GU068005.1.1774_U|18S_rRNA|nucleus|clone_ESS241006.012|Eukaryota|Hacrobia|Katablepharidophyta|Katablepharidaceae|Katablepharidales|Katablepharidales_X|Katablepharidales_XX|Katablepharidales_XX_sp.	93.476	935	53	8	62	993	845	1774	0	1382	GU068005.1.1774_U	18S_rRNA	nucleus	clone_ESS241006.012	Eukaryota	Hacrobia	Katablepharidophyta	Katablepharidaceae	Katablepharidales	Katablepharidales_X	Katablepharidales_XX	Katablepharidales_XX_sp.
NODE_10_length_1069_cov_1219.387405_g1_i3	JN832733.1.1713_U|18S_rRNA|nucleus|clone_E_MO_3H06_OTU36|Eukaryota|Hacrobia|Katablepharidophyta|Katablepharidaceae|Katablepharidales|Katablepharidales_X|Katablepharidales_XX|Katablepharidales_XX_sp.	93.855	895	49	6	62	954	823	1713	0	1343	JN832733.1.1713_U	18S_rRNA	nucleus	clone_E_MO_3H06_OTU36	Eukaryota	Hacrobia	Katablepharidophyta	Katablepharidaceae	Katablepharidales	Katablepharidales_X	Katablepharidales_XX	Katablepharidales_XX_sp.
NODE_10_length_1069_cov_1219.387405_g1_i3	JN090866.1.1795_U|18S_rRNA|nucleus|clone_KRL01E6|Eukaryota|Hacrobia|Katablepharidophyta|Katablepharidaceae|Katablepharidales|Katablepharidales_X|Katablepharidales_XX|Katablepharidales_XX_sp.	93.046	906	51	11	95	993	895	1795	0	1314	JN090866.1.1795_U	18S_rRNA	nucleus	clone_KRL01E6	Eukaryota	Hacrobia	Katablepharidophyta	Katablepharidaceae	Katablepharidales	Katablepharidales_X	Katablepharidales_XX	Katablepharidales_XX_sp.
NODE_10_length_1069_cov_1219.387405_g1_i3	KJ925230.1.1679_U|18S_rRNA|nucleus|clone_270A06|Eukaryota|Hacrobia|Katablepharidophyta|Katablepharidaceae|Katablepharidales|Katablepharidales_X|Katablepharidales_XX|Katablepharidales_XX_sp.	93.281	893	52	8	62	952	790	1676	0	1310	KJ925230.1.1679_U	18S_rRNA	nucleus	clone_270A06	Eukaryota	Hacrobia	Katablepharidophyta	Katablepharidaceae	Katablepharidales	Katablepharidales_X	Katablepharidales_XX	Katablepharidales_XX_sp.
NODE_10_length_1069_cov_1219.387405_g1_i3	HG970975.1.1815_U|18S_rRNA|nucleus|strain_CG5|Eukaryota|Hacrobia|Haptophyta|Rappephyceae|Pavlomulinales|Pavlomulinaceae|Pavlomulina|Pavlomulina_ranunculiformis	91.826	942	63	11	62	993	878	1815	0	1301	HG970975.1.1815_U	18S_rRNA	nucleus	strain_CG5	Eukaryota	Hacrobia	Haptophyta	Rappephyceae	Pavlomulinales	Pavlomulinaceae	Pavlomulina	Pavlomulina_ranunculiformis
NODE_10_length_1069_cov_1219.387405_g1_i3	KJ925248.1.1669_U|18S_rRNA|nucleus|clone_270F07|Eukaryota|Hacrobia|Katablepharidophyta|Katablepharidaceae|Katablepharidales|Katablepharidales_X|Katablepharidales_XX|Katablepharidales_XX_sp.	93.379	876	51	7	62	935	799	1669	0	1290	KJ925248.1.1669_U	18S_rRNA	nucleus	clone_270F07	Eukaryota	Hacrobia	Katablepharidophyta	Katablepharidaceae	Katablepharidales	Katablepharidales_X	Katablepharidales_XX	Katablepharidales_XX_sp.
NODE_10_length_1069_cov_1219.387405_g1_i3	KJ925295.1.1602_U|18S_rRNA|nucleus|clone_2.72E+06|Eukaryota|Hacrobia|Katablepharidophyta|Katablepharidaceae|Katablepharidales|Katablepharidales_X|Katablepharidales_XX|Katablepharidales_XX_sp.	95.116	819	37	3	62	879	738	1554	0	1288	KJ925295.1.1602_U	18S_rRNA	nucleus	clone_2.72E+06	Eukaryota	Hacrobia	Katablepharidophyta	Katablepharidaceae	Katablepharidales	Katablepharidales_X	Katablepharidales_XX	Katablepharidales_XX_sp.
NODE_10_length_1069_cov_1219.387405_g1_i3	KJ925262.1.1671_U|18S_rRNA|nucleus|clone_270H12|Eukaryota|Hacrobia|Katablepharidophyta|Katablepharidaceae|Katablepharidales|Katablepharidales_X|Katablepharidales_XX|Katablepharidales_XX_sp.	93.018	888	52	9	62	946	791	1671	0	1288	KJ925262.1.1671_U	18S_rRNA	nucleus	clone_270H12	Eukaryota	Hacrobia	Katablepharidophyta	Katablepharidaceae	Katablepharidales	Katablepharidales_X	Katablepharidales_XX	Katablepharidales_XX_sp.
NODE_10_length_1069_cov_1219.387405_g1_i3	KF129994.1.1776_U|18S_rRNA|nucleus|clone_ST5900.037|Eukaryota|Hacrobia|Haptophyta|Haptophyta_Clade_HAP5|Haptophyta_Clade_HAP5_X|Haptophyta_Clade_HAP5_XX|Haptophyta_Clade_HAP5_XXX|Haptophyta_Clade_HAP5_XXX_sp.	91.866	922	61	13	62	973	859	1776	0	1275	KF129994.1.1776_U	18S_rRNA	nucleus	clone_ST5900.037	Eukaryota	Hacrobia	Haptophyta	Haptophyta_Clade_HAP5	Haptophyta_Clade_HAP5_X	Haptophyta_Clade_HAP5_XX	Haptophyta_Clade_HAP5_XXX	Haptophyta_Clade_HAP5_XXX_sp.
NODE_10_length_1069_cov_1219.387405_g1_i3	AY919672.1.1743_U|18S_rRNA|nucleus||Eukaryota|Hacrobia|Katablepharidophyta|Katablepharidaceae|Katablepharidales|Katablepharidales_X|Kathablepharis|Katablepharis_remigera	91.787	901	62	10	62	954	844	1740	0	1253	AY919672.1.1743_U	18S_rRNA	nucleus		Eukaryota	Hacrobia	Katablepharidophyta	Katablepharidaceae	Katablepharidales	Katablepharidales_X	Kathablepharis	Katablepharis_remigera
NODE_10_length_1069_cov_1219.387405_g1_i3	JN705499.1.1333_U|18S_rRNA|nucleus|clone_226Feb24_12E|Eukaryota|Hacrobia|Katablepharidophyta|Katablepharidaceae|Katablepharidales|Katablepharidales_X|Katablepharidales_XX|Katablepharidales_XX_sp.	93.614	830	46	5	62	888	484	1309	0	1232	JN705499.1.1333_U	18S_rRNA	nucleus	clone_226Feb24_12E	Eukaryota	Hacrobia	Katablepharidophyta	Katablepharidaceae	Katablepharidales	Katablepharidales_X	Katablepharidales_XX	Katablepharidales_XX_sp.
NODE_10_length_1069_cov_1219.387405_g1_i3	LC603170.1.1732_U|18S_rRNA|nucleus||Eukaryota|Hacrobia|Haptophyta|Rappephyceae|Pavlomulinales|Pavlomulinaceae|Pavlomulina|Pavlomulina_ranunculiformis	91.629	896	61	11	84	969	841	1732	0	1227	LC603170.1.1732_U	18S_rRNA	nucleus		Eukaryota	Hacrobia	Haptophyta	Rappephyceae	Pavlomulinales	Pavlomulinaceae	Pavlomulina	Pavlomulina_ranunculiformis
NODE_10_length_1069_cov_1219.387405_g1_i3	AB772616.1.1727_U|18S_rRNA|nucleus||Eukaryota|Hacrobia|Katablepharidophyta|Katablepharidaceae|Katablepharidales|Katablepharidales_X|Hatena|Hatena_arenicola	90.929	915	73	10	62	969	816	1727	0	1221	AB772616.1.1727_U	18S_rRNA	nucleus		Eukaryota	Hacrobia	Katablepharidophyta	Katablepharidaceae	Katablepharidales	Katablepharidales_X	Hatena	Hatena_arenicola
NODE_10_length_1069_cov_1219.387405_g1_i3	KJ925375.1.1690_U|18S_rRNA|nucleus|clone_275D08|Eukaryota|Hacrobia|Katablepharidophyta|Katablepharidaceae|Katablepharidales|Katablepharidales_X|Katablepharidales_XX|Katablepharidales_XX_sp.	94.797	788	34	6	95	879	846	1629	0	1221	KJ925375.1.1690_U	18S_rRNA	nucleus	clone_275D08	Eukaryota	Hacrobia	Katablepharidophyta	Katablepharidaceae	Katablepharidales	Katablepharidales_X	Katablepharidales_XX	Katablepharidales_XX_sp.
NODE_10_length_1069_cov_1219.387405_g1_i3	AM779755.1.1802_U|18S_rRNA|nucleus|strain_UIO_133|Eukaryota|Hacrobia|Haptophyta|Prymnesiophyceae|Prymnesiales|Prymnesiaceae|Prymnesium|Prymnesium_palpebrale	90.234	942	80	11	60	993	864	1801	0	1219	AM779755.1.1802_U	18S_rRNA	nucleus	strain_UIO_133	Eukaryota	Hacrobia	Haptophyta	Prymnesiophyceae	Prymnesiales	Prymnesiaceae	Prymnesium	Prymnesium_palpebrale
NODE_10_length_1069_cov_1219.387405_g1_i3	AM491008.1.1789_U|18S_rRNA|nucleus|strain_CCMP_707|Eukaryota|Hacrobia|Haptophyta|Prymnesiophyceae|Prymnesiales|Prymnesiaceae|Prymnesium|Prymnesium_calathiferum	90.538	930	76	11	60	981	864	1789	0	1219	AM491008.1.1789_U	18S_rRNA	nucleus	strain_CCMP_707	Eukaryota	Hacrobia	Haptophyta	Prymnesiophyceae	Prymnesiales	Prymnesiaceae	Prymnesium	Prymnesium_calathiferum
NODE_10_length_1069_cov_1219.387405_g1_i3	FR865776.2.1778_U|18S_rRNA|nucleus|strain_CCAP981/1|Eukaryota|Archaeplastida|Glaucophyta|Glaucocystophyceae|Glaucocystophytes|Cyanophoraceae|Cyanophora|Cyanophora_paradoxa	90.354	933	80	10	62	988	849	1777	0	1216	FR865776.2.1778_U	18S_rRNA	nucleus	strain_CCAP981/1	Eukaryota	Archaeplastida	Glaucophyta	Glaucocystophyceae	Glaucocystophytes	Cyanophoraceae	Cyanophora	Cyanophora_paradoxa
NODE_10_length_1069_cov_1219.387405_g1_i3	FN690518.1.1694_U|18S_rRNA|nucleus|clone_5-E5|Eukaryota|Hacrobia|Katablepharidophyta|Katablepharidaceae|Katablepharidales|Katablepharidales_X|Katablepharidales_XX|Katablepharidales_XX_sp.	93.415	820	50	4	62	879	815	1632	0	1212	FN690518.1.1694_U	18S_rRNA	nucleus	clone_5-E5	Eukaryota	Hacrobia	Katablepharidophyta	Katablepharidaceae	Katablepharidales	Katablepharidales_X	Katablepharidales_XX	Katablepharidales_XX_sp.
NODE_10_length_1069_cov_1219.387405_g1_i3	KF130175.1.1772_U|18S_rRNA|nucleus|clone_ST6000.025|Eukaryota|Hacrobia|Haptophyta|Haptophyta_Clade_HAP3|Haptophyta_Clade_HAP3_X|Haptophyta_Clade_HAP3_XX|Haptophyta_Clade_HAP3_XXX|Haptophyta_Clade_HAP3_XXX_sp.	90.486	925	67	18	62	973	856	1772	0	1201	KF130175.1.1772_U	18S_rRNA	nucleus	clone_ST6000.025	Eukaryota	Hacrobia	Haptophyta	Haptophyta_Clade_HAP3	Haptophyta_Clade_HAP3_X	Haptophyta_Clade_HAP3_XX	Haptophyta_Clade_HAP3_XXX	Haptophyta_Clade_HAP3_XXX_sp.
NODE_10_length_1069_cov_1219.387405_g1_i3	X70803.22.1792_U|18S_rRNA|nucleus|strain_SAG_45.88|Eukaryota|Archaeplastida|Glaucophyta|Glaucocystophyceae|Glaucocystophytes|Glaucocystaceae|Glaucocystis|Glaucocystis_nostochinearum	90.196	918	76	13	62	969	858	1771	0	1184	X70803.22.1792_U	18S_rRNA	nucleus	strain_SAG_45.88	Eukaryota	Archaeplastida	Glaucophyta	Glaucocystophyceae	Glaucocystophytes	Glaucocystaceae	Glaucocystis	Glaucocystis_nostochinearum
NODE_10_length_1069_cov_1219.387405_g1_i3	AJ007277.1.1763_U|18S_rRNA|nucleus|strain_M1312|Eukaryota|Hacrobia|Cryptophyta|Cryptophyceae|Cryptomonadales|Hemiselmidaceae|Chroomonas|Chroomonas_sp.	90.44	910	72	14	95	996	861	1763	0	1184	AJ007277.1.1763_U	18S_rRNA	nucleus	strain_M1312	Eukaryota	Hacrobia	Cryptophyta	Cryptophyceae	Cryptomonadales	Hemiselmidaceae	Chroomonas	Chroomonas_sp.
NODE_10_length_1069_cov_1219.387405_g1_i3	KF130470.1.1761_U|18S_rRNA|nucleus|clone_ST8360.071|Eukaryota|Hacrobia|Haptophyta|Prymnesiophyceae|Prymnesiales|Prymnesiaceae|Prymnesium|Prymnesium_sp.	90.022	922	79	12	60	973	845	1761	0	1181	KF130470.1.1761_U	18S_rRNA	nucleus	clone_ST8360.071	Eukaryota	Hacrobia	Haptophyta	Prymnesiophyceae	Prymnesiales	Prymnesiaceae	Prymnesium	Prymnesium_sp.
NODE_10_length_1069_cov_1219.387405_g1_i3	AB183611.1.1757_U|18S_rRNA|nucleus|strain_MBIC10528|Eukaryota|Hacrobia|Haptophyta|Prymnesiophyceae|Prymnesiales|Prymnesiaceae|Prymnesium|Prymnesium_sp.	90.087	918	79	11	60	969	844	1757	0	1181	AB183611.1.1757_U	18S_rRNA	nucleus	strain_MBIC10528	Eukaryota	Hacrobia	Haptophyta	Prymnesiophyceae	Prymnesiales	Prymnesiaceae	Prymnesium	Prymnesium_sp.
NODE_10_length_1069_cov_1219.387405_g1_i3	AB183617.1.1757_U|18S_rRNA|nucleus|strain_MBIC10557|Eukaryota|Hacrobia|Haptophyta|Prymnesiophyceae|Coccolithales|Hymenomonadaceae|Hymenomonas|Hymenomonas_sp.	90.119	921	74	16	60	969	843	1757	0	1181	AB183617.1.1757_U	18S_rRNA	nucleus	strain_MBIC10557	Eukaryota	Hacrobia	Haptophyta	Prymnesiophyceae	Coccolithales	Hymenomonadaceae	Hymenomonas	Hymenomonas_sp.
NODE_10_length_1069_cov_1219.387405_g1_i3	AB058347.1.1756_U|18S_rRNA|nucleus|strain_MBIC10464|Eukaryota|Hacrobia|Haptophyta|Prymnesiophyceae|Coccolithales|Hymenomonadaceae|Ochrosphaera|Ochrosphaera_sp.	90.011	921	74	16	60	969	843	1756	0	1175	AB058347.1.1756_U	18S_rRNA	nucleus	strain_MBIC10464	Eukaryota	Hacrobia	Haptophyta	Prymnesiophyceae	Coccolithales	Hymenomonadaceae	Ochrosphaera	Ochrosphaera_sp.
NODE_10_length_1069_cov_1219.387405_g1_i3	FJ349775.1.1045_U|18S_rRNA|nucleus|clone_051011_T2S4_W_T_SDP_170|Eukaryota|Hacrobia|Katablepharidophyta|Katablepharidaceae|Katablepharidales|Katablepharidales_X|Katablepharidales_XX|Katablepharidales_XX_sp.	94.248	765	41	3	62	825	283	1045	0	1166	FJ349775.1.1045_U	18S_rRNA	nucleus	clone_051011_T2S4_W_T_SDP_170	Eukaryota	Hacrobia	Katablepharidophyta	Katablepharidaceae	Katablepharidales	Katablepharidales_X	Katablepharidales_XX	Katablepharidales_XX_sp.
NODE_10_length_1069_cov_1219.387405_g1_i3	FR850018.1.1781_U|18S_rRNA|nucleus||Eukaryota|Hacrobia|Cryptophyta|Cryptophyceae|Cryptomonadales|Hemiselmidaceae|Chroomonas|Chroomonas_sp.	90.077	907	75	14	95	993	866	1765	0	1162	FR850018.1.1781_U	18S_rRNA	nucleus		Eukaryota	Hacrobia	Cryptophyta	Cryptophyceae	Cryptomonadales	Hemiselmidaceae	Chroomonas	Chroomonas_sp.
NODE_10_length_1069_cov_1219.387405_g1_i3	MF179473.1.1844_U|18S_rRNA|nucleus|strain_|Eukaryota|Hacrobia|Cryptophyta|Cryptophyceae|Cryptomonadales|Hemiselmidaceae|Hemiselmis|Hemiselmis_sp.	90.088	908	71	16	95	993	947	1844	0	1160	MF179473.1.1844_U	18S_rRNA	nucleus	strain_	Eukaryota	Hacrobia	Cryptophyta	Cryptophyceae	Cryptomonadales	Hemiselmidaceae	Hemiselmis	Hemiselmis_sp.
NODE_10_length_1069_cov_1219.387405_g1_i3	X81328.1.1764_U|18S_rRNA|nucleus||Eukaryota|Hacrobia|Cryptophyta|Cryptophyceae|Cryptomonadales|Hemiselmidaceae|Chroomonas|Chroomonas_salina	90.066	906	72	17	95	993	870	1764	0	1158	X81328.1.1764_U	18S_rRNA	nucleus		Eukaryota	Hacrobia	Cryptophyta	Cryptophyceae	Cryptomonadales	Hemiselmidaceae	Chroomonas	Chroomonas_salina
NODE_10_length_1069_cov_1219.387405_g1_i3	HM126534.1.1744_U|18S_rRNA|nucleus|strain_K-0432|Eukaryota|Hacrobia|Cryptophyta|Cryptophyceae|Cryptomonadales|Hemiselmidaceae|Chroomonas|Chroomonas_vectensis	90.428	888	66	17	95	972	866	1744	0	1151	HM126534.1.1744_U	18S_rRNA	nucleus	strain_K-0432	Eukaryota	Hacrobia	Cryptophyta	Cryptophyceae	Cryptomonadales	Hemiselmidaceae	Chroomonas	Chroomonas_vectensis
NODE_10_length_1069_cov_1219.387405_g1_i3	KJ925379.1.1695_U|18S_rRNA|nucleus|clone_2.75E+03|Eukaryota|Alveolata|Dinoflagellata|Dinophyceae|Dinophyceae_X|Dinophyceae_XX|Dinophyceae_XXX|Dinophyceae_XXX_sp.	91.981	823	57	8	62	879	815	1633	0	1146	KJ925379.1.1695_U	18S_rRNA	nucleus	clone_2.75E+03	Eukaryota	Alveolata	Dinoflagellata	Dinophyceae	Dinophyceae_X	Dinophyceae_XX	Dinophyceae_XXX	Dinophyceae_XXX_sp.
NODE_10_length_1069_cov_1219.387405_g1_i3	AM491003.1.1723_U|18S_rRNA|nucleus|strain_ALGO_HAP83|Eukaryota|Hacrobia|Haptophyta|Prymnesiophyceae|Prymnesiales|Prymnesiaceae|Prymnesium|Prymnesium_pigrum	90.169	885	75	11	60	936	843	1723	0	1142	AM491003.1.1723_U	18S_rRNA	nucleus	strain_ALGO_HAP83	Eukaryota	Hacrobia	Haptophyta	Prymnesiophyceae	Prymnesiales	Prymnesiaceae	Prymnesium	Prymnesium_pigrum
NODE_10_length_1069_cov_1219.387405_g1_i3	AF508269.1.1725_U|18S_rRNA|nucleus|strain_MUCC231|Eukaryota|Hacrobia|Cryptophyta|Cryptophyceae|Cryptomonadales|Hemiselmidaceae|Chroomonas|Chroomonas_nordstedtii	90.158	884	65	19	95	970	856	1725	0	1131	AF508269.1.1725_U	18S_rRNA	nucleus	strain_MUCC231	Eukaryota	Hacrobia	Cryptophyta	Cryptophyceae	Cryptomonadales	Hemiselmidaceae	Chroomonas	Chroomonas_nordstedtii
NODE_10_length_1069_cov_1219.387405_g1_i3	AM490981.1.1722_U|18S_rRNA|nucleus|strain_ALGO_HAP30|Eukaryota|Hacrobia|Haptophyta|Prymnesiophyceae|Coccolithales|Hymenomonadaceae|Hymenomonas|Hymenomonas_globosa	91.789	816	55	11	60	869	842	1651	0	1125	AM490981.1.1722_U	18S_rRNA	nucleus	strain_ALGO_HAP30	Eukaryota	Hacrobia	Haptophyta	Prymnesiophyceae	Coccolithales	Hymenomonadaceae	Hymenomonas	Hymenomonas_globosa
NODE_10_length_1069_cov_1219.387405_g1_i3	JN098194.1.1536_U|18S_rRNA|nucleus|clone_20LI08|Eukaryota|Alveolata|Dinoflagellata|Dinophyceae|Gonyaulacales|Goniodomataceae|Alexandrium|Alexandrium_fundyense	92.583	782	48	9	95	871	680	1456	0	1114	JN098194.1.1536_U	18S_rRNA	nucleus	clone_20LI08	Eukaryota	Alveolata	Dinoflagellata	Dinophyceae	Gonyaulacales	Goniodomataceae	Alexandrium	Alexandrium_fundyense
NODE_10_length_1069_cov_1219.387405_g1_i3	KF631383.1.1637_U|18S_rRNA|nucleus|strain_NIES-1961|Eukaryota|Archaeplastida|Glaucophyta|Glaucocystophyceae|Glaucocystophytes|Glaucocystaceae|Glaucocystis|Glaucocystis_nostochinearum	90.745	832	67	10	63	888	792	1619	0	1101	KF631383.1.1637_U	18S_rRNA	nucleus	strain_NIES-1961	Eukaryota	Archaeplastida	Glaucophyta	Glaucocystophyceae	Glaucocystophytes	Glaucocystaceae	Glaucocystis	Glaucocystis_nostochinearum
NODE_10_length_1069_cov_1219.387405_g1_i3	AB983345.1.1693_U|18S_rRNA|nucleus||Eukaryota|Hacrobia|Haptophyta|Prymnesiophyceae|Calcihaptophycidae|Calcihaptophycidae_X|Gladiolithus|Gladiolithus_sp.	91.032	814	67	6	60	869	812	1623	0	1096	AB983345.1.1693_U	18S_rRNA	nucleus		Eukaryota	Hacrobia	Haptophyta	Prymnesiophyceae	Calcihaptophycidae	Calcihaptophycidae_X	Gladiolithus	Gladiolithus_sp.
NODE_10_length_1069_cov_1219.387405_g1_i3	JF698782.1.1630_U|18S_rRNA|nucleus|clone_MALINA_St320_3m_Nano_ES069_C7|Eukaryota|Hacrobia|Haptophyta|Prymnesiophyceae|Prymnesiales|Chrysochromulinaceae|Chrysochromulina|Chrysochromulina_sp.	90.831	818	67	8	55	869	771	1583	0	1088	JF698782.1.1630_U	18S_rRNA	nucleus	clone_MALINA_St320_3m_Nano_ES069_C7	Eukaryota	Hacrobia	Haptophyta	Prymnesiophyceae	Prymnesiales	Chrysochromulinaceae	Chrysochromulina	Chrysochromulina_sp.
NODE_10_length_1069_cov_1219.387405_g1_i3	KJ925346.1.1685_U|18S_rRNA|nucleus|clone_274F01|Eukaryota|Hacrobia|Katablepharidophyta|Katablepharidaceae|Katablepharidales|Katablepharidales_X|Katablepharidales_XX|Katablepharidales_XX_sp.	92.238	773	45	14	95	861	846	1609	0	1081	KJ925346.1.1685_U	18S_rRNA	nucleus	clone_274F01	Eukaryota	Hacrobia	Katablepharidophyta	Katablepharidaceae	Katablepharidales	Katablepharidales_X	Katablepharidales_XX	Katablepharidales_XX_sp.
NODE_10_length_1069_cov_1219.387405_g1_i3	KF631386.1.1619_U|18S_rRNA|nucleus|strain_SAG_229-3|Eukaryota|Archaeplastida|Glaucophyta|Glaucocystophyceae|Glaucocystophytes|Glaucocystaceae|Glaucocystis|Glaucocystis_nostochinearum	92.358	759	48	9	117	869	865	1619	0	1072	KF631386.1.1619_U	18S_rRNA	nucleus	strain_SAG_229-3	Eukaryota	Archaeplastida	Glaucophyta	Glaucocystophyceae	Glaucocystophytes	Glaucocystaceae	Glaucocystis	Glaucocystis_nostochinearum
NODE_10_length_1069_cov_1219.387405_g1_i3	DQ845691.1.1726_U|18S_rRNA|nucleus|specimen_J._Duckett|Eukaryota|Archaeplastida|Streptophyta|Embryophyceae|Embryophyceae_X|Embryophyceae_XX|Phaeomegaceros|Phaeomegaceros_hirticalyx	90.061	825	77	5	62	882	860	1683	0	1064	DQ845691.1.1726_U	18S_rRNA	nucleus	specimen_J._Duckett	Eukaryota	Archaeplastida	Streptophyta	Embryophyceae	Embryophyceae_X	Embryophyceae_XX	Phaeomegaceros	Phaeomegaceros_hirticalyx
NODE_10_length_1069_cov_1219.387405_g1_i3	HE655253.1.819_U|18S_rRNA|nucleus|clone_PC10.B5_Lle_1|Eukaryota|Hacrobia|Katablepharidophyta|Katablepharidaceae|Katablepharidales|Katablepharidales_X|Katablepharidales_XX|Katablepharidales_XX_sp.	94.017	702	39	3	62	762	120	819	0	1061	HE655253.1.819_U	18S_rRNA	nucleus	clone_PC10.B5_Lle_1	Eukaryota	Hacrobia	Katablepharidophyta	Katablepharidaceae	Katablepharidales	Katablepharidales_X	Katablepharidales_XX	Katablepharidales_XX_sp.
NODE_10_length_1069_cov_1219.387405_g1_i3	EF219013.1.1704_U|18S_rRNA|nucleus|clone_18BR2|Eukaryota|Opisthokonta|Fungi|Chytridiomycota|Chytridiomycotina|Chytridiomycetes|Chytridiomycetes_X|Chytridiomycetes_X_sp.	91.667	768	58	6	95	858	819	1584	0	1059	EF219013.1.1704_U	18S_rRNA	nucleus	clone_18BR2	Eukaryota	Opisthokonta	Fungi	Chytridiomycota	Chytridiomycotina	Chytridiomycetes	Chytridiomycetes_X	Chytridiomycetes_X_sp.
NODE_10_length_1069_cov_1219.387405_g1_i3	HM581565.1.1094_U|18S_rRNA|nucleus|clone_FS04GA79_01Aug05_5m|Eukaryota|Hacrobia|Haptophyta|Prymnesiophyceae|Prymnesiales|Chrysochromulinaceae|Chrysochromulina|Chrysochromulina_sp.	90.22	818	69	10	55	869	285	1094	0	1057	HM581565.1.1094_U	18S_rRNA	nucleus	clone_FS04GA79_01Aug05_5m	Eukaryota	Hacrobia	Haptophyta	Prymnesiophyceae	Prymnesiales	Chrysochromulinaceae	Chrysochromulina	Chrysochromulina_sp.
NODE_10_length_1069_cov_1219.387405_g1_i3	JQ956276.1.1687_U|18S_rRNA|nucleus|clone_MAL106_6_B8|Eukaryota|Hacrobia|Haptophyta|Prymnesiophyceae|Prymnesiales|Prymnesiophyceae_Clade_B3|Prymnesiophyceae_Clade_B3_X|Prymnesiophyceae_Clade_B3_X_sp.	90.235	809	76	3	62	869	812	1618	0	1053	JQ956276.1.1687_U	18S_rRNA	nucleus	clone_MAL106_6_B8	Eukaryota	Hacrobia	Haptophyta	Prymnesiophyceae	Prymnesiales	Prymnesiophyceae_Clade_B3	Prymnesiophyceae_Clade_B3_X	Prymnesiophyceae_Clade_B3_X_sp.
NODE_10_length_1069_cov_1219.387405_g1_i3	AB971086.1.1474_U|18S_rRNA|nucleus|clone_Jp13Mc01E|Eukaryota|Opisthokonta|Fungi|Chytridiomycota|Chytridiomycotina|Chytridiomycetes|Chytridiomycetes_X|Chytridiomycetes_X_sp.	90.423	804	69	8	62	861	634	1433	0	1051	AB971086.1.1474_U	18S_rRNA	nucleus	clone_Jp13Mc01E	Eukaryota	Opisthokonta	Fungi	Chytridiomycota	Chytridiomycotina	Chytridiomycetes	Chytridiomycetes_X	Chytridiomycetes_X_sp.
NODE_10_length_1069_cov_1219.387405_g1_i3	AB183636.1.1727_U|18S_rRNA|nucleus|strain_MBIC10749|Eukaryota|Archaeplastida|Chlorophyta|Chloropicophyceae|Chloropicales|Chloropicaceae|Chloropicon|Chloropicon_sp.	90.16	813	72	7	62	870	820	1628	0	1051	AB183636.1.1727_U	18S_rRNA	nucleus	strain_MBIC10749	Eukaryota	Archaeplastida	Chlorophyta	Chloropicophyceae	Chloropicales	Chloropicaceae	Chloropicon	Chloropicon_sp.
NODE_10_length_1069_cov_1219.387405_g1_i3	AB240960.1.1604_U|18S_rRNA|nucleus|strain_NIES_765|Eukaryota|Hacrobia|Cryptophyta|Cryptophyceae|Pyrenomonadales|Pyrenomonadaceae|Rhodomonas|Rhodomonas_duplex	90.794	793	63	9	95	882	764	1551	0	1051	AB240960.1.1604_U	18S_rRNA	nucleus	strain_NIES_765	Eukaryota	Hacrobia	Cryptophyta	Cryptophyceae	Pyrenomonadales	Pyrenomonadaceae	Rhodomonas	Rhodomonas_duplex
NODE_10_length_1069_cov_1219.387405_g1_i3	AY919826.1.1707_U|18S_rRNA|nucleus|clone_LG76-08|Eukaryota|Hacrobia|Cryptophyta|Cryptophyceae|Cryptomonadales|Cryptomonadales_X|Cryptomonadales_XX|Cryptomonadales_XX_sp.	90.073	826	55	26	132	946	898	1707	0	1046	AY919826.1.1707_U	18S_rRNA	nucleus	clone_LG76-08	Eukaryota	Hacrobia	Cryptophyta	Cryptophyceae	Cryptomonadales	Cryptomonadales_X	Cryptomonadales_XX	Cryptomonadales_XX_sp.
NODE_10_length_1069_cov_1219.387405_g1_i3	KT860920.1.1633_U|18S_rRNA|nucleus|strain_RCC1808|Eukaryota|Archaeplastida|Chlorophyta|Nephroselmidophyceae|Nephroselmidales|Nephroselmidales_X|Nephroselmis|Nephroselmis_anterostigmatica	90.286	803	66	12	62	857	771	1568	0	1040	KT860920.1.1633_U	18S_rRNA	nucleus	strain_RCC1808	Eukaryota	Archaeplastida	Chlorophyta	Nephroselmidophyceae	Nephroselmidales	Nephroselmidales_X	Nephroselmis	Nephroselmis_anterostigmatica
NODE_10_length_1069_cov_1219.387405_g1_i3	AY032608.1.1766_U|18S_rRNA|nucleus||Eukaryota|Opisthokonta|Fungi|Chytridiomycota|Chytridiomycotina|Chytridiomycetes|Chytridium|Chytridium_polysiphoniae	90.111	809	67	12	62	861	848	1652	0	1038	AY032608.1.1766_U	18S_rRNA	nucleus		Eukaryota	Opisthokonta	Fungi	Chytridiomycota	Chytridiomycotina	Chytridiomycetes	Chytridium	Chytridium_polysiphoniae
NODE_10_length_1069_cov_1219.387405_g1_i3	DQ629372.1.1617_U|18S_rRNA|nucleus|specimen_Qiu_01040_(MICH)|Eukaryota|Archaeplastida|Streptophyta|Embryophyceae|Embryophyceae_X|Embryophyceae_XX|Lepidozia|Lepidozia_reptans	90.012	801	75	5	62	858	816	1615	0	1031	DQ629372.1.1617_U	18S_rRNA	nucleus	specimen_Qiu_01040_(MICH)	Eukaryota	Archaeplastida	Streptophyta	Embryophyceae	Embryophyceae_X	Embryophyceae_XX	Lepidozia	Lepidozia_reptans
NODE_10_length_1069_cov_1219.387405_g1_i3	HM581566.1.1076_U|18S_rRNA|nucleus|clone_FS04GA94_01Aug05_5m|Eukaryota|Hacrobia|Haptophyta|Prymnesiophyceae|Prymnesiales|Chrysochromulinaceae|Chrysochromulina|Chrysochromulina_sp.	90.189	795	67	11	55	843	286	1075	0	1026	HM581566.1.1076_U	18S_rRNA	nucleus	clone_FS04GA94_01Aug05_5m	Eukaryota	Hacrobia	Haptophyta	Prymnesiophyceae	Prymnesiales	Chrysochromulinaceae	Chrysochromulina	Chrysochromulina_sp.
NODE_10_length_1069_cov_1219.387405_g1_i3	JF414210.1.1610_U|18S_rRNA|nucleus|specimen_personal:M.I._Bidartondo:8372|Eukaryota|Opisthokonta|Fungi|Mucoromycota|Mucoromycotina|Mucoromycotina_X|Endogone|Endogone_pisiformis	90.767	769	67	4	95	861	824	1590	0	1024	JF414210.1.1610_U	18S_rRNA	nucleus	specimen_personal:M.I._Bidartondo:8372	Eukaryota	Opisthokonta	Fungi	Mucoromycota	Mucoromycotina	Mucoromycotina_X	Endogone	Endogone_pisiformis
NODE_10_length_1069_cov_1219.387405_g1_i3	GU568149.1.1579_U|18S_rRNA|nucleus|clone_528|Eukaryota|Opisthokonta|Fungi|Mucoromycota|Mucoromycotina|Mucoromycotina_X|Mucoromycotina_XX|Mucoromycotina_XX_sp.	90.803	772	60	10	95	861	722	1487	0	1022	GU568149.1.1579_U	18S_rRNA	nucleus	clone_528	Eukaryota	Opisthokonta	Fungi	Mucoromycota	Mucoromycotina	Mucoromycotina_X	Mucoromycotina_XX	Mucoromycotina_XX_sp.
NODE_10_length_1069_cov_1219.387405_g1_i3	GQ995335.1.1773_U|18S_rRNA|nucleus|clone_T1P1AeE12|Eukaryota|Opisthokonta|Fungi|Chytridiomycota|Chytridiomycotina|Chytridiomycetes|Spizellomycetales-and-Rhizophlyctidales|Spizellomycetales-and-Rhizophlyctidales_sp.	90.674	772	63	9	95	861	897	1664	0	1018	GQ995335.1.1773_U	18S_rRNA	nucleus	clone_T1P1AeE12	Eukaryota	Opisthokonta	Fungi	Chytridiomycota	Chytridiomycotina	Chytridiomycetes	Spizellomycetales-and-Rhizophlyctidales	Spizellomycetales-and-Rhizophlyctidales_sp.
NODE_10_length_1069_cov_1219.387405_g1_i3	GQ995433.1.1771_U|18S_rRNA|nucleus|clone_T3P1AeB07|Eukaryota|Opisthokonta|Fungi|Chytridiomycota|Chytridiomycotina|Chytridiomycetes|Rhyzophidiales_X|Rhyzophidiales_X_sp.	91.432	747	54	10	120	861	920	1661	0	1016	GQ995433.1.1771_U	18S_rRNA	nucleus	clone_T3P1AeB07	Eukaryota	Opisthokonta	Fungi	Chytridiomycota	Chytridiomycotina	Chytridiomycetes	Rhyzophidiales_X	Rhyzophidiales_X_sp.
NODE_10_length_1069_cov_1219.387405_g1_i3	JF414214.1.1605_U|18S_rRNA|nucleus|specimen_personal:M.I._Bidartondo:8353|Eukaryota|Opisthokonta|Fungi|Mucoromycota|Mucoromycotina|Mucoromycotina_X|Mucoromycotina_XX|Mucoromycotina_XX_sp.	91.532	744	53	9	120	858	844	1582	0	1016	JF414214.1.1605_U	18S_rRNA	nucleus	specimen_personal:M.I._Bidartondo:8353	Eukaryota	Opisthokonta	Fungi	Mucoromycota	Mucoromycotina	Mucoromycotina_X	Mucoromycotina_XX	Mucoromycotina_XX_sp.
NODE_10_length_1069_cov_1219.387405_g1_i3	JN020240.1.1638_U|18S_rRNA|nucleus|clone_cher4_1E_68|Eukaryota|Opisthokonta|Fungi|Chytridiomycota|Chytridiomycotina|Chytridiomycetes|Spizellomycetales-and-Rhizophlyctidales|Spizellomycetales-and-Rhizophlyctidales_sp.	90.544	772	64	9	95	861	766	1533	0	1013	JN020240.1.1638_U	18S_rRNA	nucleus	clone_cher4_1E_68	Eukaryota	Opisthokonta	Fungi	Chytridiomycota	Chytridiomycotina	Chytridiomycetes	Spizellomycetales-and-Rhizophlyctidales	Spizellomycetales-and-Rhizophlyctidales_sp.
NODE_10_length_1069_cov_1219.387405_g1_i3	KC670541.1.1809_U|18S_rRNA|nucleus|clone_nco37c09c1|Eukaryota|Opisthokonta|Fungi|Chytridiomycota|Chytridiomycotina|Chytridiomycetes|Chytridiomycetes_X|Chytridiomycetes_X_sp.	91.299	747	56	9	120	861	926	1668	0	1011	KC670541.1.1809_U	18S_rRNA	nucleus	clone_nco37c09c1	Eukaryota	Opisthokonta	Fungi	Chytridiomycota	Chytridiomycotina	Chytridiomycetes	Chytridiomycetes_X	Chytridiomycetes_X_sp.
NODE_10_length_1069_cov_1219.387405_g1_i3	KC670865.1.1769_U|18S_rRNA|nucleus|clone_nco40g04c1|Eukaryota|Opisthokonta|Fungi|Chytridiomycota|Chytridiomycotina|Chytridiomycetes|Spizellomycetales-and-Rhizophlyctidales|Spizellomycetales-and-Rhizophlyctidales_sp.	91.299	747	56	9	120	861	925	1667	0	1011	KC670865.1.1769_U	18S_rRNA	nucleus	clone_nco40g04c1	Eukaryota	Opisthokonta	Fungi	Chytridiomycota	Chytridiomycotina	Chytridiomycetes	Spizellomycetales-and-Rhizophlyctidales	Spizellomycetales-and-Rhizophlyctidales_sp.
NODE_10_length_1069_cov_1219.387405_g1_i3	FJ914476.1.1468_U|18S_rRNA|nucleus|clone_S39|Eukaryota|Alveolata|Dinoflagellata|Dinophyceae|Dinophyceae_X|Dinophyceae_XX|Dinophyceae_XXX|Dinophyceae_XXX_sp.	90.613	767	61	9	120	879	656	1418	0	1007	FJ914476.1.1468_U	18S_rRNA	nucleus	clone_S39	Eukaryota	Alveolata	Dinoflagellata	Dinophyceae	Dinophyceae_X	Dinophyceae_XX	Dinophyceae_XXX	Dinophyceae_XXX_sp.
NODE_10_length_1069_cov_1219.387405_g1_i3	FJ914478.1.1528_U|18S_rRNA|nucleus|clone_S48|Eukaryota|Alveolata|Dinoflagellata|Dinophyceae|Dinophyceae_X|Dinophyceae_XX|Dinophyceae_XXX|Dinophyceae_XXX_sp.	90.576	764	67	5	120	879	716	1478	0	1007	FJ914478.1.1528_U	18S_rRNA	nucleus	clone_S48	Eukaryota	Alveolata	Dinoflagellata	Dinophyceae	Dinophyceae_X	Dinophyceae_XX	Dinophyceae_XXX	Dinophyceae_XXX_sp.
NODE_10_length_1069_cov_1219.387405_g1_i3	AJ506018.1.1560_U|18S_rRNA|nucleus|clone_RSC-CHU-44|Eukaryota|Opisthokonta|Fungi|Chytridiomycota|Chytridiomycotina|Chytridiomycetes|Chytridiomycetes_X|Chytridiomycetes_X_sp.	91.019	746	55	11	120	861	737	1474	0	996	AJ506018.1.1560_U	18S_rRNA	nucleus	clone_RSC-CHU-44	Eukaryota	Opisthokonta	Fungi	Chytridiomycota	Chytridiomycotina	Chytridiomycetes	Chytridiomycetes_X	Chytridiomycetes_X_sp.
NODE_10_length_1069_cov_1219.387405_g1_i3	EU793715.1.1685_U|18S_rRNA|nucleus|clone_PROSOPE.ED-50m.239|Eukaryota|Alveolata|Dinoflagellata|Syndiniales|Dino-Group-II|Dino-Group-II-Clade-26|Dino-Group-II-Clade-26_X|Dino-Group-II-Clade-26_X_sp.	90.117	769	66	10	95	857	844	1608	0	990	EU793715.1.1685_U	18S_rRNA	nucleus	clone_PROSOPE.ED-50m.239	Eukaryota	Alveolata	Dinoflagellata	Syndiniales	Dino-Group-II	Dino-Group-II-Clade-26	Dino-Group-II-Clade-26_X	Dino-Group-II-Clade-26_X_sp.
NODE_10_length_1069_cov_1219.387405_g1_i3	AB468628.1.1320_U|18S_rRNA|nucleus|clone_S04B37|Eukaryota|Opisthokonta|Fungi|Chytridiomycota|Chytridiomycotina|Chytridiomycetes|Rhyzophidiales_X|Rhyzophidiales_X_sp.	91.233	730	52	12	131	855	598	1320	0	983	AB468628.1.1320_U	18S_rRNA	nucleus	clone_S04B37	Eukaryota	Opisthokonta	Fungi	Chytridiomycota	Chytridiomycotina	Chytridiomycetes	Rhyzophidiales_X	Rhyzophidiales_X_sp.
NODE_10_length_1069_cov_1219.387405_g1_i3	GQ344666.1.921_U|18S_rRNA|nucleus|clone_RFM1.50|Eukaryota|Hacrobia|Haptophyta|Prymnesiophyceae|Prymnesiales|Chrysochromulinaceae|Chrysochromulina|Chrysochromulina_sp.	90.773	737	59	8	55	788	190	920	0	976	GQ344666.1.921_U	18S_rRNA	nucleus	clone_RFM1.50	Eukaryota	Hacrobia	Haptophyta	Prymnesiophyceae	Prymnesiales	Chrysochromulinaceae	Chrysochromulina	Chrysochromulina_sp.
NODE_10_length_1069_cov_1219.387405_g1_i3	JQ782309.1.984_U|18S_rRNA|nucleus|clone_HD1bt0.17|Eukaryota|Hacrobia|Haptophyta|Prymnesiophyceae|Prymnesiales|Prymnesiophyceae_Clade_B4|Prymnesiophyceae_Clade_B4_X|Prymnesiophyceae_Clade_B4_X_sp.	90.361	747	57	12	60	800	243	980	0	966	JQ782309.1.984_U	18S_rRNA	nucleus	clone_HD1bt0.17	Eukaryota	Hacrobia	Haptophyta	Prymnesiophyceae	Prymnesiales	Prymnesiophyceae_Clade_B4	Prymnesiophyceae_Clade_B4_X	Prymnesiophyceae_Clade_B4_X_sp.
NODE_11_length_1069_cov_129.070611_g1_i4	KJ763642.1.1795_U|18S_rRNA|nucleus|clone_SGYP1492|Eukaryota|Hacrobia|Katablepharidophyta|Katablepharidaceae|Katablepharidales|Katablepharidales_X|Katablepharidales_XX|Katablepharidales_XX_sp.	97.837	971	15	6	78	1044	1795	827	0	1672	KJ763642.1.1795_U	18S_rRNA	nucleus	clone_SGYP1492	Eukaryota	Hacrobia	Katablepharidophyta	Katablepharidaceae	Katablepharidales	Katablepharidales_X	Katablepharidales_XX	Katablepharidales_XX_sp.
NODE_11_length_1069_cov_129.070611_g1_i4	KJ763296.1.1794_U|18S_rRNA|nucleus|clone_SGUH742|Eukaryota|Hacrobia|Katablepharidophyta|Katablepharidaceae|Katablepharidales|Katablepharidales_X|Katablepharidales_XX|Katablepharidales_XX_sp.	96.082	970	33	5	78	1044	1794	827	0	1576	KJ763296.1.1794_U	18S_rRNA	nucleus	clone_SGUH742	Eukaryota	Hacrobia	Katablepharidophyta	Katablepharidaceae	Katablepharidales	Katablepharidales_X	Katablepharidales_XX	Katablepharidales_XX_sp.
NODE_11_length_1069_cov_129.070611_g1_i4	EF526836.1.1394_U|18S_rRNA|nucleus|clone_NA1_3F1|Eukaryota|Hacrobia|Katablepharidophyta|Katablepharidaceae|Katablepharidales|Katablepharidales_X|Katablepharidales_XX|Katablepharidales_XX_sp.	96.421	950	29	5	98	1044	1394	447	0	1561	EF526836.1.1394_U	18S_rRNA	nucleus	clone_NA1_3F1	Eukaryota	Hacrobia	Katablepharidophyta	Katablepharidaceae	Katablepharidales	Katablepharidales_X	Katablepharidales_XX	Katablepharidales_XX_sp.
NODE_11_length_1069_cov_129.070611_g1_i4	DQ980481.1.1731_U|18S_rRNA|nucleus|strain_NIES_1335|Eukaryota|Hacrobia|Katablepharidophyta|Katablepharidaceae|Katablepharidales|Katablepharidales_X|Leucocryptos|Leucocryptos_marina	96.486	939	29	4	109	1044	1731	794	0	1548	DQ980481.1.1731_U	18S_rRNA	nucleus	strain_NIES_1335	Eukaryota	Hacrobia	Katablepharidophyta	Katablepharidaceae	Katablepharidales	Katablepharidales_X	Leucocryptos	Leucocryptos_marina
NODE_11_length_1069_cov_129.070611_g1_i4	KJ762839.1.1797_U|18S_rRNA|nucleus|clone_SGUH1029|Eukaryota|Hacrobia|Katablepharidophyta|Katablepharidaceae|Katablepharidales|Katablepharidales_X|Katablepharidales_XX|Katablepharidales_XX_sp.	95.16	971	40	7	78	1044	1797	830	0	1526	KJ762839.1.1797_U	18S_rRNA	nucleus	clone_SGUH1029	Eukaryota	Hacrobia	Katablepharidophyta	Katablepharidaceae	Katablepharidales	Katablepharidales_X	Katablepharidales_XX	Katablepharidales_XX_sp.
NODE_11_length_1069_cov_129.070611_g1_i4	GU068005.1.1774_U|18S_rRNA|nucleus|clone_ESS241006.012|Eukaryota|Hacrobia|Katablepharidophyta|Katablepharidaceae|Katablepharidales|Katablepharidales_X|Katablepharidales_XX|Katablepharidales_XX_sp.	94.758	973	39	12	77	1044	1774	809	0	1504	GU068005.1.1774_U	18S_rRNA	nucleus	clone_ESS241006.012	Eukaryota	Hacrobia	Katablepharidophyta	Katablepharidaceae	Katablepharidales	Katablepharidales_X	Katablepharidales_XX	Katablepharidales_XX_sp.
NODE_11_length_1069_cov_129.070611_g1_i4	HQ191366.1.1830_U|18S_rRNA|nucleus|clone_PA2009C5|Eukaryota|Hacrobia|Katablepharidophyta|Katablepharidaceae|Katablepharidales|Katablepharidales_X|Katablepharidales_XX|Katablepharidales_XX_sp.	95.914	930	31	7	75	1002	1830	906	0	1500	HQ191366.1.1830_U	18S_rRNA	nucleus	clone_PA2009C5	Eukaryota	Hacrobia	Katablepharidophyta	Katablepharidaceae	Katablepharidales	Katablepharidales_X	Katablepharidales_XX	Katablepharidales_XX_sp.
NODE_11_length_1069_cov_129.070611_g1_i4	JN832733.1.1713_U|18S_rRNA|nucleus|clone_E_MO_3H06_OTU36|Eukaryota|Hacrobia|Katablepharidophyta|Katablepharidaceae|Katablepharidales|Katablepharidales_X|Katablepharidales_XX|Katablepharidales_XX_sp.	95.177	933	36	9	116	1044	1713	786	0	1465	JN832733.1.1713_U	18S_rRNA	nucleus	clone_E_MO_3H06_OTU36	Eukaryota	Hacrobia	Katablepharidophyta	Katablepharidaceae	Katablepharidales	Katablepharidales_X	Katablepharidales_XX	Katablepharidales_XX_sp.
NODE_11_length_1069_cov_129.070611_g1_i4	JN090866.1.1795_U|18S_rRNA|nucleus|clone_KRL01E6|Eukaryota|Hacrobia|Katablepharidophyta|Katablepharidaceae|Katablepharidales|Katablepharidales_X|Katablepharidales_XX|Katablepharidales_XX_sp.	93.552	977	48	14	77	1044	1795	825	0	1441	JN090866.1.1795_U	18S_rRNA	nucleus	clone_KRL01E6	Eukaryota	Hacrobia	Katablepharidophyta	Katablepharidaceae	Katablepharidales	Katablepharidales_X	Katablepharidales_XX	Katablepharidales_XX_sp.
NODE_11_length_1069_cov_129.070611_g1_i4	KJ925230.1.1679_U|18S_rRNA|nucleus|clone_270A06|Eukaryota|Hacrobia|Katablepharidophyta|Katablepharidaceae|Katablepharidales|Katablepharidales_X|Katablepharidales_XX|Katablepharidales_XX_sp.	94.629	931	38	12	118	1044	1676	754	0	1432	KJ925230.1.1679_U	18S_rRNA	nucleus	clone_270A06	Eukaryota	Hacrobia	Katablepharidophyta	Katablepharidaceae	Katablepharidales	Katablepharidales_X	Katablepharidales_XX	Katablepharidales_XX_sp.
NODE_11_length_1069_cov_129.070611_g1_i4	KJ925248.1.1669_U|18S_rRNA|nucleus|clone_270F07|Eukaryota|Hacrobia|Katablepharidophyta|Katablepharidaceae|Katablepharidales|Katablepharidales_X|Katablepharidales_XX|Katablepharidales_XX_sp.	94.748	914	37	11	135	1044	1669	763	0	1411	KJ925248.1.1669_U	18S_rRNA	nucleus	clone_270F07	Eukaryota	Hacrobia	Katablepharidophyta	Katablepharidaceae	Katablepharidales	Katablepharidales_X	Katablepharidales_XX	Katablepharidales_XX_sp.
NODE_11_length_1069_cov_129.070611_g1_i4	KJ925295.1.1602_U|18S_rRNA|nucleus|clone_2.72E+06|Eukaryota|Hacrobia|Katablepharidophyta|Katablepharidaceae|Katablepharidales|Katablepharidales_X|Katablepharidales_XX|Katablepharidales_XX_sp.	96.499	857	23	7	191	1044	1554	702	0	1410	KJ925295.1.1602_U	18S_rRNA	nucleus	clone_2.72E+06	Eukaryota	Hacrobia	Katablepharidophyta	Katablepharidaceae	Katablepharidales	Katablepharidales_X	Katablepharidales_XX	Katablepharidales_XX_sp.
NODE_11_length_1069_cov_129.070611_g1_i4	KJ925262.1.1671_U|18S_rRNA|nucleus|clone_270H12|Eukaryota|Hacrobia|Katablepharidophyta|Katablepharidaceae|Katablepharidales|Katablepharidales_X|Katablepharidales_XX|Katablepharidales_XX_sp.	94.384	926	38	13	124	1044	1671	755	0	1410	KJ925262.1.1671_U	18S_rRNA	nucleus	clone_270H12	Eukaryota	Hacrobia	Katablepharidophyta	Katablepharidaceae	Katablepharidales	Katablepharidales_X	Katablepharidales_XX	Katablepharidales_XX_sp.
NODE_11_length_1069_cov_129.070611_g1_i4	AY919672.1.1743_U|18S_rRNA|nucleus||Eukaryota|Hacrobia|Katablepharidophyta|Katablepharidaceae|Katablepharidales|Katablepharidales_X|Kathablepharis|Katablepharis_remigera	92.971	939	51	13	116	1044	1740	807	0	1363	AY919672.1.1743_U	18S_rRNA	nucleus		Eukaryota	Hacrobia	Katablepharidophyta	Katablepharidaceae	Katablepharidales	Katablepharidales_X	Kathablepharis	Katablepharis_remigera
NODE_11_length_1069_cov_129.070611_g1_i4	JN705499.1.1333_U|18S_rRNA|nucleus|clone_226Feb24_12E|Eukaryota|Hacrobia|Katablepharidophyta|Katablepharidaceae|Katablepharidales|Katablepharidales_X|Katablepharidales_XX|Katablepharidales_XX_sp.	95.04	867	35	6	182	1044	1309	447	0	1356	JN705499.1.1333_U	18S_rRNA	nucleus	clone_226Feb24_12E	Eukaryota	Hacrobia	Katablepharidophyta	Katablepharidaceae	Katablepharidales	Katablepharidales_X	Katablepharidales_XX	Katablepharidales_XX_sp.
NODE_11_length_1069_cov_129.070611_g1_i4	AB772616.1.1727_U|18S_rRNA|nucleus||Eukaryota|Hacrobia|Katablepharidophyta|Katablepharidaceae|Katablepharidales|Katablepharidales_X|Hatena|Hatena_arenicola	92.34	953	60	13	101	1044	1727	779	0	1343	AB772616.1.1727_U	18S_rRNA	nucleus		Eukaryota	Hacrobia	Katablepharidophyta	Katablepharidaceae	Katablepharidales	Katablepharidales_X	Hatena	Hatena_arenicola
NODE_11_length_1069_cov_129.070611_g1_i4	KJ925375.1.1690_U|18S_rRNA|nucleus|clone_275D08|Eukaryota|Hacrobia|Katablepharidophyta|Katablepharidaceae|Katablepharidales|Katablepharidales_X|Katablepharidales_XX|Katablepharidales_XX_sp.	94.994	859	33	9	191	1044	1629	776	0	1339	KJ925375.1.1690_U	18S_rRNA	nucleus	clone_275D08	Eukaryota	Hacrobia	Katablepharidophyta	Katablepharidaceae	Katablepharidales	Katablepharidales_X	Katablepharidales_XX	Katablepharidales_XX_sp.
NODE_11_length_1069_cov_129.070611_g1_i4	FN690518.1.1694_U|18S_rRNA|nucleus|clone_5-E5|Eukaryota|Hacrobia|Katablepharidophyta|Katablepharidaceae|Katablepharidales|Katablepharidales_X|Katablepharidales_XX|Katablepharidales_XX_sp.	94.866	857	38	6	191	1044	1632	779	0	1334	FN690518.1.1694_U	18S_rRNA	nucleus	clone_5-E5	Eukaryota	Hacrobia	Katablepharidophyta	Katablepharidaceae	Katablepharidales	Katablepharidales_X	Katablepharidales_XX	Katablepharidales_XX_sp.
NODE_11_length_1069_cov_129.070611_g1_i4	FR874777.1.1771_U|18S_rRNA|nucleus|clone_1816B02|Eukaryota|Hacrobia|Cryptophyta|Cryptophyceae|Cryptomonadales|Cryptomonadales_X|Cryptomonadales_XX|Cryptomonadales_XX_sp.	90.724	981	77	12	77	1051	1771	799	0	1295	FR874777.1.1771_U	18S_rRNA	nucleus	clone_1816B02	Eukaryota	Hacrobia	Cryptophyta	Cryptophyceae	Cryptomonadales	Cryptomonadales_X	Cryptomonadales_XX	Cryptomonadales_XX_sp.
NODE_11_length_1069_cov_129.070611_g1_i4	AJ007277.1.1763_U|18S_rRNA|nucleus|strain_M1312|Eukaryota|Hacrobia|Cryptophyta|Cryptophyceae|Cryptomonadales|Hemiselmidaceae|Chroomonas|Chroomonas_sp.	90.578	987	77	15	74	1051	1763	784	0	1293	AJ007277.1.1763_U	18S_rRNA	nucleus	strain_M1312	Eukaryota	Hacrobia	Cryptophyta	Cryptophyceae	Cryptomonadales	Hemiselmidaceae	Chroomonas	Chroomonas_sp.
NODE_11_length_1069_cov_129.070611_g1_i4	AB212285.1.1721_U|18S_rRNA|nucleus||Eukaryota|Hacrobia|Katablepharidophyta|Katablepharidaceae|Katablepharidales|Katablepharidales_X|Hatena|Hatena_arenicola	90.834	971	70	19	85	1044	1721	759	0	1291	AB212285.1.1721_U	18S_rRNA	nucleus		Eukaryota	Hacrobia	Katablepharidophyta	Katablepharidaceae	Katablepharidales	Katablepharidales_X	Hatena	Hatena_arenicola
NODE_11_length_1069_cov_129.070611_g1_i4	FR865776.2.1778_U|18S_rRNA|nucleus|strain_CCAP981/1|Eukaryota|Archaeplastida|Glaucophyta|Glaucocystophyceae|Glaucocystophytes|Cyanophoraceae|Cyanophora|Cyanophora_paradoxa	90.844	972	76	13	82	1045	1777	811	0	1290	FR865776.2.1778_U	18S_rRNA	nucleus	strain_CCAP981/1	Eukaryota	Archaeplastida	Glaucophyta	Glaucocystophyceae	Glaucocystophytes	Cyanophoraceae	Cyanophora	Cyanophora_paradoxa
NODE_11_length_1069_cov_129.070611_g1_i4	FJ349775.1.1045_U|18S_rRNA|nucleus|clone_051011_T2S4_W_T_SDP_170|Eukaryota|Hacrobia|Katablepharidophyta|Katablepharidaceae|Katablepharidales|Katablepharidales_X|Katablepharidales_XX|Katablepharidales_XX_sp.	95.766	803	27	7	245	1044	1045	247	0	1288	FJ349775.1.1045_U	18S_rRNA	nucleus	clone_051011_T2S4_W_T_SDP_170	Eukaryota	Hacrobia	Katablepharidophyta	Katablepharidaceae	Katablepharidales	Katablepharidales_X	Katablepharidales_XX	Katablepharidales_XX_sp.
NODE_11_length_1069_cov_129.070611_g1_i4	X70803.22.1792_U|18S_rRNA|nucleus|strain_SAG_45.88|Eukaryota|Archaeplastida|Glaucophyta|Glaucocystophyceae|Glaucocystophytes|Glaucocystaceae|Glaucocystis|Glaucocystis_nostochinearum	90.909	968	71	16	101	1056	1771	809	0	1284	X70803.22.1792_U	18S_rRNA	nucleus	strain_SAG_45.88	Eukaryota	Archaeplastida	Glaucophyta	Glaucocystophyceae	Glaucocystophytes	Glaucocystaceae	Glaucocystis	Glaucocystis_nostochinearum
NODE_11_length_1069_cov_129.070611_g1_i4	JP445963.602.2392_U|18S_rRNA|nucleus||Eukaryota|Hacrobia|Katablepharidophyta|Katablepharidaceae|Katablepharidales|Katablepharidales_X|Roombia|Roombia_truncata	90.622	981	73	17	82	1051	1791	819	0	1284	JP445963.602.2392_U	18S_rRNA	nucleus		Eukaryota	Hacrobia	Katablepharidophyta	Katablepharidaceae	Katablepharidales	Katablepharidales_X	Roombia	Roombia_truncata
NODE_11_length_1069_cov_129.070611_g1_i4	JQ420116.1.1753_U|18S_rRNA|nucleus|clone_Q3-10|Eukaryota|Hacrobia|Cryptophyta|Cryptophyceae|Cryptomonadales|Cryptomonadales_X|Cryptomonadales_XX|Cryptomonadales_XX_sp.	90.768	964	74	13	95	1051	1753	798	0	1273	JQ420116.1.1753_U	18S_rRNA	nucleus	clone_Q3-10	Eukaryota	Hacrobia	Cryptophyta	Cryptophyceae	Cryptomonadales	Cryptomonadales_X	Cryptomonadales_XX	Cryptomonadales_XX_sp.
NODE_11_length_1069_cov_129.070611_g1_i4	FR850018.1.1781_U|18S_rRNA|nucleus||Eukaryota|Hacrobia|Cryptophyta|Cryptophyceae|Cryptomonadales|Hemiselmidaceae|Chroomonas|Chroomonas_sp.	90.244	984	80	15	77	1051	1765	789	0	1271	FR850018.1.1781_U	18S_rRNA	nucleus		Eukaryota	Hacrobia	Cryptophyta	Cryptophyceae	Cryptomonadales	Hemiselmidaceae	Chroomonas	Chroomonas_sp.
NODE_11_length_1069_cov_129.070611_g1_i4	MF179473.1.1844_U|18S_rRNA|nucleus|strain_|Eukaryota|Hacrobia|Cryptophyta|Cryptophyceae|Cryptomonadales|Hemiselmidaceae|Hemiselmis|Hemiselmis_sp.	90.254	985	76	17	77	1051	1844	870	0	1269	MF179473.1.1844_U	18S_rRNA	nucleus	strain_	Eukaryota	Hacrobia	Cryptophyta	Cryptophyceae	Cryptomonadales	Hemiselmidaceae	Hemiselmis	Hemiselmis_sp.
NODE_11_length_1069_cov_129.070611_g1_i4	X81328.1.1764_U|18S_rRNA|nucleus||Eukaryota|Hacrobia|Cryptophyta|Cryptophyceae|Cryptomonadales|Hemiselmidaceae|Chroomonas|Chroomonas_salina	90.234	983	77	18	77	1051	1764	793	0	1266	X81328.1.1764_U	18S_rRNA	nucleus		Eukaryota	Hacrobia	Cryptophyta	Cryptophyceae	Cryptomonadales	Hemiselmidaceae	Chroomonas	Chroomonas_salina
NODE_11_length_1069_cov_129.070611_g1_i4	X91783.1.1810_U|18S_rRNA|nucleus||Eukaryota|Archaeplastida|Streptophyta|Embryophyceae|Embryophyceae_X|Embryophyceae_XX|Symphyogyna|Symphyogyna_brongniartii	90.214	981	80	14	77	1045	1810	834	0	1266	X91783.1.1810_U	18S_rRNA	nucleus		Eukaryota	Archaeplastida	Streptophyta	Embryophyceae	Embryophyceae_X	Embryophyceae_XX	Symphyogyna	Symphyogyna_brongniartii
NODE_11_length_1069_cov_129.070611_g1_i4	X85095.1.1809_U|18S_rRNA|nucleus||Eukaryota|Archaeplastida|Streptophyta|Embryophyceae|Embryophyceae_X|Embryophyceae_XX|Aneura|Aneura_pinguis	90.204	980	80	14	78	1045	1809	834	0	1264	X85095.1.1809_U	18S_rRNA	nucleus		Eukaryota	Archaeplastida	Streptophyta	Embryophyceae	Embryophyceae_X	Embryophyceae_XX	Aneura	Aneura_pinguis
NODE_11_length_1069_cov_129.070611_g1_i4	KJ763263.1.1797_U|18S_rRNA|nucleus|clone_SGUH695|Eukaryota|Hacrobia|Katablepharidophyta|Katablepharidaceae|Katablepharidales|Katablepharidales_X|Katablepharidales_XX|Katablepharidales_XX_sp.	90.276	977	79	14	78	1044	1797	827	0	1264	KJ763263.1.1797_U	18S_rRNA	nucleus	clone_SGUH695	Eukaryota	Hacrobia	Katablepharidophyta	Katablepharidaceae	Katablepharidales	Katablepharidales_X	Katablepharidales_XX	Katablepharidales_XX_sp.
NODE_11_length_1069_cov_129.070611_g1_i4	AY330418.1.1810_U|18S_rRNA|nucleus|specimen_Goffinet_5425_(DUKE)|Eukaryota|Archaeplastida|Streptophyta|Embryophyceae|Embryophyceae_X|Embryophyceae_XX|Dendroligotrichum|Dendroligotrichum_dendroides	90.7	957	75	12	77	1023	1810	858	0	1262	AY330418.1.1810_U	18S_rRNA	nucleus	specimen_Goffinet_5425_(DUKE)	Eukaryota	Archaeplastida	Streptophyta	Embryophyceae	Embryophyceae_X	Embryophyceae_XX	Dendroligotrichum	Dendroligotrichum_dendroides
NODE_11_length_1069_cov_129.070611_g1_i4	AY688740.1.1790_U|18S_rRNA|nucleus|specimen_Stotler_&_Crandall-Stotler_4602_(ABSH)|Eukaryota|Archaeplastida|Streptophyta|Embryophyceae|Embryophyceae_X|Embryophyceae_XX|Verdoornia|Verdoornia_succulenta	90.122	982	79	16	77	1045	1790	814	0	1262	AY688740.1.1790_U	18S_rRNA	nucleus	specimen_Stotler_&_Crandall-Stotler_4602_(ABSH)	Eukaryota	Archaeplastida	Streptophyta	Embryophyceae	Embryophyceae_X	Embryophyceae_XX	Verdoornia	Verdoornia_succulenta
NODE_11_length_1069_cov_129.070611_g1_i4	HM126534.1.1744_U|18S_rRNA|nucleus|strain_K-0432|Eukaryota|Hacrobia|Cryptophyta|Cryptophyceae|Cryptomonadales|Hemiselmidaceae|Chroomonas|Chroomonas_vectensis	90.57	965	71	18	98	1051	1744	789	0	1260	HM126534.1.1744_U	18S_rRNA	nucleus	strain_K-0432	Eukaryota	Hacrobia	Cryptophyta	Cryptophyceae	Cryptomonadales	Hemiselmidaceae	Chroomonas	Chroomonas_vectensis
NODE_11_length_1069_cov_129.070611_g1_i4	X81964.1.1813_U|18S_rRNA|nucleus||Eukaryota|Archaeplastida|Streptophyta|Embryophyceae|Embryophyceae_X|Embryophyceae_XX|Huperzia|Huperzia_phlegmaria	90.102	980	83	13	77	1045	1812	836	0	1260	X81964.1.1813_U	18S_rRNA	nucleus		Eukaryota	Archaeplastida	Streptophyta	Embryophyceae	Embryophyceae_X	Embryophyceae_XX	Huperzia	Huperzia_phlegmaria
NODE_11_length_1069_cov_129.070611_g1_i4	Y16013.1.1810_U|18S_rRNA|nucleus||Eukaryota|Archaeplastida|Streptophyta|Embryophyceae|Embryophyceae_X|Embryophyceae_XX|Moerckia|Moerckia_flotoviana	90.122	982	79	16	77	1045	1810	834	0	1260	Y16013.1.1810_U	18S_rRNA	nucleus		Eukaryota	Archaeplastida	Streptophyta	Embryophyceae	Embryophyceae_X	Embryophyceae_XX	Moerckia	Moerckia_flotoviana
NODE_11_length_1069_cov_129.070611_g1_i4	AJ275005.1.1793_U|18S_rRNA|nucleus|specimen_DNA_79_Berkeley|Eukaryota|Archaeplastida|Streptophyta|Embryophyceae|Embryophyceae_X|Embryophyceae_XX|Andreaeobryum|Andreaeobryum_macrosporum	90.596	957	76	12	77	1023	1792	840	0	1256	AJ275005.1.1793_U	18S_rRNA	nucleus	specimen_DNA_79_Berkeley	Eukaryota	Archaeplastida	Streptophyta	Embryophyceae	Embryophyceae_X	Embryophyceae_XX	Andreaeobryum	Andreaeobryum_macrosporum
NODE_11_length_1069_cov_129.070611_g1_i4	AJ239055.1.1810_U|18S_rRNA|nucleus||Eukaryota|Archaeplastida|Streptophyta|Embryophyceae|Embryophyceae_X|Embryophyceae_XX|Treubia|Treubia_lacunosa	90.01	981	82	15	77	1045	1810	834	0	1254	AJ239055.1.1810_U	18S_rRNA	nucleus		Eukaryota	Archaeplastida	Streptophyta	Embryophyceae	Embryophyceae_X	Embryophyceae_XX	Treubia	Treubia_lacunosa
NODE_11_length_1069_cov_129.070611_g1_i4	AF208406.1.1796_U|18S_rRNA|nucleus||Eukaryota|Archaeplastida|Streptophyta|Embryophyceae|Embryophyceae_X|Embryophyceae_XX|Pogonatum|Pogonatum_urnigerum	90.491	957	77	12	77	1023	1795	843	0	1251	AF208406.1.1796_U	18S_rRNA	nucleus		Eukaryota	Archaeplastida	Streptophyta	Embryophyceae	Embryophyceae_X	Embryophyceae_XX	Pogonatum	Pogonatum_urnigerum
NODE_11_length_1069_cov_129.070611_g1_i4	AJ269686.1.1810_U|18S_rRNA|nucleus||Eukaryota|Archaeplastida|Streptophyta|Embryophyceae|Embryophyceae_X|Embryophyceae_XX|Takakia|Takakia_lepidozioides	90.491	957	77	12	77	1023	1810	858	0	1251	AJ269686.1.1810_U	18S_rRNA	nucleus		Eukaryota	Archaeplastida	Streptophyta	Embryophyceae	Embryophyceae_X	Embryophyceae_XX	Takakia	Takakia_lepidozioides
NODE_11_length_1069_cov_129.070611_g1_i4	JQ434475.1.1733_U|18S_rRNA|nucleus||Eukaryota|Hacrobia|Cryptophyta|Cryptophyceae|Goniomonadales|Goniomonadales_X|Goniomonas|Goniomonas_avonlea	90.774	943	72	13	111	1044	1730	794	0	1245	JQ434475.1.1733_U	18S_rRNA	nucleus		Eukaryota	Hacrobia	Cryptophyta	Cryptophyceae	Goniomonadales	Goniomonadales_X	Goniomonas	Goniomonas_avonlea
NODE_11_length_1069_cov_129.070611_g1_i4	U53132.1.1770_U|18S_rRNA|nucleus|strain_MUCC_Cr#_47|Eukaryota|Hacrobia|Cryptophyta|Cryptophyceae|Cryptomonadales|Cryptomonadales_X|Rhinomonas|Rhinomonas_pauca	90.031	973	79	15	78	1041	1770	807	0	1243	U53132.1.1770_U	18S_rRNA	nucleus	strain_MUCC_Cr#_47	Eukaryota	Hacrobia	Cryptophyta	Cryptophyceae	Cryptomonadales	Cryptomonadales_X	Rhinomonas	Rhinomonas_pauca
NODE_11_length_1069_cov_129.070611_g1_i4	EF526832.1.1390_U|18S_rRNA|nucleus|clone_NA1_3C10|Eukaryota|Hacrobia|Cryptophyta|Cryptophyceae|Goniomonadales|Goniomonadales_X|Goniomonadales_XX|Goniomonadales_XX_sp.	91.037	926	75	8	98	1019	1390	469	0	1243	EF526832.1.1390_U	18S_rRNA	nucleus	clone_NA1_3C10	Eukaryota	Hacrobia	Cryptophyta	Cryptophyceae	Goniomonadales	Goniomonadales_X	Goniomonadales_XX	Goniomonadales_XX_sp.
NODE_11_length_1069_cov_129.070611_g1_i4	JN098194.1.1536_U|18S_rRNA|nucleus|clone_20LI08|Eukaryota|Alveolata|Dinoflagellata|Dinophyceae|Gonyaulacales|Goniodomataceae|Alexandrium|Alexandrium_fundyense	92.824	864	49	11	199	1055	1456	599	0	1240	JN098194.1.1536_U	18S_rRNA	nucleus	clone_20LI08	Eukaryota	Alveolata	Dinoflagellata	Dinophyceae	Gonyaulacales	Goniodomataceae	Alexandrium	Alexandrium_fundyense
NODE_11_length_1069_cov_129.070611_g1_i4	FM876311.1.1770_U|18S_rRNA|nucleus|strain_N750301|Eukaryota|Hacrobia|Cryptophyta|Cryptophyceae|Cryptomonadales|Cryptomonadales_X|Plagioselmis|Plagioselmis_nannoplanctica	90.031	973	75	21	77	1041	1770	812	0	1240	FM876311.1.1770_U	18S_rRNA	nucleus	strain_N750301	Eukaryota	Hacrobia	Cryptophyta	Cryptophyceae	Cryptomonadales	Cryptomonadales_X	Plagioselmis	Plagioselmis_nannoplanctica
NODE_11_length_1069_cov_129.070611_g1_i4	JQ340335.1.1776_U|18S_rRNA|nucleus|strain_il19|Eukaryota|Apusozoa|Hilomonadea|Planomonadida|Planomonadidae|Planomonadidae_Group-1|Fabomonas|Fabomonas_tropica	90.346	953	76	16	77	1019	1773	827	0	1236	JQ340335.1.1776_U	18S_rRNA	nucleus	strain_il19	Eukaryota	Apusozoa	Hilomonadea	Planomonadida	Planomonadidae	Planomonadidae_Group-1	Fabomonas	Fabomonas_tropica
NODE_11_length_1069_cov_129.070611_g1_i4	AF508269.1.1725_U|18S_rRNA|nucleus|strain_MUCC231|Eukaryota|Hacrobia|Cryptophyta|Cryptophyceae|Cryptomonadales|Hemiselmidaceae|Chroomonas|Chroomonas_nordstedtii	90.219	961	71	20	100	1051	1725	779	0	1232	AF508269.1.1725_U	18S_rRNA	nucleus	strain_MUCC231	Eukaryota	Hacrobia	Cryptophyta	Cryptophyceae	Cryptomonadales	Hemiselmidaceae	Chroomonas	Chroomonas_nordstedtii
NODE_11_length_1069_cov_129.070611_g1_i4	X80982.1.1812_U|18S_rRNA|nucleus||Eukaryota|Archaeplastida|Streptophyta|Embryophyceae|Embryophyceae_X|Embryophyceae_XX|Polytrichum|Polytrichum_formosum	90.104	960	75	17	77	1023	1812	860	0	1229	X80982.1.1812_U	18S_rRNA	nucleus		Eukaryota	Archaeplastida	Streptophyta	Embryophyceae	Embryophyceae_X	Embryophyceae_XX	Polytrichum	Polytrichum_formosum
NODE_11_length_1069_cov_129.070611_g1_i4	AJ829659.1.2242_G|18S_rRNA|nucleus|strain_M1130|Eukaryota|Archaeplastida|Streptophyta|Zygnemophyceae|Zygnemophyceae_X|Zygnemophyceae_XX|Staurodesmus|Staurodesmus_bienianus	90.063	956	72	21	103	1045	1752	807	0	1218	AJ829659.1.2242_G	18S_rRNA	nucleus	strain_M1130	Eukaryota	Archaeplastida	Streptophyta	Zygnemophyceae	Zygnemophyceae_X	Zygnemophyceae_XX	Staurodesmus	Staurodesmus_bienianus
NODE_11_length_1069_cov_129.070611_g1_i4	AF508276.1.1725_U|18S_rRNA|nucleus|strain_CCMP1868|Eukaryota|Hacrobia|Cryptophyta|Cryptophyceae|Cryptomonadales|Cryptomonadales_X|Storeatula|Storeatula_sp.	90.084	948	79	12	101	1041	1725	786	0	1216	AF508276.1.1725_U	18S_rRNA	nucleus	strain_CCMP1868	Eukaryota	Hacrobia	Cryptophyta	Cryptophyceae	Cryptomonadales	Cryptomonadales_X	Storeatula	Storeatula_sp.
NODE_11_length_1069_cov_129.070611_g1_i4	KJ925346.1.1685_U|18S_rRNA|nucleus|clone_274F01|Eukaryota|Hacrobia|Katablepharidophyta|Katablepharidaceae|Katablepharidales|Katablepharidales_X|Katablepharidales_XX|Katablepharidales_XX_sp.	92.891	844	42	17	209	1044	1609	776	0	1210	KJ925346.1.1685_U	18S_rRNA	nucleus	clone_274F01	Eukaryota	Hacrobia	Katablepharidophyta	Katablepharidaceae	Katablepharidales	Katablepharidales_X	Katablepharidales_XX	Katablepharidales_XX_sp.
NODE_11_length_1069_cov_129.070611_g1_i4	JF791064.1.1777_U|18S_rRNA|nucleus|clone_7956|Eukaryota|Hacrobia|Cryptophyta|Cryptophyceae|Goniomonadales|Goniomonadales_X|Goniomonas|Goniomonas_sp.	90.595	925	65	21	77	987	1777	861	0	1206	JF791064.1.1777_U	18S_rRNA	nucleus	clone_7956	Eukaryota	Hacrobia	Cryptophyta	Cryptophyceae	Goniomonadales	Goniomonadales_X	Goniomonas	Goniomonas_sp.
NODE_11_length_1069_cov_129.070611_g1_i4	MF589232.1.1615_U|18S_rRNA|nucleus|strain_|Eukaryota|Hacrobia|Cryptophyta|Cryptophyceae|Cryptomonadales|Hemiselmidaceae|Chroomonas|Chroomonas_sp.	90.106	940	75	16	121	1051	1615	685	0	1205	MF589232.1.1615_U	18S_rRNA	nucleus	strain_	Eukaryota	Hacrobia	Cryptophyta	Cryptophyceae	Cryptomonadales	Hemiselmidaceae	Chroomonas	Chroomonas_sp.
NODE_11_length_1069_cov_129.070611_g1_i4	KJ925379.1.1695_U|18S_rRNA|nucleus|clone_2.75E+03|Eukaryota|Alveolata|Dinoflagellata|Dinophyceae|Dinophyceae_X|Dinophyceae_XX|Dinophyceae_XXX|Dinophyceae_XXX_sp.	91.638	873	61	10	191	1056	1633	766	0	1197	KJ925379.1.1695_U	18S_rRNA	nucleus	clone_2.75E+03	Eukaryota	Alveolata	Dinoflagellata	Dinophyceae	Dinophyceae_X	Dinophyceae_XX	Dinophyceae_XXX	Dinophyceae_XXX_sp.
NODE_11_length_1069_cov_129.070611_g1_i4	AM920387.1.2196_U|18S_rRNA|nucleus|strain_M_1211|Eukaryota|Archaeplastida|Streptophyta|Zygnemophyceae|Zygnemophyceae_X|Zygnemophyceae_XX|Cosmarium|Cosmarium_holmii	90.032	933	69	23	104	1023	1737	816	0	1186	AM920387.1.2196_U	18S_rRNA	nucleus	strain_M_1211	Eukaryota	Archaeplastida	Streptophyta	Zygnemophyceae	Zygnemophyceae_X	Zygnemophyceae_XX	Cosmarium	Cosmarium_holmii
NODE_11_length_1069_cov_129.070611_g1_i4	DQ629409.1.1684_U|18S_rRNA|nucleus|specimen_Qiu_94170_(IND)|Eukaryota|Archaeplastida|Streptophyta|Embryophyceae|Embryophyceae_X|Embryophyceae_XX|Lycopodium|Lycopodium_clavatum_var._clavatum	90.284	916	75	12	118	1023	1684	773	0	1186	DQ629409.1.1684_U	18S_rRNA	nucleus	specimen_Qiu_94170_(IND)	Eukaryota	Archaeplastida	Streptophyta	Embryophyceae	Embryophyceae_X	Embryophyceae_XX	Lycopodium	Lycopodium_clavatum_var._clavatum
NODE_11_length_1069_cov_129.070611_g1_i4	HE655253.1.819_U|18S_rRNA|nucleus|clone_PC10.B5_Lle_1|Eukaryota|Hacrobia|Katablepharidophyta|Katablepharidaceae|Katablepharidales|Katablepharidales_X|Katablepharidales_XX|Katablepharidales_XX_sp.	96.494	713	22	3	308	1019	819	109	0	1175	HE655253.1.819_U	18S_rRNA	nucleus	clone_PC10.B5_Lle_1	Eukaryota	Hacrobia	Katablepharidophyta	Katablepharidaceae	Katablepharidales	Katablepharidales_X	Katablepharidales_XX	Katablepharidales_XX_sp.
NODE_11_length_1069_cov_129.070611_g1_i4	KF631383.1.1637_U|18S_rRNA|nucleus|strain_NIES-1961|Eukaryota|Archaeplastida|Glaucophyta|Glaucocystophyceae|Glaucocystophytes|Glaucocystaceae|Glaucocystis|Glaucocystis_nostochinearum	92.308	832	54	10	182	1007	1619	792	0	1173	KF631383.1.1637_U	18S_rRNA	nucleus	strain_NIES-1961	Eukaryota	Archaeplastida	Glaucophyta	Glaucocystophyceae	Glaucocystophytes	Glaucocystaceae	Glaucocystis	Glaucocystis_nostochinearum
NODE_11_length_1069_cov_129.070611_g1_i4	DQ845691.1.1726_U|18S_rRNA|nucleus|specimen_J._Duckett|Eukaryota|Archaeplastida|Streptophyta|Embryophyceae|Embryophyceae_X|Embryophyceae_XX|Phaeomegaceros|Phaeomegaceros_hirticalyx	90.972	864	70	8	188	1045	1683	822	0	1157	DQ845691.1.1726_U	18S_rRNA	nucleus	specimen_J._Duckett	Eukaryota	Archaeplastida	Streptophyta	Embryophyceae	Embryophyceae_X	Embryophyceae_XX	Phaeomegaceros	Phaeomegaceros_hirticalyx
NODE_11_length_1069_cov_129.070611_g1_i4	EF219013.1.1704_U|18S_rRNA|nucleus|clone_18BR2|Eukaryota|Opisthokonta|Fungi|Chytridiomycota|Chytridiomycotina|Chytridiomycetes|Chytridiomycetes_X|Chytridiomycetes_X_sp.	91.489	846	63	9	212	1051	1584	742	0	1155	EF219013.1.1704_U	18S_rRNA	nucleus	clone_18BR2	Eukaryota	Opisthokonta	Fungi	Chytridiomycota	Chytridiomycotina	Chytridiomycetes	Chytridiomycetes_X	Chytridiomycetes_X_sp.
NODE_11_length_1069_cov_129.070611_g1_i4	DQ845687.1.1727_U|18S_rRNA|nucleus|specimen_J._Duckett|Eukaryota|Archaeplastida|Streptophyta|Embryophyceae|Embryophyceae_X|Embryophyceae_XX|Nothoceros|Nothoceros_giganteus	90.856	864	71	8	188	1045	1684	823	0	1151	DQ845687.1.1727_U	18S_rRNA	nucleus	specimen_J._Duckett	Eukaryota	Archaeplastida	Streptophyta	Embryophyceae	Embryophyceae_X	Embryophyceae_XX	Nothoceros	Nothoceros_giganteus
NODE_11_length_1069_cov_129.070611_g1_i4	AB240960.1.1604_U|18S_rRNA|nucleus|strain_NIES_765|Eukaryota|Hacrobia|Cryptophyta|Cryptophyceae|Pyrenomonadales|Pyrenomonadaceae|Rhodomonas|Rhodomonas_duplex	90.941	861	65	12	188	1041	1551	697	0	1146	AB240960.1.1604_U	18S_rRNA	nucleus	strain_NIES_765	Eukaryota	Hacrobia	Cryptophyta	Cryptophyceae	Pyrenomonadales	Pyrenomonadaceae	Rhodomonas	Rhodomonas_duplex
NODE_11_length_1069_cov_129.070611_g1_i4	AB971086.1.1474_U|18S_rRNA|nucleus|clone_Jp13Mc01E|Eukaryota|Opisthokonta|Fungi|Chytridiomycota|Chytridiomycotina|Chytridiomycetes|Chytridiomycetes_X|Chytridiomycetes_X_sp.	92.147	815	56	8	209	1019	1433	623	0	1144	AB971086.1.1474_U	18S_rRNA	nucleus	clone_Jp13Mc01E	Eukaryota	Opisthokonta	Fungi	Chytridiomycota	Chytridiomycotina	Chytridiomycetes	Chytridiomycetes_X	Chytridiomycetes_X_sp.
NODE_11_length_1069_cov_129.070611_g1_i4	AY032608.1.1766_U|18S_rRNA|nucleus||Eukaryota|Opisthokonta|Fungi|Chytridiomycota|Chytridiomycotina|Chytridiomycetes|Chytridium|Chytridium_polysiphoniae	91.08	852	63	12	209	1051	1652	805	0	1140	AY032608.1.1766_U	18S_rRNA	nucleus		Eukaryota	Opisthokonta	Fungi	Chytridiomycota	Chytridiomycotina	Chytridiomycetes	Chytridium	Chytridium_polysiphoniae
NODE_11_length_1069_cov_129.070611_g1_i4	KF631386.1.1619_U|18S_rRNA|nucleus|strain_SAG_229-3|Eukaryota|Archaeplastida|Glaucophyta|Glaucocystophyceae|Glaucocystophytes|Glaucocystaceae|Glaucocystis|Glaucocystis_nostochinearum	90.433	878	58	24	201	1056	1619	746	0	1133	KF631386.1.1619_U	18S_rRNA	nucleus	strain_SAG_229-3	Eukaryota	Archaeplastida	Glaucophyta	Glaucocystophyceae	Glaucocystophytes	Glaucocystaceae	Glaucocystis	Glaucocystis_nostochinearum
NODE_11_length_1069_cov_129.070611_g1_i4	KT860920.1.1633_U|18S_rRNA|nucleus|strain_RCC1808|Eukaryota|Archaeplastida|Chlorophyta|Nephroselmidophyceae|Nephroselmidales|Nephroselmidales_X|Nephroselmis|Nephroselmis_anterostigmatica	91.093	842	60	15	213	1045	1568	733	0	1125	KT860920.1.1633_U	18S_rRNA	nucleus	strain_RCC1808	Eukaryota	Archaeplastida	Chlorophyta	Nephroselmidophyceae	Nephroselmidales	Nephroselmidales_X	Nephroselmis	Nephroselmis_anterostigmatica
NODE_11_length_1069_cov_129.070611_g1_i4	GQ995409.1.1781_U|18S_rRNA|nucleus|clone_T2P1AeA04|Eukaryota|Opisthokonta|Fungi|Chytridiomycota|Chytridiomycotina|Chytridiomycetes|Chytridiomycetes_X|Chytridiomycetes_X_sp.	90.717	851	66	13	209	1051	1670	825	0	1122	GQ995409.1.1781_U	18S_rRNA	nucleus	clone_T2P1AeA04	Eukaryota	Opisthokonta	Fungi	Chytridiomycota	Chytridiomycotina	Chytridiomycetes	Chytridiomycetes_X	Chytridiomycetes_X_sp.
NODE_11_length_1069_cov_129.070611_g1_i4	JF414210.1.1610_U|18S_rRNA|nucleus|specimen_personal:M.I._Bidartondo:8372|Eukaryota|Opisthokonta|Fungi|Mucoromycota|Mucoromycotina|Mucoromycotina_X|Endogone|Endogone_pisiformis	90.673	847	72	7	209	1051	1590	747	0	1120	JF414210.1.1610_U	18S_rRNA	nucleus	specimen_personal:M.I._Bidartondo:8372	Eukaryota	Opisthokonta	Fungi	Mucoromycota	Mucoromycotina	Mucoromycotina_X	Endogone	Endogone_pisiformis
NODE_11_length_1069_cov_129.070611_g1_i4	DQ629372.1.1617_U|18S_rRNA|nucleus|specimen_Qiu_01040_(MICH)|Eukaryota|Archaeplastida|Streptophyta|Embryophyceae|Embryophyceae_X|Embryophyceae_XX|Lepidozia|Lepidozia_reptans	91.422	816	64	6	212	1023	1615	802	0	1114	DQ629372.1.1617_U	18S_rRNA	nucleus	specimen_Qiu_01040_(MICH)	Eukaryota	Archaeplastida	Streptophyta	Embryophyceae	Embryophyceae_X	Embryophyceae_XX	Lepidozia	Lepidozia_reptans
NODE_11_length_1069_cov_129.070611_g1_i4	EF638602.1.1361_U|18S_rRNA|nucleus|clone_MV2E2_G55R|Eukaryota|Opisthokonta|Fungi|Chytridiomycota|Chytridiomycotina|Chytridiomycetes|Chytridiomycetes_X|Chytridiomycetes_X_sp.	90.471	850	68	13	209	1051	1348	505	0	1109	EF638602.1.1361_U	18S_rRNA	nucleus	clone_MV2E2_G55R	Eukaryota	Opisthokonta	Fungi	Chytridiomycota	Chytridiomycotina	Chytridiomycetes	Chytridiomycetes_X	Chytridiomycetes_X_sp.
NODE_11_length_1069_cov_129.070611_g1_i4	KC708406.1.1556_U|18S_rRNA|nucleus|specimen_personal:M.I._Bidartondo:8771|Eukaryota|Opisthokonta|Fungi|Mucoromycota|Mucoromycotina|Mucoromycotina_X|Mucoromycotina_XX|Mucoromycotina_XX_sp.	90.338	859	64	16	209	1056	1536	686	0	1109	KC708406.1.1556_U	18S_rRNA	nucleus	specimen_personal:M.I._Bidartondo:8771	Eukaryota	Opisthokonta	Fungi	Mucoromycota	Mucoromycotina	Mucoromycotina_X	Mucoromycotina_XX	Mucoromycotina_XX_sp.
NODE_11_length_1069_cov_129.070611_g1_i4	GU568149.1.1579_U|18S_rRNA|nucleus|clone_528|Eukaryota|Opisthokonta|Fungi|Mucoromycota|Mucoromycotina|Mucoromycotina_X|Mucoromycotina_XX|Mucoromycotina_XX_sp.	91.422	816	59	10	209	1019	1487	678	0	1109	GU568149.1.1579_U	18S_rRNA	nucleus	clone_528	Eukaryota	Opisthokonta	Fungi	Mucoromycota	Mucoromycotina	Mucoromycotina_X	Mucoromycotina_XX	Mucoromycotina_XX_sp.
NODE_11_length_1069_cov_129.070611_g1_i4	DQ629381.1.1588_U|18S_rRNA|nucleus|specimen_Qiu_01076_(MICH)|Eukaryota|Archaeplastida|Streptophyta|Embryophyceae|Embryophyceae_X|Embryophyceae_XX|Odontoschisma|Odontoschisma_denudatum	90.64	844	63	15	212	1045	1588	751	0	1107	DQ629381.1.1588_U	18S_rRNA	nucleus	specimen_Qiu_01076_(MICH)	Eukaryota	Archaeplastida	Streptophyta	Embryophyceae	Embryophyceae_X	Embryophyceae_XX	Odontoschisma	Odontoschisma_denudatum
NODE_11_length_1069_cov_129.070611_g1_i4	EF100242.1.1399_U|18S_rRNA|nucleus|clone_D2P03H05|Eukaryota|Opisthokonta|Fungi|Chytridiomycota|Chytridiomycotina|Chytridiomycetes|Chytridiomycetes_X|Chytridiomycetes_X_sp.	91.341	820	53	17	209	1019	1286	476	0	1105	EF100242.1.1399_U	18S_rRNA	nucleus	clone_D2P03H05	Eukaryota	Opisthokonta	Fungi	Chytridiomycota	Chytridiomycotina	Chytridiomycetes	Chytridiomycetes_X	Chytridiomycetes_X_sp.
NODE_11_length_1069_cov_129.070611_g1_i4	EF638573.1.1362_U|18S_rRNA|nucleus|clone_MV2E2_C2R|Eukaryota|Opisthokonta|Fungi|Chytridiomycota|Chytridiomycotina|Chytridiomycetes|Chytridiomycetes_X|Chytridiomycetes_X_sp.	90.364	851	68	14	209	1051	1349	505	0	1105	EF638573.1.1362_U	18S_rRNA	nucleus	clone_MV2E2_C2R	Eukaryota	Opisthokonta	Fungi	Chytridiomycota	Chytridiomycotina	Chytridiomycetes	Chytridiomycetes_X	Chytridiomycetes_X_sp.
NODE_11_length_1069_cov_129.070611_g1_i4	EF638581.1.1362_U|18S_rRNA|nucleus|clone_MV2E2_E8R|Eukaryota|Opisthokonta|Fungi|Chytridiomycota|Chytridiomycotina|Chytridiomycetes|Chytridiomycetes_X|Chytridiomycetes_X_sp.	90.376	852	67	15	209	1051	1349	504	0	1105	EF638581.1.1362_U	18S_rRNA	nucleus	clone_MV2E2_E8R	Eukaryota	Opisthokonta	Fungi	Chytridiomycota	Chytridiomycotina	Chytridiomycetes	Chytridiomycetes_X	Chytridiomycetes_X_sp.
NODE_11_length_1069_cov_129.070611_g1_i4	JN020240.1.1638_U|18S_rRNA|nucleus|clone_cher4_1E_68|Eukaryota|Opisthokonta|Fungi|Chytridiomycota|Chytridiomycotina|Chytridiomycetes|Spizellomycetales-and-Rhizophlyctidales|Spizellomycetales-and-Rhizophlyctidales_sp.	90.353	850	70	12	209	1051	1533	689	0	1105	JN020240.1.1638_U	18S_rRNA	nucleus	clone_cher4_1E_68	Eukaryota	Opisthokonta	Fungi	Chytridiomycota	Chytridiomycotina	Chytridiomycetes	Spizellomycetales-and-Rhizophlyctidales	Spizellomycetales-and-Rhizophlyctidales_sp.
NODE_11_length_1069_cov_129.070611_g1_i4	JF414221.1.1609_U|18S_rRNA|nucleus|specimen_personal:M.I._Bidartondo:8388|Eukaryota|Opisthokonta|Fungi|Mucoromycota|Mucoromycotina|Mucoromycotina_X|Mucoromycotina_XX|Mucoromycotina_XX_sp.	90.566	848	61	17	209	1045	1589	750	0	1105	JF414221.1.1609_U	18S_rRNA	nucleus	specimen_personal:M.I._Bidartondo:8388	Eukaryota	Opisthokonta	Fungi	Mucoromycota	Mucoromycotina	Mucoromycotina_X	Mucoromycotina_XX	Mucoromycotina_XX_sp.
NODE_11_length_1069_cov_129.070611_g1_i4	JF414227.1.1603_U|18S_rRNA|nucleus|specimen_personal:M.I._Bidartondo:8364|Eukaryota|Opisthokonta|Fungi|Mucoromycota|Mucoromycotina|Mucoromycotina_X|Mucoromycotina_XX|Mucoromycotina_XX_sp.	90.387	853	64	16	209	1051	1583	739	0	1105	JF414227.1.1603_U	18S_rRNA	nucleus	specimen_personal:M.I._Bidartondo:8364	Eukaryota	Opisthokonta	Fungi	Mucoromycota	Mucoromycotina	Mucoromycotina_X	Mucoromycotina_XX	Mucoromycotina_XX_sp.
NODE_11_length_1069_cov_129.070611_g1_i4	JF414223.1.1605_U|18S_rRNA|nucleus|specimen_personal:M.I._Bidartondo:8359|Eukaryota|Opisthokonta|Fungi|Mucoromycota|Mucoromycotina|Mucoromycotina_X|Mucoromycotina_XX|Mucoromycotina_XX_sp.	90.533	845	66	12	209	1045	1585	747	0	1105	JF414223.1.1605_U	18S_rRNA	nucleus	specimen_personal:M.I._Bidartondo:8359	Eukaryota	Opisthokonta	Fungi	Mucoromycota	Mucoromycotina	Mucoromycotina_X	Mucoromycotina_XX	Mucoromycotina_XX_sp.
NODE_11_length_1069_cov_129.070611_g1_i4	AB183636.1.1727_U|18S_rRNA|nucleus|strain_MBIC10749|Eukaryota|Archaeplastida|Chlorophyta|Chloropicophyceae|Chloropicales|Chloropicaceae|Chloropicon|Chloropicon_sp.	90.258	852	71	11	200	1045	1628	783	0	1103	AB183636.1.1727_U	18S_rRNA	nucleus	strain_MBIC10749	Eukaryota	Archaeplastida	Chlorophyta	Chloropicophyceae	Chloropicales	Chloropicaceae	Chloropicon	Chloropicon_sp.
NODE_11_length_1069_cov_129.070611_g1_i4	JF414214.1.1605_U|18S_rRNA|nucleus|specimen_personal:M.I._Bidartondo:8353|Eukaryota|Opisthokonta|Fungi|Mucoromycota|Mucoromycotina|Mucoromycotina_X|Mucoromycotina_XX|Mucoromycotina_XX_sp.	90.437	847	68	12	212	1051	1582	742	0	1103	JF414214.1.1605_U	18S_rRNA	nucleus	specimen_personal:M.I._Bidartondo:8353	Eukaryota	Opisthokonta	Fungi	Mucoromycota	Mucoromycotina	Mucoromycotina_X	Mucoromycotina_XX	Mucoromycotina_XX_sp.
NODE_11_length_1069_cov_129.070611_g1_i4	EF638572.1.1365_U|18S_rRNA|nucleus|clone_MV2E2_C1R|Eukaryota|Opisthokonta|Fungi|Chytridiomycota|Chytridiomycotina|Chytridiomycetes|Chytridiomycetes_X|Chytridiomycetes_X_sp.	90.292	855	64	19	209	1051	1352	505	0	1101	EF638572.1.1365_U	18S_rRNA	nucleus	clone_MV2E2_C1R	Eukaryota	Opisthokonta	Fungi	Chytridiomycota	Chytridiomycotina	Chytridiomycetes	Chytridiomycetes_X	Chytridiomycetes_X_sp.
NODE_11_length_1069_cov_129.070611_g1_i4	EF638571.1.1381_U|18S_rRNA|nucleus|clone_MV2E2_B7R|Eukaryota|Opisthokonta|Fungi|Chytridiomycota|Chytridiomycotina|Chytridiomycetes|Chytridiomycetes_X|Chytridiomycetes_X_sp.	90.258	852	67	15	209	1051	1368	524	0	1099	EF638571.1.1381_U	18S_rRNA	nucleus	clone_MV2E2_B7R	Eukaryota	Opisthokonta	Fungi	Chytridiomycota	Chytridiomycotina	Chytridiomycetes	Chytridiomycetes_X	Chytridiomycetes_X_sp.
NODE_11_length_1069_cov_129.070611_g1_i4	KC670541.1.1809_U|18S_rRNA|nucleus|clone_nco37c09c1|Eukaryota|Opisthokonta|Fungi|Chytridiomycota|Chytridiomycotina|Chytridiomycetes|Chytridiomycetes_X|Chytridiomycetes_X_sp.	90.247	851	70	13	209	1051	1668	823	0	1099	KC670541.1.1809_U	18S_rRNA	nucleus	clone_nco37c09c1	Eukaryota	Opisthokonta	Fungi	Chytridiomycota	Chytridiomycotina	Chytridiomycetes	Chytridiomycetes_X	Chytridiomycetes_X_sp.
NODE_11_length_1069_cov_129.070611_g1_i4	KC670865.1.1769_U|18S_rRNA|nucleus|clone_nco40g04c1|Eukaryota|Opisthokonta|Fungi|Chytridiomycota|Chytridiomycotina|Chytridiomycetes|Spizellomycetales-and-Rhizophlyctidales|Spizellomycetales-and-Rhizophlyctidales_sp.	90.247	851	69	14	209	1051	1667	823	0	1099	KC670865.1.1769_U	18S_rRNA	nucleus	clone_nco40g04c1	Eukaryota	Opisthokonta	Fungi	Chytridiomycota	Chytridiomycotina	Chytridiomycetes	Spizellomycetales-and-Rhizophlyctidales	Spizellomycetales-and-Rhizophlyctidales_sp.
NODE_11_length_1069_cov_129.070611_g1_i4	EF100268.1.1402_U|18S_rRNA|nucleus|clone_D2P03D7|Eukaryota|Opisthokonta|Fungi|Chytridiomycota|Chytridiomycotina|Chytridiomycetes|Chytridiomycetes_X|Chytridiomycetes_X_sp.	91.03	825	56	17	209	1023	1289	473	0	1098	EF100268.1.1402_U	18S_rRNA	nucleus	clone_D2P03D7	Eukaryota	Opisthokonta	Fungi	Chytridiomycota	Chytridiomycotina	Chytridiomycetes	Chytridiomycetes_X	Chytridiomycetes_X_sp.
NODE_11_length_1069_cov_129.070611_g1_i4	AY882534.1.1070_U|18S_rRNA|nucleus|clone_T37A10|Eukaryota|Opisthokonta|Fungi|Chytridiomycota|Chytridiomycotina|Chytridiomycetes|Chytridiomycetes_X|Chytridiomycetes_X_sp.	90.832	829	61	15	231	1051	1070	249	0	1096	AY882534.1.1070_U	18S_rRNA	nucleus	clone_T37A10	Eukaryota	Opisthokonta	Fungi	Chytridiomycota	Chytridiomycotina	Chytridiomycetes	Chytridiomycetes_X	Chytridiomycetes_X_sp.
NODE_11_length_1069_cov_129.070611_g1_i4	GQ995335.1.1773_U|18S_rRNA|nucleus|clone_T1P1AeE12|Eukaryota|Opisthokonta|Fungi|Chytridiomycota|Chytridiomycotina|Chytridiomycetes|Spizellomycetales-and-Rhizophlyctidales|Spizellomycetales-and-Rhizophlyctidales_sp.	90.296	845	68	14	209	1045	1664	826	0	1094	GQ995335.1.1773_U	18S_rRNA	nucleus	clone_T1P1AeE12	Eukaryota	Opisthokonta	Fungi	Chytridiomycota	Chytridiomycotina	Chytridiomycetes	Spizellomycetales-and-Rhizophlyctidales	Spizellomycetales-and-Rhizophlyctidales_sp.
NODE_11_length_1069_cov_129.070611_g1_i4	KC708392.1.1606_U|18S_rRNA|nucleus|specimen_personal:M.I._Bidartondo:8438.2|Eukaryota|Opisthokonta|Fungi|Mucoromycota|Mucoromycotina|Mucoromycotina_X|Mucoromycotina_XX|Mucoromycotina_XX_sp.	90	860	66	17	209	1056	1586	735	0	1094	KC708392.1.1606_U	18S_rRNA	nucleus	specimen_personal:M.I._Bidartondo:8438.2	Eukaryota	Opisthokonta	Fungi	Mucoromycota	Mucoromycotina	Mucoromycotina_X	Mucoromycotina_XX	Mucoromycotina_XX_sp.
NODE_11_length_1069_cov_129.070611_g1_i4	HM486988.1.1360_U|18S_rRNA|nucleus|clone_GA069|Eukaryota|Opisthokonta|Fungi|Chytridiomycota|Chytridiomycotina|Chytridiomycetes|Rhyzophidiales_X|Rhyzophidiales_X_sp.	90.166	844	71	12	209	1045	1349	511	0	1088	HM486988.1.1360_U	18S_rRNA	nucleus	clone_GA069	Eukaryota	Opisthokonta	Fungi	Chytridiomycota	Chytridiomycotina	Chytridiomycetes	Rhyzophidiales_X	Rhyzophidiales_X_sp.
NODE_11_length_1069_cov_129.070611_g1_i4	AB752290.1.1667_U|18S_rRNA|nucleus||Eukaryota|Opisthokonta|Fungi|Fungi_X|Fungi_XX|Fungi_XXX|Sphaerocreas|Sphaerocreas_pubescens	90.201	847	66	15	209	1045	1609	770	0	1088	AB752290.1.1667_U	18S_rRNA	nucleus		Eukaryota	Opisthokonta	Fungi	Fungi_X	Fungi_XX	Fungi_XXX	Sphaerocreas	Sphaerocreas_pubescens
NODE_11_length_1069_cov_129.070611_g1_i4	JF414222.1.1604_U|18S_rRNA|nucleus|specimen_personal:M.I._Bidartondo:8352|Eukaryota|Opisthokonta|Fungi|Mucoromycota|Mucoromycotina|Mucoromycotina_X|Mucoromycotina_XX|Mucoromycotina_XX_sp.	90.201	847	65	16	209	1045	1584	746	0	1088	JF414222.1.1604_U	18S_rRNA	nucleus	specimen_personal:M.I._Bidartondo:8352	Eukaryota	Opisthokonta	Fungi	Mucoromycota	Mucoromycotina	Mucoromycotina_X	Mucoromycotina_XX	Mucoromycotina_XX_sp.
NODE_11_length_1069_cov_129.070611_g1_i4	KC708431.1.1603_U|18S_rRNA|nucleus|clone_1|Eukaryota|Opisthokonta|Fungi|Mucoromycota|Mucoromycotina|Mucoromycotina_X|Mucoromycotina_XX|Mucoromycotina_XX_sp.	90.201	847	65	16	209	1045	1583	745	0	1088	KC708431.1.1603_U	18S_rRNA	nucleus	clone_1	Eukaryota	Opisthokonta	Fungi	Mucoromycota	Mucoromycotina	Mucoromycotina_X	Mucoromycotina_XX	Mucoromycotina_XX_sp.
NODE_11_length_1069_cov_129.070611_g1_i4	GQ995433.1.1771_U|18S_rRNA|nucleus|clone_T3P1AeB07|Eukaryota|Opisthokonta|Fungi|Chytridiomycota|Chytridiomycotina|Chytridiomycetes|Rhyzophidiales_X|Rhyzophidiales_X_sp.	90.154	843	71	12	209	1044	1661	824	0	1086	GQ995433.1.1771_U	18S_rRNA	nucleus	clone_T3P1AeB07	Eukaryota	Opisthokonta	Fungi	Chytridiomycota	Chytridiomycotina	Chytridiomycetes	Rhyzophidiales_X	Rhyzophidiales_X_sp.
NODE_11_length_1069_cov_129.070611_g1_i4	GQ995436.1.1768_U|18S_rRNA|nucleus|clone_T6P2AeE03|Eukaryota|Opisthokonta|Fungi|Chytridiomycota|Chytridiomycotina|Chytridiomycetes|Rhyzophidiales_X|Rhyzophidiales_X_sp.	90.143	842	72	11	209	1044	1658	822	0	1085	GQ995436.1.1768_U	18S_rRNA	nucleus	clone_T6P2AeE03	Eukaryota	Opisthokonta	Fungi	Chytridiomycota	Chytridiomycotina	Chytridiomycetes	Rhyzophidiales_X	Rhyzophidiales_X_sp.
NODE_11_length_1069_cov_129.070611_g1_i4	FJ592359.1.1090_U|18S_rRNA|nucleus|clone_G04_SE1A|Eukaryota|Archaeplastida|Streptophyta|Embryophyceae|Embryophyceae_X|Embryophyceae_XX|Embryophyceae_XXX|Embryophyceae_XXX_sp.	90.534	824	70	8	228	1045	1090	269	0	1083	FJ592359.1.1090_U	18S_rRNA	nucleus	clone_G04_SE1A	Eukaryota	Archaeplastida	Streptophyta	Embryophyceae	Embryophyceae_X	Embryophyceae_XX	Embryophyceae_XXX	Embryophyceae_XXX_sp.
NODE_11_length_1069_cov_129.070611_g1_i4	AB752296.1.1667_U|18S_rRNA|nucleus||Eukaryota|Opisthokonta|Fungi|Fungi_X|Fungi_XX|Fungi_XXX|Sphaerocreas|Sphaerocreas_pubescens	90.071	846	68	14	209	1045	1605	767	0	1083	AB752296.1.1667_U	18S_rRNA	nucleus		Eukaryota	Opisthokonta	Fungi	Fungi_X	Fungi_XX	Fungi_XXX	Sphaerocreas	Sphaerocreas_pubescens
NODE_11_length_1069_cov_129.070611_g1_i4	JF414233.1.1605_U|18S_rRNA|nucleus|specimen_personal:M.I._Bidartondo:8349|Eukaryota|Opisthokonta|Fungi|Mucoromycota|Mucoromycotina|Mucoromycotina_X|Mucoromycotina_XX|Mucoromycotina_XX_sp.	90.083	847	66	16	209	1045	1585	747	0	1083	JF414233.1.1605_U	18S_rRNA	nucleus	specimen_personal:M.I._Bidartondo:8349	Eukaryota	Opisthokonta	Fungi	Mucoromycota	Mucoromycotina	Mucoromycotina_X	Mucoromycotina_XX	Mucoromycotina_XX_sp.
NODE_11_length_1069_cov_129.070611_g1_i4	AJ506018.1.1560_U|18S_rRNA|nucleus|clone_RSC-CHU-44|Eukaryota|Opisthokonta|Fungi|Chytridiomycota|Chytridiomycotina|Chytridiomycetes|Chytridiomycetes_X|Chytridiomycetes_X_sp.	90.82	817	61	13	209	1019	1474	666	0	1081	AJ506018.1.1560_U	18S_rRNA	nucleus	clone_RSC-CHU-44	Eukaryota	Opisthokonta	Fungi	Chytridiomycota	Chytridiomycotina	Chytridiomycetes	Chytridiomycetes_X	Chytridiomycetes_X_sp.
NODE_11_length_1069_cov_129.070611_g1_i4	DQ629380.1.1606_U|18S_rRNA|nucleus|specimen_Qiu_01062_(MICH)|Eukaryota|Archaeplastida|Streptophyta|Embryophyceae|Embryophyceae_X|Embryophyceae_XX|Nowellia|Nowellia_curvifolia	90.024	842	72	11	212	1045	1603	766	0	1079	DQ629380.1.1606_U	18S_rRNA	nucleus	specimen_Qiu_01062_(MICH)	Eukaryota	Archaeplastida	Streptophyta	Embryophyceae	Embryophyceae_X	Embryophyceae_XX	Nowellia	Nowellia_curvifolia
NODE_11_length_1069_cov_129.070611_g1_i4	KC708358.1.1691_U|18S_rRNA|nucleus|specimen_personal:M.I._Bidartondo:8860|Eukaryota|Opisthokonta|Fungi|Glomeromycota|Glomeromycotina|Glomeromycotina_X|Glomeromycota_XX|Glomeromycota_XX_sp.	90	840	71	10	190	1019	1622	786	0	1074	KC708358.1.1691_U	18S_rRNA	nucleus	specimen_personal:M.I._Bidartondo:8860	Eukaryota	Opisthokonta	Fungi	Glomeromycota	Glomeromycotina	Glomeromycotina_X	Glomeromycota_XX	Glomeromycota_XX_sp.
NODE_11_length_1069_cov_129.070611_g1_i4	JF414188.1.1613_U|18S_rRNA|nucleus|specimen_personal:M.I._Bidartondo:8371|Eukaryota|Opisthokonta|Fungi|Glomeromycota|Glomeromycotina|Glomeromycotina_X|Glomeromycotina_XX|Glomeromycotina_XX_sp.	90.564	816	69	7	209	1019	1593	781	0	1074	JF414188.1.1613_U	18S_rRNA	nucleus	specimen_personal:M.I._Bidartondo:8371	Eukaryota	Opisthokonta	Fungi	Glomeromycota	Glomeromycotina	Glomeromycotina_X	Glomeromycotina_XX	Glomeromycotina_XX_sp.
NODE_11_length_1069_cov_129.070611_g1_i4	AB275079.1.1752_U|18S_rRNA|nucleus|clone_DSGM-79|Eukaryota|Archaeplastida|Chlorophyta|Chloropicophyceae|Chloropicales|Chloropicaceae|Chloropicon|Chloropicon_sp.	90.217	828	72	9	200	1023	1666	844	0	1072	AB275079.1.1752_U	18S_rRNA	nucleus	clone_DSGM-79	Eukaryota	Archaeplastida	Chlorophyta	Chloropicophyceae	Chloropicales	Chloropicaceae	Chloropicon	Chloropicon_sp.
NODE_11_length_1069_cov_129.070611_g1_i4	AY607863.1.1587_U|18S_rRNA|nucleus|specimen_Sargent_living_culture_collection,_Berkeley_(UC)_|Eukaryota|Archaeplastida|Streptophyta|Embryophyceae|Embryophyceae_X|Embryophyceae_XX|Petalophyllum|Petalophyllum_ralfsii	90.401	823	67	12	233	1045	1587	767	0	1072	AY607863.1.1587_U	18S_rRNA	nucleus	specimen_Sargent_living_culture_collection,_Berkeley_(UC)_	Eukaryota	Archaeplastida	Streptophyta	Embryophyceae	Embryophyceae_X	Embryophyceae_XX	Petalophyllum	Petalophyllum_ralfsii
NODE_11_length_1069_cov_129.070611_g1_i4	DQ629374.1.1565_U|18S_rRNA|nucleus|specimen_Qiu_01050_(MICH)|Eukaryota|Archaeplastida|Streptophyta|Embryophyceae|Embryophyceae_X|Embryophyceae_XX|Lophozia|Lophozia_gillmanii	90.146	822	70	11	230	1045	1564	748	0	1059	DQ629374.1.1565_U	18S_rRNA	nucleus	specimen_Qiu_01050_(MICH)	Eukaryota	Archaeplastida	Streptophyta	Embryophyceae	Embryophyceae_X	Embryophyceae_XX	Lophozia	Lophozia_gillmanii
NODE_11_length_1069_cov_129.070611_g1_i4	AJ306439.1.1768_U|18S_rRNA|nucleus|specimen_Walker,_C._s._n._W3302_(private_herbarium)"|Eukaryota|Opisthokonta|Fungi|Glomeromycota|Glomeromycotina|Glomeromycotina_X|Acaulospora|Acaulospora_longula	90.061	825	61	19	208	1019	1663	847	0	1050	AJ306439.1.1768_U	18S_rRNA	nucleus	specimen_Walker,_C._s._n._W3302_(private_herbarium)"	Eukaryota	Opisthokonta	Fungi	Glomeromycota	Glomeromycotina	Glomeromycotina_X	Acaulospora	Acaulospora_longula
NODE_11_length_1069_cov_129.070611_g1_i4	KC708353.1.1677_U|18S_rRNA|nucleus|specimen_personal:M.I._Bidartondo:8848|Eukaryota|Opisthokonta|Fungi|Glomeromycota|Glomeromycotina|Glomeromycotina_X|Glomeromycota_XX|Glomeromycota_XX_sp.	90.049	824	60	19	209	1019	1595	781	0	1048	KC708353.1.1677_U	18S_rRNA	nucleus	specimen_personal:M.I._Bidartondo:8848	Eukaryota	Opisthokonta	Fungi	Glomeromycota	Glomeromycotina	Glomeromycotina_X	Glomeromycota_XX	Glomeromycota_XX_sp.
NODE_11_length_1069_cov_129.070611_g1_i4	HE655258.1.934_U|18S_rRNA|nucleus|clone_PC10.D3_Lle_1|Eukaryota|Hacrobia|Katablepharidophyta|Katablepharidaceae|Katablepharidales|Katablepharidales_X|Katablepharidales_XX|Katablepharidales_XX_sp.	92.443	741	38	18	311	1044	934	205	0	1042	HE655258.1.934_U	18S_rRNA	nucleus	clone_PC10.D3_Lle_1	Eukaryota	Hacrobia	Katablepharidophyta	Katablepharidaceae	Katablepharidales	Katablepharidales_X	Katablepharidales_XX	Katablepharidales_XX_sp.
NODE_11_length_1069_cov_129.070611_g1_i4	AB971064.1.1242_U|18S_rRNA|nucleus|clone_JP13E23S|Eukaryota|Hacrobia|Cryptophyta|Cryptophyceae|Cryptomonadales|Cryptomonadales_X|Cryptomonadales_XX|Cryptomonadales_XX_sp.	90.162	803	64	13	257	1051	1242	447	0	1031	AB971064.1.1242_U	18S_rRNA	nucleus	clone_JP13E23S	Eukaryota	Hacrobia	Cryptophyta	Cryptophyceae	Cryptomonadales	Cryptomonadales_X	Cryptomonadales_XX	Cryptomonadales_XX_sp.
NODE_14_length_996_cov_1317.365128_g1_i5	KJ763642.1.1795_U|18S_rRNA|nucleus|clone_SGYP1492|Eukaryota|Hacrobia|Katablepharidophyta|Katablepharidaceae|Katablepharidales|Katablepharidales_X|Katablepharidales_XX|Katablepharidales_XX_sp.	98.724	862	8	3	78	937	1795	935	0	1528	KJ763642.1.1795_U	18S_rRNA	nucleus	clone_SGYP1492	Eukaryota	Hacrobia	Katablepharidophyta	Katablepharidaceae	Katablepharidales	Katablepharidales_X	Katablepharidales_XX	Katablepharidales_XX_sp.
NODE_14_length_996_cov_1317.365128_g1_i5	KJ763296.1.1794_U|18S_rRNA|nucleus|clone_SGUH742|Eukaryota|Hacrobia|Katablepharidophyta|Katablepharidaceae|Katablepharidales|Katablepharidales_X|Katablepharidales_XX|Katablepharidales_XX_sp.	96.748	861	26	2	78	937	1794	935	0	1434	KJ763296.1.1794_U	18S_rRNA	nucleus	clone_SGUH742	Eukaryota	Hacrobia	Katablepharidophyta	Katablepharidaceae	Katablepharidales	Katablepharidales_X	Katablepharidales_XX	Katablepharidales_XX_sp.
NODE_14_length_996_cov_1317.365128_g1_i5	EF526836.1.1394_U|18S_rRNA|nucleus|clone_NA1_3F1|Eukaryota|Hacrobia|Katablepharidophyta|Katablepharidaceae|Katablepharidales|Katablepharidales_X|Katablepharidales_XX|Katablepharidales_XX_sp.	97.265	841	22	1	98	937	1394	554	0	1424	EF526836.1.1394_U	18S_rRNA	nucleus	clone_NA1_3F1	Eukaryota	Hacrobia	Katablepharidophyta	Katablepharidaceae	Katablepharidales	Katablepharidales_X	Katablepharidales_XX	Katablepharidales_XX_sp.
NODE_14_length_996_cov_1317.365128_g1_i5	DQ980481.1.1731_U|18S_rRNA|nucleus|strain_NIES_1335|Eukaryota|Hacrobia|Katablepharidophyta|Katablepharidaceae|Katablepharidales|Katablepharidales_X|Leucocryptos|Leucocryptos_marina	97.229	830	22	1	109	937	1731	902	0	1404	DQ980481.1.1731_U	18S_rRNA	nucleus	strain_NIES_1335	Eukaryota	Hacrobia	Katablepharidophyta	Katablepharidaceae	Katablepharidales	Katablepharidales_X	Leucocryptos	Leucocryptos_marina
NODE_14_length_996_cov_1317.365128_g1_i5	HQ191366.1.1830_U|18S_rRNA|nucleus|clone_PA2009C5|Eukaryota|Hacrobia|Katablepharidophyta|Katablepharidaceae|Katablepharidales|Katablepharidales_X|Katablepharidales_XX|Katablepharidales_XX_sp.	95.723	865	30	7	75	937	1830	971	0	1386	HQ191366.1.1830_U	18S_rRNA	nucleus	clone_PA2009C5	Eukaryota	Hacrobia	Katablepharidophyta	Katablepharidaceae	Katablepharidales	Katablepharidales_X	Katablepharidales_XX	Katablepharidales_XX_sp.
NODE_14_length_996_cov_1317.365128_g1_i5	KJ762839.1.1797_U|18S_rRNA|nucleus|clone_SGUH1029|Eukaryota|Hacrobia|Katablepharidophyta|Katablepharidaceae|Katablepharidales|Katablepharidales_X|Katablepharidales_XX|Katablepharidales_XX_sp.	95.708	862	33	4	78	937	1797	938	0	1384	KJ762839.1.1797_U	18S_rRNA	nucleus	clone_SGUH1029	Eukaryota	Hacrobia	Katablepharidophyta	Katablepharidaceae	Katablepharidales	Katablepharidales_X	Katablepharidales_XX	Katablepharidales_XX_sp.
NODE_14_length_996_cov_1317.365128_g1_i5	GU068005.1.1774_U|18S_rRNA|nucleus|clone_ESS241006.012|Eukaryota|Hacrobia|Katablepharidophyta|Katablepharidaceae|Katablepharidales|Katablepharidales_X|Katablepharidales_XX|Katablepharidales_XX_sp.	95.365	863	33	7	77	937	1774	917	0	1365	GU068005.1.1774_U	18S_rRNA	nucleus	clone_ESS241006.012	Eukaryota	Hacrobia	Katablepharidophyta	Katablepharidaceae	Katablepharidales	Katablepharidales_X	Katablepharidales_XX	Katablepharidales_XX_sp.
NODE_14_length_996_cov_1317.365128_g1_i5	JN832733.1.1713_U|18S_rRNA|nucleus|clone_E_MO_3H06_OTU36|Eukaryota|Hacrobia|Katablepharidophyta|Katablepharidaceae|Katablepharidales|Katablepharidales_X|Katablepharidales_XX|Katablepharidales_XX_sp.	95.752	824	29	6	116	937	1713	894	0	1323	JN832733.1.1713_U	18S_rRNA	nucleus	clone_E_MO_3H06_OTU36	Eukaryota	Hacrobia	Katablepharidophyta	Katablepharidaceae	Katablepharidales	Katablepharidales_X	Katablepharidales_XX	Katablepharidales_XX_sp.
NODE_14_length_996_cov_1317.365128_g1_i5	JN090866.1.1795_U|18S_rRNA|nucleus|clone_KRL01E6|Eukaryota|Hacrobia|Katablepharidophyta|Katablepharidaceae|Katablepharidales|Katablepharidales_X|Katablepharidales_XX|Katablepharidales_XX_sp.	93.894	868	41	11	77	937	1795	933	0	1299	JN090866.1.1795_U	18S_rRNA	nucleus	clone_KRL01E6	Eukaryota	Hacrobia	Katablepharidophyta	Katablepharidaceae	Katablepharidales	Katablepharidales_X	Katablepharidales_XX	Katablepharidales_XX_sp.
NODE_14_length_996_cov_1317.365128_g1_i5	KJ925230.1.1679_U|18S_rRNA|nucleus|clone_270A06|Eukaryota|Hacrobia|Katablepharidophyta|Katablepharidaceae|Katablepharidales|Katablepharidales_X|Katablepharidales_XX|Katablepharidales_XX_sp.	95.134	822	32	8	118	937	1676	861	0	1290	KJ925230.1.1679_U	18S_rRNA	nucleus	clone_270A06	Eukaryota	Hacrobia	Katablepharidophyta	Katablepharidaceae	Katablepharidales	Katablepharidales_X	Katablepharidales_XX	Katablepharidales_XX_sp.
NODE_14_length_996_cov_1317.365128_g1_i5	KJ925248.1.1669_U|18S_rRNA|nucleus|clone_270F07|Eukaryota|Hacrobia|Katablepharidophyta|Katablepharidaceae|Katablepharidales|Katablepharidales_X|Katablepharidales_XX|Katablepharidales_XX_sp.	95.28	805	31	7	135	937	1669	870	0	1269	KJ925248.1.1669_U	18S_rRNA	nucleus	clone_270F07	Eukaryota	Hacrobia	Katablepharidophyta	Katablepharidaceae	Katablepharidales	Katablepharidales_X	Katablepharidales_XX	Katablepharidales_XX_sp.
NODE_14_length_996_cov_1317.365128_g1_i5	KJ925295.1.1602_U|18S_rRNA|nucleus|clone_2.72E+06|Eukaryota|Hacrobia|Katablepharidophyta|Katablepharidaceae|Katablepharidales|Katablepharidales_X|Katablepharidales_XX|Katablepharidales_XX_sp.	97.326	748	17	3	191	937	1554	809	0	1267	KJ925295.1.1602_U	18S_rRNA	nucleus	clone_2.72E+06	Eukaryota	Hacrobia	Katablepharidophyta	Katablepharidaceae	Katablepharidales	Katablepharidales_X	Katablepharidales_XX	Katablepharidales_XX_sp.
NODE_14_length_996_cov_1317.365128_g1_i5	KJ925262.1.1671_U|18S_rRNA|nucleus|clone_270H12|Eukaryota|Hacrobia|Katablepharidophyta|Katablepharidaceae|Katablepharidales|Katablepharidales_X|Katablepharidales_XX|Katablepharidales_XX_sp.	94.859	817	32	9	124	937	1671	862	0	1267	KJ925262.1.1671_U	18S_rRNA	nucleus	clone_270H12	Eukaryota	Hacrobia	Katablepharidophyta	Katablepharidaceae	Katablepharidales	Katablepharidales_X	Katablepharidales_XX	Katablepharidales_XX_sp.
NODE_14_length_996_cov_1317.365128_g1_i5	AY919672.1.1743_U|18S_rRNA|nucleus||Eukaryota|Hacrobia|Katablepharidophyta|Katablepharidaceae|Katablepharidales|Katablepharidales_X|Kathablepharis|Katablepharis_remigera	93.494	830	42	10	116	937	1740	915	0	1232	AY919672.1.1743_U	18S_rRNA	nucleus		Eukaryota	Hacrobia	Katablepharidophyta	Katablepharidaceae	Katablepharidales	Katablepharidales_X	Kathablepharis	Katablepharis_remigera
NODE_14_length_996_cov_1317.365128_g1_i5	AB772616.1.1727_U|18S_rRNA|nucleus||Eukaryota|Hacrobia|Katablepharidophyta|Katablepharidaceae|Katablepharidales|Katablepharidales_X|Hatena|Hatena_arenicola	92.891	844	50	10	101	937	1727	887	0	1218	AB772616.1.1727_U	18S_rRNA	nucleus		Eukaryota	Hacrobia	Katablepharidophyta	Katablepharidaceae	Katablepharidales	Katablepharidales_X	Hatena	Hatena_arenicola
NODE_14_length_996_cov_1317.365128_g1_i5	JN705499.1.1333_U|18S_rRNA|nucleus|clone_226Feb24_12E|Eukaryota|Hacrobia|Katablepharidophyta|Katablepharidaceae|Katablepharidales|Katablepharidales_X|Katablepharidales_XX|Katablepharidales_XX_sp.	95.652	759	26	5	182	937	1309	555	0	1212	JN705499.1.1333_U	18S_rRNA	nucleus	clone_226Feb24_12E	Eukaryota	Hacrobia	Katablepharidophyta	Katablepharidaceae	Katablepharidales	Katablepharidales_X	Katablepharidales_XX	Katablepharidales_XX_sp.
NODE_14_length_996_cov_1317.365128_g1_i5	KJ925375.1.1690_U|18S_rRNA|nucleus|clone_275D08|Eukaryota|Hacrobia|Katablepharidophyta|Katablepharidaceae|Katablepharidales|Katablepharidales_X|Katablepharidales_XX|Katablepharidales_XX_sp.	95.6	750	26	6	191	937	1629	884	0	1195	KJ925375.1.1690_U	18S_rRNA	nucleus	clone_275D08	Eukaryota	Hacrobia	Katablepharidophyta	Katablepharidaceae	Katablepharidales	Katablepharidales_X	Katablepharidales_XX	Katablepharidales_XX_sp.
NODE_14_length_996_cov_1317.365128_g1_i5	FN690518.1.1694_U|18S_rRNA|nucleus|clone_5-E5|Eukaryota|Hacrobia|Katablepharidophyta|Katablepharidaceae|Katablepharidales|Katablepharidales_X|Katablepharidales_XX|Katablepharidales_XX_sp.	95.461	749	30	4	191	937	1632	886	0	1192	FN690518.1.1694_U	18S_rRNA	nucleus	clone_5-E5	Eukaryota	Hacrobia	Katablepharidophyta	Katablepharidaceae	Katablepharidales	Katablepharidales_X	Katablepharidales_XX	Katablepharidales_XX_sp.
NODE_14_length_996_cov_1317.365128_g1_i5	AJ007277.1.1763_U|18S_rRNA|nucleus|strain_M1312|Eukaryota|Hacrobia|Cryptophyta|Cryptophyceae|Cryptomonadales|Hemiselmidaceae|Chroomonas|Chroomonas_sp.	91.055	872	63	14	74	937	1763	899	0	1164	AJ007277.1.1763_U	18S_rRNA	nucleus	strain_M1312	Eukaryota	Hacrobia	Cryptophyta	Cryptophyceae	Cryptomonadales	Hemiselmidaceae	Chroomonas	Chroomonas_sp.
NODE_14_length_996_cov_1317.365128_g1_i5	FR874777.1.1771_U|18S_rRNA|nucleus|clone_1816B02|Eukaryota|Hacrobia|Cryptophyta|Cryptophyceae|Cryptomonadales|Cryptomonadales_X|Cryptomonadales_XX|Cryptomonadales_XX_sp.	91.119	867	63	12	77	937	1771	913	0	1162	FR874777.1.1771_U	18S_rRNA	nucleus	clone_1816B02	Eukaryota	Hacrobia	Cryptophyta	Cryptophyceae	Cryptomonadales	Cryptomonadales_X	Cryptomonadales_XX	Cryptomonadales_XX_sp.
NODE_14_length_996_cov_1317.365128_g1_i5	FR865776.2.1778_U|18S_rRNA|nucleus|strain_CCAP981/1|Eukaryota|Archaeplastida|Glaucophyta|Glaucocystophyceae|Glaucocystophytes|Cyanophoraceae|Cyanophora|Cyanophora_paradoxa	91.067	862	67	10	82	937	1777	920	0	1157	FR865776.2.1778_U	18S_rRNA	nucleus	strain_CCAP981/1	Eukaryota	Archaeplastida	Glaucophyta	Glaucocystophyceae	Glaucocystophytes	Cyanophoraceae	Cyanophora	Cyanophora_paradoxa
NODE_14_length_996_cov_1317.365128_g1_i5	AB212285.1.1721_U|18S_rRNA|nucleus||Eukaryota|Hacrobia|Katablepharidophyta|Katablepharidaceae|Katablepharidales|Katablepharidales_X|Hatena|Hatena_arenicola	90.951	862	62	16	85	937	1721	867	0	1155	AB212285.1.1721_U	18S_rRNA	nucleus		Eukaryota	Hacrobia	Katablepharidophyta	Katablepharidaceae	Katablepharidales	Katablepharidales_X	Hatena	Hatena_arenicola
NODE_14_length_996_cov_1317.365128_g1_i5	HG970975.1.1815_U|18S_rRNA|nucleus|strain_CG5|Eukaryota|Hacrobia|Haptophyta|Rappephyceae|Pavlomulinales|Pavlomulinaceae|Pavlomulina|Pavlomulina_ranunculiformis	90.815	871	66	11	77	937	1815	949	0	1153	HG970975.1.1815_U	18S_rRNA	nucleus	strain_CG5	Eukaryota	Hacrobia	Haptophyta	Rappephyceae	Pavlomulinales	Pavlomulinaceae	Pavlomulina	Pavlomulina_ranunculiformis
NODE_14_length_996_cov_1317.365128_g1_i5	AY330418.1.1810_U|18S_rRNA|nucleus|specimen_Goffinet_5425_(DUKE)|Eukaryota|Archaeplastida|Streptophyta|Embryophyceae|Embryophyceae_X|Embryophyceae_XX|Dendroligotrichum|Dendroligotrichum_dendroides	90.815	871	67	11	77	937	1810	943	0	1153	AY330418.1.1810_U	18S_rRNA	nucleus	specimen_Goffinet_5425_(DUKE)	Eukaryota	Archaeplastida	Streptophyta	Embryophyceae	Embryophyceae_X	Embryophyceae_XX	Dendroligotrichum	Dendroligotrichum_dendroides
NODE_14_length_996_cov_1317.365128_g1_i5	X91783.1.1810_U|18S_rRNA|nucleus||Eukaryota|Archaeplastida|Streptophyta|Embryophyceae|Embryophyceae_X|Embryophyceae_XX|Symphyogyna|Symphyogyna_brongniartii	90.815	871	67	11	77	937	1810	943	0	1153	X91783.1.1810_U	18S_rRNA	nucleus		Eukaryota	Archaeplastida	Streptophyta	Embryophyceae	Embryophyceae_X	Embryophyceae_XX	Symphyogyna	Symphyogyna_brongniartii
NODE_14_length_996_cov_1317.365128_g1_i5	X85095.1.1809_U|18S_rRNA|nucleus||Eukaryota|Archaeplastida|Streptophyta|Embryophyceae|Embryophyceae_X|Embryophyceae_XX|Aneura|Aneura_pinguis	90.805	870	67	11	78	937	1809	943	0	1151	X85095.1.1809_U	18S_rRNA	nucleus		Eukaryota	Archaeplastida	Streptophyta	Embryophyceae	Embryophyceae_X	Embryophyceae_XX	Aneura	Aneura_pinguis
NODE_14_length_996_cov_1317.365128_g1_i5	JP445963.602.2392_U|18S_rRNA|nucleus||Eukaryota|Hacrobia|Katablepharidophyta|Katablepharidaceae|Katablepharidales|Katablepharidales_X|Roombia|Roombia_truncata	90.983	865	62	14	82	937	1791	934	0	1151	JP445963.602.2392_U	18S_rRNA	nucleus		Eukaryota	Hacrobia	Katablepharidophyta	Katablepharidaceae	Katablepharidales	Katablepharidales_X	Roombia	Roombia_truncata
NODE_14_length_996_cov_1317.365128_g1_i5	AY688740.1.1790_U|18S_rRNA|nucleus|specimen_Stotler_&_Crandall-Stotler_4602_(ABSH)|Eukaryota|Archaeplastida|Streptophyta|Embryophyceae|Embryophyceae_X|Embryophyceae_XX|Verdoornia|Verdoornia_succulenta	90.711	872	66	13	77	937	1790	923	0	1149	AY688740.1.1790_U	18S_rRNA	nucleus	specimen_Stotler_&_Crandall-Stotler_4602_(ABSH)	Eukaryota	Archaeplastida	Streptophyta	Embryophyceae	Embryophyceae_X	Embryophyceae_XX	Verdoornia	Verdoornia_succulenta
NODE_14_length_996_cov_1317.365128_g1_i5	AJ275005.1.1793_U|18S_rRNA|nucleus|specimen_DNA_79_Berkeley|Eukaryota|Archaeplastida|Streptophyta|Embryophyceae|Embryophyceae_X|Embryophyceae_XX|Andreaeobryum|Andreaeobryum_macrosporum	90.7	871	68	11	77	937	1792	925	0	1147	AJ275005.1.1793_U	18S_rRNA	nucleus	specimen_DNA_79_Berkeley	Eukaryota	Archaeplastida	Streptophyta	Embryophyceae	Embryophyceae_X	Embryophyceae_XX	Andreaeobryum	Andreaeobryum_macrosporum
NODE_14_length_996_cov_1317.365128_g1_i5	AF208406.1.1796_U|18S_rRNA|nucleus||Eukaryota|Archaeplastida|Streptophyta|Embryophyceae|Embryophyceae_X|Embryophyceae_XX|Pogonatum|Pogonatum_urnigerum	90.7	871	68	11	77	937	1795	928	0	1147	AF208406.1.1796_U	18S_rRNA	nucleus		Eukaryota	Archaeplastida	Streptophyta	Embryophyceae	Embryophyceae_X	Embryophyceae_XX	Pogonatum	Pogonatum_urnigerum
NODE_14_length_996_cov_1317.365128_g1_i5	X81964.1.1813_U|18S_rRNA|nucleus||Eukaryota|Archaeplastida|Streptophyta|Embryophyceae|Embryophyceae_X|Embryophyceae_XX|Huperzia|Huperzia_phlegmaria	90.69	870	70	10	77	937	1812	945	0	1147	X81964.1.1813_U	18S_rRNA	nucleus		Eukaryota	Archaeplastida	Streptophyta	Embryophyceae	Embryophyceae_X	Embryophyceae_XX	Huperzia	Huperzia_phlegmaria
NODE_14_length_996_cov_1317.365128_g1_i5	Y16013.1.1810_U|18S_rRNA|nucleus||Eukaryota|Archaeplastida|Streptophyta|Embryophyceae|Embryophyceae_X|Embryophyceae_XX|Moerckia|Moerckia_flotoviana	90.711	872	66	13	77	937	1810	943	0	1147	Y16013.1.1810_U	18S_rRNA	nucleus		Eukaryota	Archaeplastida	Streptophyta	Embryophyceae	Embryophyceae_X	Embryophyceae_XX	Moerckia	Moerckia_flotoviana
NODE_14_length_996_cov_1317.365128_g1_i5	FN562438.1.1785_U|18S_rRNA|nucleus|strain_M1669|Eukaryota|Archaeplastida|Chlorophyta|Pyramimonadophyceae|Pyramimonadales|Pyramimonadales_X|Cymbomonas|Cymbomonas_tetramitiformis	90.618	874	67	14	74	937	1785	917	0	1146	FN562438.1.1785_U	18S_rRNA	nucleus	strain_M1669	Eukaryota	Archaeplastida	Chlorophyta	Pyramimonadophyceae	Pyramimonadales	Pyramimonadales_X	Cymbomonas	Cymbomonas_tetramitiformis
NODE_14_length_996_cov_1317.365128_g1_i5	FJ349775.1.1045_U|18S_rRNA|nucleus|clone_051011_T2S4_W_T_SDP_170|Eukaryota|Hacrobia|Katablepharidophyta|Katablepharidaceae|Katablepharidales|Katablepharidales_X|Katablepharidales_XX|Katablepharidales_XX_sp.	96.542	694	21	3	245	937	1045	354	0	1146	FJ349775.1.1045_U	18S_rRNA	nucleus	clone_051011_T2S4_W_T_SDP_170	Eukaryota	Hacrobia	Katablepharidophyta	Katablepharidaceae	Katablepharidales	Katablepharidales_X	Katablepharidales_XX	Katablepharidales_XX_sp.
NODE_14_length_996_cov_1317.365128_g1_i5	AJ269686.1.1810_U|18S_rRNA|nucleus||Eukaryota|Archaeplastida|Streptophyta|Embryophyceae|Embryophyceae_X|Embryophyceae_XX|Takakia|Takakia_lepidozioides	90.586	871	69	11	77	937	1810	943	0	1142	AJ269686.1.1810_U	18S_rRNA	nucleus		Eukaryota	Archaeplastida	Streptophyta	Embryophyceae	Embryophyceae_X	Embryophyceae_XX	Takakia	Takakia_lepidozioides
NODE_14_length_996_cov_1317.365128_g1_i5	AJ239055.1.1810_U|18S_rRNA|nucleus||Eukaryota|Archaeplastida|Streptophyta|Embryophyceae|Embryophyceae_X|Embryophyceae_XX|Treubia|Treubia_lacunosa	90.586	871	69	12	77	937	1810	943	0	1142	AJ239055.1.1810_U	18S_rRNA	nucleus		Eukaryota	Archaeplastida	Streptophyta	Embryophyceae	Embryophyceae_X	Embryophyceae_XX	Treubia	Treubia_lacunosa
NODE_14_length_996_cov_1317.365128_g1_i5	FR850018.1.1781_U|18S_rRNA|nucleus||Eukaryota|Hacrobia|Cryptophyta|Cryptophyceae|Cryptomonadales|Hemiselmidaceae|Chroomonas|Chroomonas_sp.	90.679	869	66	14	77	937	1765	904	0	1142	FR850018.1.1781_U	18S_rRNA	nucleus		Eukaryota	Hacrobia	Cryptophyta	Cryptophyceae	Cryptomonadales	Hemiselmidaceae	Chroomonas	Chroomonas_sp.
NODE_14_length_996_cov_1317.365128_g1_i5	MF179473.1.1844_U|18S_rRNA|nucleus|strain_|Eukaryota|Hacrobia|Cryptophyta|Cryptophyceae|Cryptomonadales|Hemiselmidaceae|Hemiselmis|Hemiselmis_sp.	90.69	870	62	16	77	937	1844	985	0	1140	MF179473.1.1844_U	18S_rRNA	nucleus	strain_	Eukaryota	Hacrobia	Cryptophyta	Cryptophyceae	Cryptomonadales	Hemiselmidaceae	Hemiselmis	Hemiselmis_sp.
NODE_14_length_996_cov_1317.365128_g1_i5	JQ420116.1.1753_U|18S_rRNA|nucleus|clone_Q3-10|Eukaryota|Hacrobia|Cryptophyta|Cryptophyceae|Cryptomonadales|Cryptomonadales_X|Cryptomonadales_XX|Cryptomonadales_XX_sp.	91.166	849	61	12	95	937	1753	913	0	1140	JQ420116.1.1753_U	18S_rRNA	nucleus	clone_Q3-10	Eukaryota	Hacrobia	Cryptophyta	Cryptophyceae	Cryptomonadales	Cryptomonadales_X	Cryptomonadales_XX	Cryptomonadales_XX_sp.
NODE_14_length_996_cov_1317.365128_g1_i5	X81328.1.1764_U|18S_rRNA|nucleus||Eukaryota|Hacrobia|Cryptophyta|Cryptophyceae|Cryptomonadales|Hemiselmidaceae|Chroomonas|Chroomonas_salina	90.668	868	63	17	77	937	1764	908	0	1138	X81328.1.1764_U	18S_rRNA	nucleus		Eukaryota	Hacrobia	Cryptophyta	Cryptophyceae	Cryptomonadales	Hemiselmidaceae	Chroomonas	Chroomonas_salina
NODE_14_length_996_cov_1317.365128_g1_i5	MG202010.1497.3290_U|18S_rRNA|nucleus|strain_TD-1|Eukaryota|Eukaryota_X|Ancoracystida|Ancoracystida_X|Ancoracystida_XX|Ancoracystida_XXX|Ancoracysta|Ancoracysta_twista	90.286	875	75	10	70	937	1794	923	0	1136	MG202010.1497.3290_U	18S_rRNA	nucleus	strain_TD-1	Eukaryota	Eukaryota_X	Ancoracystida	Ancoracystida_X	Ancoracystida_XX	Ancoracystida_XXX	Ancoracysta	Ancoracysta_twista
NODE_14_length_996_cov_1317.365128_g1_i5	X70803.22.1792_U|18S_rRNA|nucleus|strain_SAG_45.88|Eukaryota|Archaeplastida|Glaucophyta|Glaucocystophyceae|Glaucocystophytes|Glaucocystaceae|Glaucocystis|Glaucocystis_nostochinearum	91.145	847	61	13	101	937	1771	929	0	1136	X70803.22.1792_U	18S_rRNA	nucleus	strain_SAG_45.88	Eukaryota	Archaeplastida	Glaucophyta	Glaucocystophyceae	Glaucocystophytes	Glaucocystaceae	Glaucocystis	Glaucocystis_nostochinearum
NODE_14_length_996_cov_1317.365128_g1_i5	AY126983.1.1796_U|18S_rRNA|nucleus|specimen_Hedderson_5938|Eukaryota|Archaeplastida|Streptophyta|Embryophyceae|Embryophyceae_X|Embryophyceae_XX|Psilopilum|Psilopilum_laevigatum	90.356	871	71	11	77	937	1795	928	0	1134	AY126983.1.1796_U	18S_rRNA	nucleus	specimen_Hedderson_5938	Eukaryota	Archaeplastida	Streptophyta	Embryophyceae	Embryophyceae_X	Embryophyceae_XX	Psilopilum	Psilopilum_laevigatum
NODE_14_length_996_cov_1317.365128_g1_i5	HM126534.1.1744_U|18S_rRNA|nucleus|strain_K-0432|Eukaryota|Hacrobia|Cryptophyta|Cryptophyceae|Cryptomonadales|Hemiselmidaceae|Chroomonas|Chroomonas_vectensis	91.059	850	57	17	98	937	1744	904	0	1131	HM126534.1.1744_U	18S_rRNA	nucleus	strain_K-0432	Eukaryota	Hacrobia	Cryptophyta	Cryptophyceae	Cryptomonadales	Hemiselmidaceae	Chroomonas	Chroomonas_vectensis
NODE_14_length_996_cov_1317.365128_g1_i5	FM876311.1.1770_U|18S_rRNA|nucleus|strain_N750301|Eukaryota|Hacrobia|Cryptophyta|Cryptophyceae|Cryptomonadales|Cryptomonadales_X|Plagioselmis|Plagioselmis_nannoplanctica	90.553	868	62	19	77	937	1770	916	0	1131	FM876311.1.1770_U	18S_rRNA	nucleus	strain_N750301	Eukaryota	Hacrobia	Cryptophyta	Cryptophyceae	Cryptomonadales	Cryptomonadales_X	Plagioselmis	Plagioselmis_nannoplanctica
NODE_14_length_996_cov_1317.365128_g1_i5	EF526832.1.1390_U|18S_rRNA|nucleus|clone_NA1_3C10|Eukaryota|Hacrobia|Cryptophyta|Cryptophyceae|Goniomonadales|Goniomonadales_X|Goniomonadales_XX|Goniomonadales_XX_sp.	90.995	844	68	8	98	937	1390	551	0	1131	EF526832.1.1390_U	18S_rRNA	nucleus	clone_NA1_3C10	Eukaryota	Hacrobia	Cryptophyta	Cryptophyceae	Goniomonadales	Goniomonadales_X	Goniomonadales_XX	Goniomonadales_XX_sp.
NODE_14_length_996_cov_1317.365128_g1_i5	JQ340335.1.1776_U|18S_rRNA|nucleus|strain_il19|Eukaryota|Apusozoa|Hilomonadea|Planomonadida|Planomonadidae|Planomonadidae_Group-1|Fabomonas|Fabomonas_tropica	90.356	871	68	16	77	937	1773	909	0	1129	JQ340335.1.1776_U	18S_rRNA	nucleus	strain_il19	Eukaryota	Apusozoa	Hilomonadea	Planomonadida	Planomonadidae	Planomonadidae_Group-1	Fabomonas	Fabomonas_tropica
NODE_14_length_996_cov_1317.365128_g1_i5	KF129994.1.1776_U|18S_rRNA|nucleus|clone_ST5900.037|Eukaryota|Hacrobia|Haptophyta|Haptophyta_Clade_HAP5|Haptophyta_Clade_HAP5_X|Haptophyta_Clade_HAP5_XX|Haptophyta_Clade_HAP5_XXX|Haptophyta_Clade_HAP5_XXX_sp.	90.834	851	64	13	97	937	1776	930	0	1127	KF129994.1.1776_U	18S_rRNA	nucleus	clone_ST5900.037	Eukaryota	Hacrobia	Haptophyta	Haptophyta_Clade_HAP5	Haptophyta_Clade_HAP5_X	Haptophyta_Clade_HAP5_XX	Haptophyta_Clade_HAP5_XXX	Haptophyta_Clade_HAP5_XXX_sp.
NODE_14_length_996_cov_1317.365128_g1_i5	AJ829659.1.2242_R|18S_rRNA|nucleus|strain_M1130|Eukaryota|Archaeplastida|Streptophyta|Zygnemophyceae|Zygnemophyceae_X|Zygnemophyceae_XX|Staurodesmus|Staurodesmus_bienianus	90.238	881	60	19	74	937	1787	916	0	1127	AJ829659.1.2242_R	18S_rRNA	nucleus	strain_M1130	Eukaryota	Archaeplastida	Streptophyta	Zygnemophyceae	Zygnemophyceae_X	Zygnemophyceae_XX	Staurodesmus	Staurodesmus_bienianus
NODE_14_length_996_cov_1317.365128_g1_i5	U53132.1.1770_U|18S_rRNA|nucleus|strain_MUCC_Cr#_47|Eukaryota|Hacrobia|Cryptophyta|Cryptophyceae|Cryptomonadales|Cryptomonadales_X|Rhinomonas|Rhinomonas_pauca	90.438	868	66	14	78	937	1770	912	0	1127	U53132.1.1770_U	18S_rRNA	nucleus	strain_MUCC_Cr#_47	Eukaryota	Hacrobia	Cryptophyta	Cryptophyceae	Cryptomonadales	Cryptomonadales_X	Rhinomonas	Rhinomonas_pauca
NODE_14_length_996_cov_1317.365128_g1_i5	JF791064.1.1777_U|18S_rRNA|nucleus|clone_7956|Eukaryota|Hacrobia|Cryptophyta|Cryptophyceae|Goniomonadales|Goniomonadales_X|Goniomonas|Goniomonas_sp.	90.275	874	66	18	77	937	1777	910	0	1125	JF791064.1.1777_U	18S_rRNA	nucleus	clone_7956	Eukaryota	Hacrobia	Cryptophyta	Cryptophyceae	Goniomonadales	Goniomonadales_X	Goniomonas	Goniomonas_sp.
NODE_14_length_996_cov_1317.365128_g1_i5	X80982.1.1812_U|18S_rRNA|nucleus||Eukaryota|Archaeplastida|Streptophyta|Embryophyceae|Embryophyceae_X|Embryophyceae_XX|Polytrichum|Polytrichum_formosum	90.275	874	66	16	77	937	1812	945	0	1125	X80982.1.1812_U	18S_rRNA	nucleus		Eukaryota	Archaeplastida	Streptophyta	Embryophyceae	Embryophyceae_X	Embryophyceae_XX	Polytrichum	Polytrichum_formosum
NODE_14_length_996_cov_1317.365128_g1_i5	AJ251930.1.1810_U|18S_rRNA|nucleus||Eukaryota|Archaeplastida|Streptophyta|Embryophyceae|Embryophyceae_X|Embryophyceae_XX|Frullania|Frullania_dilatata	90.16	874	67	16	77	937	1810	943	0	1120	AJ251930.1.1810_U	18S_rRNA	nucleus		Eukaryota	Archaeplastida	Streptophyta	Embryophyceae	Embryophyceae_X	Embryophyceae_XX	Frullania	Frullania_dilatata
NODE_14_length_996_cov_1317.365128_g1_i5	KJ763263.1.1797_U|18S_rRNA|nucleus|clone_SGUH695|Eukaryota|Hacrobia|Katablepharidophyta|Katablepharidaceae|Katablepharidales|Katablepharidales_X|Katablepharidales_XX|Katablepharidales_XX_sp.	90.207	868	72	11	78	937	1797	935	0	1120	KJ763263.1.1797_U	18S_rRNA	nucleus	clone_SGUH695	Eukaryota	Hacrobia	Katablepharidophyta	Katablepharidaceae	Katablepharidales	Katablepharidales_X	Katablepharidales_XX	Katablepharidales_XX_sp.
NODE_14_length_996_cov_1317.365128_g1_i5	LC603170.1.1732_U|18S_rRNA|nucleus||Eukaryota|Hacrobia|Haptophyta|Rappephyceae|Pavlomulinales|Pavlomulinaceae|Pavlomulina|Pavlomulina_ranunculiformis	90.673	847	65	11	101	937	1732	890	0	1114	LC603170.1.1732_U	18S_rRNA	nucleus		Eukaryota	Hacrobia	Haptophyta	Rappephyceae	Pavlomulinales	Pavlomulinaceae	Pavlomulina	Pavlomulina_ranunculiformis
NODE_14_length_996_cov_1317.365128_g1_i5	JQ434475.1.1733_U|18S_rRNA|nucleus||Eukaryota|Hacrobia|Cryptophyta|Cryptophyceae|Goniomonadales|Goniomonadales_X|Goniomonas|Goniomonas_avonlea	91.018	835	61	12	111	937	1730	902	0	1114	JQ434475.1.1733_U	18S_rRNA	nucleus		Eukaryota	Hacrobia	Cryptophyta	Cryptophyceae	Goniomonadales	Goniomonadales_X	Goniomonas	Goniomonas_avonlea
NODE_14_length_996_cov_1317.365128_g1_i5	X54276.1.1762_U|18S_rRNA|nucleus||Eukaryota|Hacrobia|Cryptophyta|Cryptophyceae|Pyrenomonadales|Pyrenomonadaceae|Pyrenomonas|Pyrenomonas_salina	90.023	872	70	15	74	937	1762	900	0	1112	X54276.1.1762_U	18S_rRNA	nucleus		Eukaryota	Hacrobia	Cryptophyta	Cryptophyceae	Pyrenomonadales	Pyrenomonadaceae	Pyrenomonas	Pyrenomonas_salina
NODE_14_length_996_cov_1317.365128_g1_i5	AF508269.1.1725_U|18S_rRNA|nucleus|strain_MUCC231|Eukaryota|Hacrobia|Cryptophyta|Cryptophyceae|Cryptomonadales|Hemiselmidaceae|Chroomonas|Chroomonas_nordstedtii	90.78	846	56	19	100	937	1725	894	0	1110	AF508269.1.1725_U	18S_rRNA	nucleus	strain_MUCC231	Eukaryota	Hacrobia	Cryptophyta	Cryptophyceae	Cryptomonadales	Hemiselmidaceae	Chroomonas	Chroomonas_nordstedtii
NODE_14_length_996_cov_1317.365128_g1_i5	JO158395.550.2343_U|18S_rRNA|nucleus|strain_SAG_26.98|Eukaryota|Archaeplastida|Streptophyta|Mesostigmatophyceae|Mesostigmatophyceae_X|Mesostigmatophyceae_XX|Chaetosphaeridium|Chaetosphaeridium_globosum	90	870	65	20	82	937	1794	933	0	1105	JO158395.550.2343_U	18S_rRNA	nucleus	strain_SAG_26.98	Eukaryota	Archaeplastida	Streptophyta	Mesostigmatophyceae	Mesostigmatophyceae_X	Mesostigmatophyceae_XX	Chaetosphaeridium	Chaetosphaeridium_globosum
NODE_14_length_996_cov_1317.365128_g1_i5	KJ925379.1.1695_U|18S_rRNA|nucleus|clone_2.75E+03|Eukaryota|Alveolata|Dinoflagellata|Dinophyceae|Dinophyceae_X|Dinophyceae_XX|Dinophyceae_XXX|Dinophyceae_XXX_sp.	93.351	752	41	8	191	937	1633	886	0	1103	KJ925379.1.1695_U	18S_rRNA	nucleus	clone_2.75E+03	Eukaryota	Alveolata	Dinoflagellata	Dinophyceae	Dinophyceae_X	Dinophyceae_XX	Dinophyceae_XXX	Dinophyceae_XXX_sp.
NODE_14_length_996_cov_1317.365128_g1_i5	JO206804.1.1770_U|18S_rRNA|nucleus|strain_SKD2004_CL18|Eukaryota|Archaeplastida|Streptophyta|Zygnemophyceae|Zygnemophyceae_X|Zygnemophyceae_XX|Penium|Penium_margaritaceum	90	870	64	21	82	937	1770	910	0	1103	JO206804.1.1770_U	18S_rRNA	nucleus	strain_SKD2004_CL18	Eukaryota	Archaeplastida	Streptophyta	Zygnemophyceae	Zygnemophyceae_X	Zygnemophyceae_XX	Penium	Penium_margaritaceum
NODE_14_length_996_cov_1317.365128_g1_i5	AF508276.1.1725_U|18S_rRNA|nucleus|strain_CCMP1868|Eukaryota|Hacrobia|Cryptophyta|Cryptophyceae|Cryptomonadales|Cryptomonadales_X|Storeatula|Storeatula_sp.	90.51	843	66	11	101	937	1725	891	0	1101	AF508276.1.1725_U	18S_rRNA	nucleus	strain_CCMP1868	Eukaryota	Hacrobia	Cryptophyta	Cryptophyceae	Cryptomonadales	Cryptomonadales_X	Storeatula	Storeatula_sp.
NODE_14_length_996_cov_1317.365128_g1_i5	AJ829659.1.2242_G|18S_rRNA|nucleus|strain_M1130|Eukaryota|Archaeplastida|Streptophyta|Zygnemophyceae|Zygnemophyceae_X|Zygnemophyceae_XX|Staurodesmus|Staurodesmus_bienianus	90.544	846	60	18	103	937	1752	916	0	1101	AJ829659.1.2242_G	18S_rRNA	nucleus	strain_M1130	Eukaryota	Archaeplastida	Streptophyta	Zygnemophyceae	Zygnemophyceae_X	Zygnemophyceae_XX	Staurodesmus	Staurodesmus_bienianus
NODE_14_length_996_cov_1317.365128_g1_i5	DQ629387.1.1787_U|18S_rRNA|nucleus|specimen_Qiu_02020_(MICH)|Eukaryota|Archaeplastida|Streptophyta|Embryophyceae|Embryophyceae_X|Embryophyceae_XX|Leucolejeunea|Leucolejeunea_clypeata	90.198	857	67	16	93	937	1787	936	0	1101	DQ629387.1.1787_U	18S_rRNA	nucleus	specimen_Qiu_02020_(MICH)	Eukaryota	Archaeplastida	Streptophyta	Embryophyceae	Embryophyceae_X	Embryophyceae_XX	Leucolejeunea	Leucolejeunea_clypeata
NODE_14_length_996_cov_1317.365128_g1_i5	JN098194.1.1536_U|18S_rRNA|nucleus|clone_20LI08|Eukaryota|Alveolata|Dinoflagellata|Dinophyceae|Gonyaulacales|Goniodomataceae|Alexandrium|Alexandrium_fundyense	93.548	744	38	9	199	937	1456	718	0	1099	JN098194.1.1536_U	18S_rRNA	nucleus	clone_20LI08	Eukaryota	Alveolata	Dinoflagellata	Dinophyceae	Gonyaulacales	Goniodomataceae	Alexandrium	Alexandrium_fundyense
NODE_14_length_996_cov_1317.365128_g1_i5	DQ629377.1.1789_U|18S_rRNA|nucleus|specimen_Qiu_99077_(Z)|Eukaryota|Archaeplastida|Streptophyta|Embryophyceae|Embryophyceae_X|Embryophyceae_XX|Marsupella|Marsupella_emarginata	90.07	856	72	11	92	937	1789	937	0	1098	DQ629377.1.1789_U	18S_rRNA	nucleus	specimen_Qiu_99077_(Z)	Eukaryota	Archaeplastida	Streptophyta	Embryophyceae	Embryophyceae_X	Embryophyceae_XX	Marsupella	Marsupella_emarginata
NODE_14_length_996_cov_1317.365128_g1_i5	AM920361.1.2206_U|18S_rRNA|nucleus|strain_ACOI_881|Eukaryota|Archaeplastida|Streptophyta|Zygnemophyceae|Zygnemophyceae_X|Zygnemophyceae_XX|Staurodesmus|Staurodesmus_brevispinus_var._obversus	90.437	847	59	20	103	937	1736	900	0	1096	AM920361.1.2206_U	18S_rRNA	nucleus	strain_ACOI_881	Eukaryota	Archaeplastida	Streptophyta	Zygnemophyceae	Zygnemophyceae_X	Zygnemophyceae_XX	Staurodesmus	Staurodesmus_brevispinus_var._obversus
NODE_14_length_996_cov_1317.365128_g1_i5	KM020153.1.2286_G|18S_rRNA|nucleus|strain_SAG_168.80|Eukaryota|Archaeplastida|Streptophyta|Zygnemophyceae|Zygnemophyceae_X|Zygnemophyceae_XX|Roya|Roya_obtusa	90.178	845	67	14	104	937	1758	919	0	1086	KM020153.1.2286_G	18S_rRNA	nucleus	strain_SAG_168.80	Eukaryota	Archaeplastida	Streptophyta	Zygnemophyceae	Zygnemophyceae_X	Zygnemophyceae_XX	Roya	Roya_obtusa
NODE_14_length_996_cov_1317.365128_g1_i5	AM920369.1.2143_U|18S_rRNA|nucleus|strain_ACOI_936|Eukaryota|Archaeplastida|Streptophyta|Zygnemophyceae|Zygnemophyceae_X|Zygnemophyceae_XX|Cosmarium|Cosmarium_notabile_var._medium	90.201	847	64	17	102	937	1740	902	0	1086	AM920369.1.2143_U	18S_rRNA	nucleus	strain_ACOI_936	Eukaryota	Archaeplastida	Streptophyta	Zygnemophyceae	Zygnemophyceae_X	Zygnemophyceae_XX	Cosmarium	Cosmarium_notabile_var._medium
NODE_14_length_996_cov_1317.365128_g1_i5	AJ829660.1.2238_G|18S_rRNA|nucleus|strain_M2217|Eukaryota|Archaeplastida|Streptophyta|Zygnemophyceae|Zygnemophyceae_X|Zygnemophyceae_XX|Staurastrum|Staurastrum_orbiculare	90.201	847	61	20	103	937	1751	915	0	1085	AJ829660.1.2238_G	18S_rRNA	nucleus	strain_M2217	Eukaryota	Archaeplastida	Streptophyta	Zygnemophyceae	Zygnemophyceae_X	Zygnemophyceae_XX	Staurastrum	Staurastrum_orbiculare
NODE_14_length_996_cov_1317.365128_g1_i5	AJ553921.1.1755_U|18S_rRNA|nucleus|strain_ACOI_350|Eukaryota|Archaeplastida|Streptophyta|Zygnemophyceae|Zygnemophyceae_X|Zygnemophyceae_XX|Gonatozygon|Gonatozygon_kinahani	90.166	844	67	16	105	937	1755	917	0	1085	AJ553921.1.1755_U	18S_rRNA	nucleus	strain_ACOI_350	Eukaryota	Archaeplastida	Streptophyta	Zygnemophyceae	Zygnemophyceae_X	Zygnemophyceae_XX	Gonatozygon	Gonatozygon_kinahani
NODE_14_length_996_cov_1317.365128_g1_i5	AM920380.1.2269_U|18S_rRNA|nucleus|strain_SVCK_482|Eukaryota|Archaeplastida|Streptophyta|Zygnemophyceae|Zygnemophyceae_X|Zygnemophyceae_XX|Cosmarium|Cosmarium_undulatum	90.212	848	60	20	103	937	1738	901	0	1085	AM920380.1.2269_U	18S_rRNA	nucleus	strain_SVCK_482	Eukaryota	Archaeplastida	Streptophyta	Zygnemophyceae	Zygnemophyceae_X	Zygnemophyceae_XX	Cosmarium	Cosmarium_undulatum
NODE_14_length_996_cov_1317.365128_g1_i5	AM920380.1.2269_UC|18S_rRNA|nucleus|strain_SVCK_482|Eukaryota|Archaeplastida|Streptophyta|Zygnemophyceae|Zygnemophyceae_X|Zygnemophyceae_XX|Cosmarium|Cosmarium_undulatum	90.035	853	61	21	99	937	1743	901	0	1083	AM920380.1.2269_UC	18S_rRNA	nucleus	strain_SVCK_482	Eukaryota	Archaeplastida	Streptophyta	Zygnemophyceae	Zygnemophyceae_X	Zygnemophyceae_XX	Cosmarium	Cosmarium_undulatum
NODE_14_length_996_cov_1317.365128_g1_i5	AM920366.1.2073_U|18S_rRNA|nucleus|strain_SVCK_59|Eukaryota|Archaeplastida|Streptophyta|Zygnemophyceae|Zygnemophyceae_X|Zygnemophyceae_XX|Cosmarium|Cosmarium_meneghinii	90.083	847	64	18	103	937	1613	775	0	1081	AM920366.1.2073_U	18S_rRNA	nucleus	strain_SVCK_59	Eukaryota	Archaeplastida	Streptophyta	Zygnemophyceae	Zygnemophyceae_X	Zygnemophyceae_XX	Cosmarium	Cosmarium_meneghinii
NODE_14_length_996_cov_1317.365128_g1_i5	AM920358.1.2159_U|18S_rRNA|nucleus|strain_ACOI_956|Eukaryota|Archaeplastida|Streptophyta|Zygnemophyceae|Zygnemophyceae_X|Zygnemophyceae_XX|Staurodesmus|Staurodesmus_extensus	90.071	846	64	19	104	937	1738	901	0	1079	AM920358.1.2159_U	18S_rRNA	nucleus	strain_ACOI_956	Eukaryota	Archaeplastida	Streptophyta	Zygnemophyceae	Zygnemophyceae_X	Zygnemophyceae_XX	Staurodesmus	Staurodesmus_extensus
NODE_14_length_996_cov_1317.365128_g1_i5	AJ829655.1.2192_G|18S_rRNA|nucleus|strain_M0751|Eukaryota|Archaeplastida|Streptophyta|Zygnemophyceae|Zygnemophyceae_X|Zygnemophyceae_XX|Staurodesmus|Staurodesmus_omearii	90.083	847	62	21	104	937	1755	918	0	1079	AJ829655.1.2192_G	18S_rRNA	nucleus	strain_M0751	Eukaryota	Archaeplastida	Streptophyta	Zygnemophyceae	Zygnemophyceae_X	Zygnemophyceae_XX	Staurodesmus	Staurodesmus_omearii
NODE_14_length_996_cov_1317.365128_g1_i5	AM920355.1.2092_U|18S_rRNA|nucleus|strain_M_2301|Eukaryota|Archaeplastida|Streptophyta|Zygnemophyceae|Zygnemophyceae_X|Zygnemophyceae_XX|Cosmarium|Cosmarium_tinctum	90.083	847	63	20	103	937	1721	884	0	1079	AM920355.1.2092_U	18S_rRNA	nucleus	strain_M_2301	Eukaryota	Archaeplastida	Streptophyta	Zygnemophyceae	Zygnemophyceae_X	Zygnemophyceae_XX	Cosmarium	Cosmarium_tinctum
NODE_14_length_996_cov_1317.365128_g1_i5	MF589232.1.1615_U|18S_rRNA|nucleus|strain_|Eukaryota|Hacrobia|Cryptophyta|Cryptophyceae|Cryptomonadales|Hemiselmidaceae|Chroomonas|Chroomonas_sp.	90.545	825	61	15	121	937	1615	800	0	1075	MF589232.1.1615_U	18S_rRNA	nucleus	strain_	Eukaryota	Hacrobia	Cryptophyta	Cryptophyceae	Cryptomonadales	Hemiselmidaceae	Chroomonas	Chroomonas_sp.
NODE_14_length_996_cov_1317.365128_g1_i5	AJ549233.1.1756_U|18S_rRNA|nucleus|strain_ACOI_1050|Eukaryota|Archaeplastida|Streptophyta|Zygnemophyceae|Zygnemophyceae_X|Zygnemophyceae_XX|Spirotaenia|Spirotaenia_condensata	90.036	843	67	15	106	937	1756	920	0	1075	AJ549233.1.1756_U	18S_rRNA	nucleus	strain_ACOI_1050	Eukaryota	Archaeplastida	Streptophyta	Zygnemophyceae	Zygnemophyceae_X	Zygnemophyceae_XX	Spirotaenia	Spirotaenia_condensata
NODE_14_length_996_cov_1317.365128_g1_i5	DQ629409.1.1684_U|18S_rRNA|nucleus|specimen_Qiu_94170_(IND)|Eukaryota|Archaeplastida|Streptophyta|Embryophyceae|Embryophyceae_X|Embryophyceae_XX|Lycopodium|Lycopodium_clavatum_var._clavatum	90.241	830	68	11	118	937	1684	858	0	1072	DQ629409.1.1684_U	18S_rRNA	nucleus	specimen_Qiu_94170_(IND)	Eukaryota	Archaeplastida	Streptophyta	Embryophyceae	Embryophyceae_X	Embryophyceae_XX	Lycopodium	Lycopodium_clavatum_var._clavatum
NODE_14_length_996_cov_1317.365128_g1_i5	JQ315655.1.1650_U|18S_rRNA|nucleus|strain_KMMCC_574|Eukaryota|Hacrobia|Cryptophyta|Cryptophyceae|Pyrenomonadales|Pyrenomonadaceae|Rhodomonas|Rhodomonas_sp.	90	840	67	14	106	937	1650	820	0	1070	JQ315655.1.1650_U	18S_rRNA	nucleus	strain_KMMCC_574	Eukaryota	Hacrobia	Cryptophyta	Cryptophyceae	Pyrenomonadales	Pyrenomonadaceae	Rhodomonas	Rhodomonas_sp.
NODE_14_length_996_cov_1317.365128_g1_i5	U18511.1.1699_U|18S_rRNA|nucleus||Eukaryota|Archaeplastida|Streptophyta|Embryophyceae|Embryophyceae_X|Embryophyceae_XX|Diphasiastrum|Diphasiastrum_tristachyum	90.315	826	66	11	120	937	1699	880	0	1070	U18511.1.1699_U	18S_rRNA	nucleus		Eukaryota	Archaeplastida	Streptophyta	Embryophyceae	Embryophyceae_X	Embryophyceae_XX	Diphasiastrum	Diphasiastrum_tristachyum
NODE_14_length_996_cov_1317.365128_g1_i5	KJ925346.1.1685_U|18S_rRNA|nucleus|clone_274F01|Eukaryota|Hacrobia|Katablepharidophyta|Katablepharidaceae|Katablepharidales|Katablepharidales_X|Katablepharidales_XX|Katablepharidales_XX_sp.	93.197	735	35	14	209	937	1609	884	0	1066	KJ925346.1.1685_U	18S_rRNA	nucleus	clone_274F01	Eukaryota	Hacrobia	Katablepharidophyta	Katablepharidaceae	Katablepharidales	Katablepharidales_X	Katablepharidales_XX	Katablepharidales_XX_sp.
NODE_14_length_996_cov_1317.365128_g1_i5	KF631383.1.1637_U|18S_rRNA|nucleus|strain_NIES-1961|Eukaryota|Archaeplastida|Glaucophyta|Glaucocystophyceae|Glaucocystophytes|Glaucocystaceae|Glaucocystis|Glaucocystis_nostochinearum	92.105	760	52	8	182	937	1619	864	0	1064	KF631383.1.1637_U	18S_rRNA	nucleus	strain_NIES-1961	Eukaryota	Archaeplastida	Glaucophyta	Glaucocystophyceae	Glaucocystophytes	Glaucocystaceae	Glaucocystis	Glaucocystis_nostochinearum
NODE_14_length_996_cov_1317.365128_g1_i5	AF223007.1.1753_U|18S_rRNA|nucleus|specimen_Mitzutani_13257_(DUKE)|Eukaryota|Archaeplastida|Streptophyta|Embryophyceae|Embryophyceae_X|Embryophyceae_XX|Theriotia|Theriotia_lorifolia	90.17	824	67	12	124	937	1753	934	0	1062	AF223007.1.1753_U	18S_rRNA	nucleus	specimen_Mitzutani_13257_(DUKE)	Eukaryota	Archaeplastida	Streptophyta	Embryophyceae	Embryophyceae_X	Embryophyceae_XX	Theriotia	Theriotia_lorifolia
NODE_14_length_996_cov_1317.365128_g1_i5	AM901366.1.1669_U|18S_rRNA|nucleus|strain_M2291|Eukaryota|Hacrobia|Cryptophyta|Cryptophyceae|Cryptomonadales|Hemiselmidaceae|Chroomonas|Chroomonas_sp.	90.453	817	59	17	130	937	1669	863	0	1059	AM901366.1.1669_U	18S_rRNA	nucleus	strain_M2291	Eukaryota	Hacrobia	Cryptophyta	Cryptophyceae	Cryptomonadales	Hemiselmidaceae	Chroomonas	Chroomonas_sp.
NODE_14_length_996_cov_1317.365128_g1_i5	AY330422.1.1711_U|18S_rRNA|nucleus|specimen_Goffinet_4744_(DUKE)|Eukaryota|Archaeplastida|Streptophyta|Embryophyceae|Embryophyceae_X|Embryophyceae_XX|Porella|Porella_pinnata	90.061	815	68	11	133	937	1711	900	0	1044	AY330422.1.1711_U	18S_rRNA	nucleus	specimen_Goffinet_4744_(DUKE)	Eukaryota	Archaeplastida	Streptophyta	Embryophyceae	Embryophyceae_X	Embryophyceae_XX	Porella	Porella_pinnata
NODE_14_length_996_cov_1317.365128_g1_i5	KF631386.1.1619_U|18S_rRNA|nucleus|strain_SAG_229-3|Eukaryota|Archaeplastida|Glaucophyta|Glaucocystophyceae|Glaucocystophytes|Glaucocystaceae|Glaucocystis|Glaucocystis_nostochinearum	92.297	740	48	8	201	935	1619	884	0	1042	KF631386.1.1619_U	18S_rRNA	nucleus	strain_SAG_229-3	Eukaryota	Archaeplastida	Glaucophyta	Glaucocystophyceae	Glaucocystophytes	Glaucocystaceae	Glaucocystis	Glaucocystis_nostochinearum
NODE_14_length_996_cov_1317.365128_g1_i5	HE655253.1.819_U|18S_rRNA|nucleus|clone_PC10.B5_Lle_1|Eukaryota|Hacrobia|Katablepharidophyta|Katablepharidaceae|Katablepharidales|Katablepharidales_X|Katablepharidales_XX|Katablepharidales_XX_sp.	96.513	631	19	3	308	937	819	191	0	1040	HE655253.1.819_U	18S_rRNA	nucleus	clone_PC10.B5_Lle_1	Eukaryota	Hacrobia	Katablepharidophyta	Katablepharidaceae	Katablepharidales	Katablepharidales_X	Katablepharidales_XX	Katablepharidales_XX_sp.
NODE_14_length_996_cov_1317.365128_g1_i5	EF219013.1.1704_U|18S_rRNA|nucleus|clone_18BR2|Eukaryota|Opisthokonta|Fungi|Chytridiomycota|Chytridiomycotina|Chytridiomycetes|Chytridiomycetes_X|Chytridiomycetes_X_sp.	92.466	730	49	6	212	937	1584	857	0	1038	EF219013.1.1704_U	18S_rRNA	nucleus	clone_18BR2	Eukaryota	Opisthokonta	Fungi	Chytridiomycota	Chytridiomycotina	Chytridiomycetes	Chytridiomycetes_X	Chytridiomycetes_X_sp.
NODE_14_length_996_cov_1317.365128_g1_i5	DQ845691.1.1726_U|18S_rRNA|nucleus|specimen_J._Duckett|Eukaryota|Archaeplastida|Streptophyta|Embryophyceae|Embryophyceae_X|Embryophyceae_XX|Phaeomegaceros|Phaeomegaceros_hirticalyx	91.645	754	58	5	188	937	1683	931	0	1038	DQ845691.1.1726_U	18S_rRNA	nucleus	specimen_J._Duckett	Eukaryota	Archaeplastida	Streptophyta	Embryophyceae	Embryophyceae_X	Embryophyceae_XX	Phaeomegaceros	Phaeomegaceros_hirticalyx
NODE_14_length_996_cov_1317.365128_g1_i5	DQ845687.1.1727_U|18S_rRNA|nucleus|specimen_J._Duckett|Eukaryota|Archaeplastida|Streptophyta|Embryophyceae|Embryophyceae_X|Embryophyceae_XX|Nothoceros|Nothoceros_giganteus	91.512	754	59	5	188	937	1684	932	0	1033	DQ845687.1.1727_U	18S_rRNA	nucleus	specimen_J._Duckett	Eukaryota	Archaeplastida	Streptophyta	Embryophyceae	Embryophyceae_X	Embryophyceae_XX	Nothoceros	Nothoceros_giganteus
NODE_14_length_996_cov_1317.365128_g1_i5	AB240960.1.1604_U|18S_rRNA|nucleus|strain_NIES_765|Eukaryota|Hacrobia|Cryptophyta|Cryptophyceae|Pyrenomonadales|Pyrenomonadaceae|Rhodomonas|Rhodomonas_duplex	91.523	755	54	9	188	937	1551	802	0	1031	AB240960.1.1604_U	18S_rRNA	nucleus	strain_NIES_765	Eukaryota	Hacrobia	Cryptophyta	Cryptophyceae	Pyrenomonadales	Pyrenomonadaceae	Rhodomonas	Rhodomonas_duplex
NODE_14_length_996_cov_1317.365128_g1_i5	AB971086.1.1474_U|18S_rRNA|nucleus|clone_Jp13Mc01E|Eukaryota|Opisthokonta|Fungi|Chytridiomycota|Chytridiomycotina|Chytridiomycetes|Chytridiomycetes_X|Chytridiomycetes_X_sp.	92.087	733	50	8	209	937	1433	705	0	1026	AB971086.1.1474_U	18S_rRNA	nucleus	clone_Jp13Mc01E	Eukaryota	Opisthokonta	Fungi	Chytridiomycota	Chytridiomycotina	Chytridiomycetes	Chytridiomycetes_X	Chytridiomycetes_X_sp.
NODE_14_length_996_cov_1317.365128_g1_i5	KT860920.1.1633_U|18S_rRNA|nucleus|strain_RCC1808|Eukaryota|Archaeplastida|Chlorophyta|Nephroselmidophyceae|Nephroselmidales|Nephroselmidales_X|Nephroselmis|Nephroselmis_anterostigmatica	91.94	732	47	12	213	937	1568	842	0	1014	KT860920.1.1633_U	18S_rRNA	nucleus	strain_RCC1808	Eukaryota	Archaeplastida	Chlorophyta	Nephroselmidophyceae	Nephroselmidales	Nephroselmidales_X	Nephroselmis	Nephroselmis_anterostigmatica
NODE_14_length_996_cov_1317.365128_g1_i5	DQ629372.1.1617_U|18S_rRNA|nucleus|specimen_Qiu_01040_(MICH)|Eukaryota|Archaeplastida|Streptophyta|Embryophyceae|Embryophyceae_X|Embryophyceae_XX|Lepidozia|Lepidozia_reptans	91.781	730	55	5	212	937	1615	887	0	1011	DQ629372.1.1617_U	18S_rRNA	nucleus	specimen_Qiu_01040_(MICH)	Eukaryota	Archaeplastida	Streptophyta	Embryophyceae	Embryophyceae_X	Embryophyceae_XX	Lepidozia	Lepidozia_reptans
NODE_14_length_996_cov_1317.365128_g1_i5	KC708406.1.1556_U|18S_rRNA|nucleus|specimen_personal:M.I._Bidartondo:8771|Eukaryota|Opisthokonta|Fungi|Mucoromycota|Mucoromycotina|Mucoromycotina_X|Mucoromycotina_XX|Mucoromycotina_XX_sp.	91.588	737	48	12	209	937	1536	806	0	1005	KC708406.1.1556_U	18S_rRNA	nucleus	specimen_personal:M.I._Bidartondo:8771	Eukaryota	Opisthokonta	Fungi	Mucoromycota	Mucoromycotina	Mucoromycotina_X	Mucoromycotina_XX	Mucoromycotina_XX_sp.
NODE_14_length_996_cov_1317.365128_g1_i5	JF414210.1.1610_U|18S_rRNA|nucleus|specimen_personal:M.I._Bidartondo:8372|Eukaryota|Opisthokonta|Fungi|Mucoromycota|Mucoromycotina|Mucoromycotina_X|Endogone|Endogone_pisiformis	91.518	731	58	4	209	937	1590	862	0	1003	JF414210.1.1610_U	18S_rRNA	nucleus	specimen_personal:M.I._Bidartondo:8372	Eukaryota	Opisthokonta	Fungi	Mucoromycota	Mucoromycotina	Mucoromycotina_X	Endogone	Endogone_pisiformis
NODE_14_length_996_cov_1317.365128_g1_i5	JF414227.1.1603_U|18S_rRNA|nucleus|specimen_personal:M.I._Bidartondo:8364|Eukaryota|Opisthokonta|Fungi|Mucoromycota|Mucoromycotina|Mucoromycotina_X|Mucoromycotina_XX|Mucoromycotina_XX_sp.	91.588	737	47	13	209	937	1583	854	0	1003	JF414227.1.1603_U	18S_rRNA	nucleus	specimen_personal:M.I._Bidartondo:8364	Eukaryota	Opisthokonta	Fungi	Mucoromycota	Mucoromycotina	Mucoromycotina_X	Mucoromycotina_XX	Mucoromycotina_XX_sp.
NODE_14_length_996_cov_1317.365128_g1_i5	JF414223.1.1605_U|18S_rRNA|nucleus|specimen_personal:M.I._Bidartondo:8359|Eukaryota|Opisthokonta|Fungi|Mucoromycota|Mucoromycotina|Mucoromycotina_X|Mucoromycotina_XX|Mucoromycotina_XX_sp.	91.565	735	51	9	209	937	1585	856	0	1003	JF414223.1.1605_U	18S_rRNA	nucleus	specimen_personal:M.I._Bidartondo:8359	Eukaryota	Opisthokonta	Fungi	Mucoromycota	Mucoromycotina	Mucoromycotina_X	Mucoromycotina_XX	Mucoromycotina_XX_sp.
NODE_14_length_996_cov_1317.365128_g1_i5	AY032608.1.1766_U|18S_rRNA|nucleus||Eukaryota|Opisthokonta|Fungi|Chytridiomycota|Chytridiomycotina|Chytridiomycetes|Chytridium|Chytridium_polysiphoniae	91.463	738	50	12	209	937	1652	919	0	1002	AY032608.1.1766_U	18S_rRNA	nucleus		Eukaryota	Opisthokonta	Fungi	Chytridiomycota	Chytridiomycotina	Chytridiomycetes	Chytridium	Chytridium_polysiphoniae
NODE_14_length_996_cov_1317.365128_g1_i5	GU568149.1.1579_U|18S_rRNA|nucleus|clone_528|Eukaryota|Opisthokonta|Fungi|Mucoromycota|Mucoromycotina|Mucoromycotina_X|Mucoromycotina_XX|Mucoromycotina_XX_sp.	91.553	734	51	10	209	937	1487	760	0	1002	GU568149.1.1579_U	18S_rRNA	nucleus	clone_528	Eukaryota	Opisthokonta	Fungi	Mucoromycota	Mucoromycotina	Mucoromycotina_X	Mucoromycotina_XX	Mucoromycotina_XX_sp.
NODE_14_length_996_cov_1317.365128_g1_i5	DQ629381.1.1588_U|18S_rRNA|nucleus|specimen_Qiu_01076_(MICH)|Eukaryota|Archaeplastida|Streptophyta|Embryophyceae|Embryophyceae_X|Embryophyceae_XX|Odontoschisma|Odontoschisma_denudatum	91.542	733	50	11	212	937	1588	861	0	1000	DQ629381.1.1588_U	18S_rRNA	nucleus	specimen_Qiu_01076_(MICH)	Eukaryota	Archaeplastida	Streptophyta	Embryophyceae	Embryophyceae_X	Embryophyceae_XX	Odontoschisma	Odontoschisma_denudatum
NODE_14_length_996_cov_1317.365128_g1_i5	JF414221.1.1609_U|18S_rRNA|nucleus|specimen_personal:M.I._Bidartondo:8388|Eukaryota|Opisthokonta|Fungi|Mucoromycota|Mucoromycotina|Mucoromycotina_X|Mucoromycotina_XX|Mucoromycotina_XX_sp.	91.463	738	47	14	209	937	1589	859	0	1000	JF414221.1.1609_U	18S_rRNA	nucleus	specimen_personal:M.I._Bidartondo:8388	Eukaryota	Opisthokonta	Fungi	Mucoromycota	Mucoromycotina	Mucoromycotina_X	Mucoromycotina_XX	Mucoromycotina_XX_sp.
NODE_14_length_996_cov_1317.365128_g1_i5	AB183636.1.1727_U|18S_rRNA|nucleus|strain_MBIC10749|Eukaryota|Archaeplastida|Chlorophyta|Chloropicophyceae|Chloropicales|Chloropicaceae|Chloropicon|Chloropicon_sp.	91.105	742	58	7	200	937	1628	891	0	998	AB183636.1.1727_U	18S_rRNA	nucleus	strain_MBIC10749	Eukaryota	Archaeplastida	Chlorophyta	Chloropicophyceae	Chloropicales	Chloropicaceae	Chloropicon	Chloropicon_sp.
NODE_14_length_996_cov_1317.365128_g1_i5	GQ995335.1.1773_U|18S_rRNA|nucleus|clone_T1P1AeE12|Eukaryota|Opisthokonta|Fungi|Chytridiomycota|Chytridiomycotina|Chytridiomycetes|Spizellomycetales-and-Rhizophlyctidales|Spizellomycetales-and-Rhizophlyctidales_sp.	91.417	734	54	9	209	937	1664	935	0	998	GQ995335.1.1773_U	18S_rRNA	nucleus	clone_T1P1AeE12	Eukaryota	Opisthokonta	Fungi	Chytridiomycota	Chytridiomycotina	Chytridiomycetes	Spizellomycetales-and-Rhizophlyctidales	Spizellomycetales-and-Rhizophlyctidales_sp.
NODE_14_length_996_cov_1317.365128_g1_i5	JF414214.1.1605_U|18S_rRNA|nucleus|specimen_personal:M.I._Bidartondo:8353|Eukaryota|Opisthokonta|Fungi|Mucoromycota|Mucoromycotina|Mucoromycotina_X|Mucoromycotina_XX|Mucoromycotina_XX_sp.	91.518	731	52	9	212	937	1582	857	0	998	JF414214.1.1605_U	18S_rRNA	nucleus	specimen_personal:M.I._Bidartondo:8353	Eukaryota	Opisthokonta	Fungi	Mucoromycota	Mucoromycotina	Mucoromycotina_X	Mucoromycotina_XX	Mucoromycotina_XX_sp.
NODE_14_length_996_cov_1317.365128_g1_i5	GQ995409.1.1781_U|18S_rRNA|nucleus|clone_T2P1AeA04|Eukaryota|Opisthokonta|Fungi|Chytridiomycota|Chytridiomycotina|Chytridiomycetes|Chytridiomycetes_X|Chytridiomycetes_X_sp.	91.304	736	52	12	209	937	1670	940	0	994	GQ995409.1.1781_U	18S_rRNA	nucleus	clone_T2P1AeA04	Eukaryota	Opisthokonta	Fungi	Chytridiomycota	Chytridiomycotina	Chytridiomycetes	Chytridiomycetes_X	Chytridiomycetes_X_sp.
NODE_14_length_996_cov_1317.365128_g1_i5	AB752290.1.1667_U|18S_rRNA|nucleus||Eukaryota|Opisthokonta|Fungi|Fungi_X|Fungi_XX|Fungi_XXX|Sphaerocreas|Sphaerocreas_pubescens	91.316	737	50	12	209	937	1609	879	0	994	AB752290.1.1667_U	18S_rRNA	nucleus		Eukaryota	Opisthokonta	Fungi	Fungi_X	Fungi_XX	Fungi_XXX	Sphaerocreas	Sphaerocreas_pubescens
NODE_14_length_996_cov_1317.365128_g1_i5	GQ995433.1.1771_U|18S_rRNA|nucleus|clone_T3P1AeB07|Eukaryota|Opisthokonta|Fungi|Chytridiomycota|Chytridiomycotina|Chytridiomycetes|Rhyzophidiales_X|Rhyzophidiales_X_sp.	91.281	734	54	10	209	937	1661	933	0	992	GQ995433.1.1771_U	18S_rRNA	nucleus	clone_T3P1AeB07	Eukaryota	Opisthokonta	Fungi	Chytridiomycota	Chytridiomycotina	Chytridiomycetes	Rhyzophidiales_X	Rhyzophidiales_X_sp.
NODE_14_length_996_cov_1317.365128_g1_i5	KC670541.1.1809_U|18S_rRNA|nucleus|clone_nco37c09c1|Eukaryota|Opisthokonta|Fungi|Chytridiomycota|Chytridiomycotina|Chytridiomycetes|Chytridiomycetes_X|Chytridiomycetes_X_sp.	91.281	734	55	9	209	937	1668	939	0	992	KC670541.1.1809_U	18S_rRNA	nucleus	clone_nco37c09c1	Eukaryota	Opisthokonta	Fungi	Chytridiomycota	Chytridiomycotina	Chytridiomycetes	Chytridiomycetes_X	Chytridiomycetes_X_sp.
NODE_14_length_996_cov_1317.365128_g1_i5	JN020240.1.1638_U|18S_rRNA|nucleus|clone_cher4_1E_68|Eukaryota|Opisthokonta|Fungi|Chytridiomycota|Chytridiomycotina|Chytridiomycetes|Spizellomycetales-and-Rhizophlyctidales|Spizellomycetales-and-Rhizophlyctidales_sp.	91.281	734	55	9	209	937	1533	804	0	992	JN020240.1.1638_U	18S_rRNA	nucleus	clone_cher4_1E_68	Eukaryota	Opisthokonta	Fungi	Chytridiomycota	Chytridiomycotina	Chytridiomycetes	Spizellomycetales-and-Rhizophlyctidales	Spizellomycetales-and-Rhizophlyctidales_sp.
NODE_14_length_996_cov_1317.365128_g1_i5	KC670865.1.1769_U|18S_rRNA|nucleus|clone_nco40g04c1|Eukaryota|Opisthokonta|Fungi|Chytridiomycota|Chytridiomycotina|Chytridiomycetes|Spizellomycetales-and-Rhizophlyctidales|Spizellomycetales-and-Rhizophlyctidales_sp.	91.281	734	55	9	209	937	1667	938	0	992	KC670865.1.1769_U	18S_rRNA	nucleus	clone_nco40g04c1	Eukaryota	Opisthokonta	Fungi	Chytridiomycota	Chytridiomycotina	Chytridiomycetes	Spizellomycetales-and-Rhizophlyctidales	Spizellomycetales-and-Rhizophlyctidales_sp.
NODE_14_length_996_cov_1317.365128_g1_i5	KC708440.1.1528_U|18S_rRNA|nucleus|specimen_personal:M.I._Bidartondo:8846|Eukaryota|Opisthokonta|Fungi|Mucoromycota|Mucoromycotina|Mucoromycotina_X|Mucoromycotina_XX|Mucoromycotina_XX_sp.	90.633	758	54	15	190	937	1527	777	0	990	KC708440.1.1528_U	18S_rRNA	nucleus	specimen_personal:M.I._Bidartondo:8846	Eukaryota	Opisthokonta	Fungi	Mucoromycota	Mucoromycotina	Mucoromycotina_X	Mucoromycotina_XX	Mucoromycotina_XX_sp.
NODE_14_length_996_cov_1317.365128_g1_i5	EF100268.1.1402_U|18S_rRNA|nucleus|clone_D2P03D7|Eukaryota|Opisthokonta|Fungi|Chytridiomycota|Chytridiomycotina|Chytridiomycetes|Chytridiomycetes_X|Chytridiomycetes_X_sp.	91.204	739	47	17	209	937	1289	559	0	989	EF100268.1.1402_U	18S_rRNA	nucleus	clone_D2P03D7	Eukaryota	Opisthokonta	Fungi	Chytridiomycota	Chytridiomycotina	Chytridiomycetes	Chytridiomycetes_X	Chytridiomycetes_X_sp.
NODE_14_length_996_cov_1317.365128_g1_i5	KC708392.1.1606_U|18S_rRNA|nucleus|specimen_personal:M.I._Bidartondo:8438.2|Eukaryota|Opisthokonta|Fungi|Mucoromycota|Mucoromycotina|Mucoromycotina_X|Mucoromycotina_XX|Mucoromycotina_XX_sp.	91.192	738	50	13	209	937	1586	855	0	989	KC708392.1.1606_U	18S_rRNA	nucleus	specimen_personal:M.I._Bidartondo:8438.2	Eukaryota	Opisthokonta	Fungi	Mucoromycota	Mucoromycotina	Mucoromycotina_X	Mucoromycotina_XX	Mucoromycotina_XX_sp.
NODE_14_length_996_cov_1317.365128_g1_i5	GQ995436.1.1768_U|18S_rRNA|nucleus|clone_T6P2AeE03|Eukaryota|Opisthokonta|Fungi|Chytridiomycota|Chytridiomycotina|Chytridiomycetes|Rhyzophidiales_X|Rhyzophidiales_X_sp.	91.144	734	55	10	209	937	1658	930	0	987	GQ995436.1.1768_U	18S_rRNA	nucleus	clone_T6P2AeE03	Eukaryota	Opisthokonta	Fungi	Chytridiomycota	Chytridiomycotina	Chytridiomycetes	Rhyzophidiales_X	Rhyzophidiales_X_sp.
NODE_14_length_996_cov_1317.365128_g1_i5	JF414222.1.1604_U|18S_rRNA|nucleus|specimen_personal:M.I._Bidartondo:8352|Eukaryota|Opisthokonta|Fungi|Mucoromycota|Mucoromycotina|Mucoromycotina_X|Mucoromycotina_XX|Mucoromycotina_XX_sp.	91.18	737	50	13	209	937	1584	855	0	987	JF414222.1.1604_U	18S_rRNA	nucleus	specimen_personal:M.I._Bidartondo:8352	Eukaryota	Opisthokonta	Fungi	Mucoromycota	Mucoromycotina	Mucoromycotina_X	Mucoromycotina_XX	Mucoromycotina_XX_sp.
NODE_14_length_996_cov_1317.365128_g1_i5	KC708431.1.1603_U|18S_rRNA|nucleus|clone_1|Eukaryota|Opisthokonta|Fungi|Mucoromycota|Mucoromycotina|Mucoromycotina_X|Mucoromycotina_XX|Mucoromycotina_XX_sp.	91.18	737	50	13	209	937	1583	854	0	987	KC708431.1.1603_U	18S_rRNA	nucleus	clone_1	Eukaryota	Opisthokonta	Fungi	Mucoromycota	Mucoromycotina	Mucoromycotina_X	Mucoromycotina_XX	Mucoromycotina_XX_sp.
NODE_14_length_996_cov_1317.365128_g1_i5	GU821765.1.1206_U|18S_rRNA|nucleus|clone_AI5F15RJ3H03|Eukaryota|Rhizaria|Cercozoa|Filosa|Filosa_X|Filosa_XX|Filosa_XXX|Filosa_XXX_sp.	91.144	734	53	11	210	937	1097	370	0	985	GU821765.1.1206_U	18S_rRNA	nucleus	clone_AI5F15RJ3H03	Eukaryota	Rhizaria	Cercozoa	Filosa	Filosa_X	Filosa_XX	Filosa_XXX	Filosa_XXX_sp.
NODE_14_length_996_cov_1317.365128_g1_i5	AB971108.1.1468_U|18S_rRNA|nucleus|clone_Jp13Rp02E|Eukaryota|Opisthokonta|Fungi|Chytridiomycota|Chytridiomycotina|Chytridiomycetes|Rhyzophidiales_X|Rhyzophidiales_X_sp.	91.008	734	56	10	209	937	1426	698	0	981	AB971108.1.1468_U	18S_rRNA	nucleus	clone_Jp13Rp02E	Eukaryota	Opisthokonta	Fungi	Chytridiomycota	Chytridiomycotina	Chytridiomycetes	Rhyzophidiales_X	Rhyzophidiales_X_sp.
NODE_14_length_996_cov_1317.365128_g1_i5	EF100242.1.1399_U|18S_rRNA|nucleus|clone_D2P03H05|Eukaryota|Opisthokonta|Fungi|Chytridiomycota|Chytridiomycotina|Chytridiomycetes|Chytridiomycetes_X|Chytridiomycetes_X_sp.	91.057	738	48	17	209	937	1286	558	0	981	EF100242.1.1399_U	18S_rRNA	nucleus	clone_D2P03H05	Eukaryota	Opisthokonta	Fungi	Chytridiomycota	Chytridiomycotina	Chytridiomycetes	Chytridiomycetes_X	Chytridiomycetes_X_sp.
NODE_14_length_996_cov_1317.365128_g1_i5	EF638573.1.1362_U|18S_rRNA|nucleus|clone_MV2E2_C2R|Eukaryota|Opisthokonta|Fungi|Chytridiomycota|Chytridiomycotina|Chytridiomycetes|Chytridiomycetes_X|Chytridiomycetes_X_sp.	91.02	735	54	12	209	937	1349	621	0	981	EF638573.1.1362_U	18S_rRNA	nucleus	clone_MV2E2_C2R	Eukaryota	Opisthokonta	Fungi	Chytridiomycota	Chytridiomycotina	Chytridiomycetes	Chytridiomycetes_X	Chytridiomycetes_X_sp.
NODE_14_length_996_cov_1317.365128_g1_i5	EF638602.1.1361_U|18S_rRNA|nucleus|clone_MV2E2_G55R|Eukaryota|Opisthokonta|Fungi|Chytridiomycota|Chytridiomycotina|Chytridiomycetes|Chytridiomycetes_X|Chytridiomycetes_X_sp.	91.02	735	54	12	209	937	1348	620	0	981	EF638602.1.1361_U	18S_rRNA	nucleus	clone_MV2E2_G55R	Eukaryota	Opisthokonta	Fungi	Chytridiomycota	Chytridiomycotina	Chytridiomycetes	Chytridiomycetes_X	Chytridiomycetes_X_sp.
NODE_14_length_996_cov_1317.365128_g1_i5	HM486988.1.1360_U|18S_rRNA|nucleus|clone_GA069|Eukaryota|Opisthokonta|Fungi|Chytridiomycota|Chytridiomycotina|Chytridiomycetes|Rhyzophidiales_X|Rhyzophidiales_X_sp.	91.008	734	56	10	209	937	1349	621	0	981	HM486988.1.1360_U	18S_rRNA	nucleus	clone_GA069	Eukaryota	Opisthokonta	Fungi	Chytridiomycota	Chytridiomycotina	Chytridiomycetes	Rhyzophidiales_X	Rhyzophidiales_X_sp.
NODE_14_length_996_cov_1317.365128_g1_i5	KF422631.1.1635_U|18S_rRNA|nucleus|strain_RCC856|Eukaryota|Archaeplastida|Chlorophyta|Chloropicophyceae|Chloropicales|Chloropicaceae|Chloropicon|Chloropicon_laureae	90.318	754	65	8	188	937	1592	843	0	981	KF422631.1.1635_U	18S_rRNA	nucleus	strain_RCC856	Eukaryota	Archaeplastida	Chlorophyta	Chloropicophyceae	Chloropicales	Chloropicaceae	Chloropicon	Chloropicon_laureae
NODE_14_length_996_cov_1317.365128_g1_i5	AB752296.1.1667_U|18S_rRNA|nucleus||Eukaryota|Opisthokonta|Fungi|Fungi_X|Fungi_XX|Fungi_XXX|Sphaerocreas|Sphaerocreas_pubescens	91.033	736	53	11	209	937	1605	876	0	981	AB752296.1.1667_U	18S_rRNA	nucleus		Eukaryota	Opisthokonta	Fungi	Fungi_X	Fungi_XX	Fungi_XXX	Sphaerocreas	Sphaerocreas_pubescens
NODE_14_length_996_cov_1317.365128_g1_i5	JO209011.30.1414_U|18S_rRNA|nucleus|strain_SKD2004_CL18|Eukaryota|Archaeplastida|Streptophyta|Zygnemophyceae|Zygnemophyceae_X|Zygnemophyceae_XX|Penium|Penium_margaritaceum	90.209	766	53	20	184	937	1362	607	0	981	JO209011.30.1414_U	18S_rRNA	nucleus	strain_SKD2004_CL18	Eukaryota	Archaeplastida	Streptophyta	Zygnemophyceae	Zygnemophyceae_X	Zygnemophyceae_XX	Penium	Penium_margaritaceum
NODE_14_length_996_cov_1317.365128_g1_i5	JF414233.1.1605_U|18S_rRNA|nucleus|specimen_personal:M.I._Bidartondo:8349|Eukaryota|Opisthokonta|Fungi|Mucoromycota|Mucoromycotina|Mucoromycotina_X|Mucoromycotina_XX|Mucoromycotina_XX_sp.	91.045	737	51	13	209	937	1585	856	0	981	JF414233.1.1605_U	18S_rRNA	nucleus	specimen_personal:M.I._Bidartondo:8349	Eukaryota	Opisthokonta	Fungi	Mucoromycota	Mucoromycotina	Mucoromycotina_X	Mucoromycotina_XX	Mucoromycotina_XX_sp.
NODE_14_length_996_cov_1317.365128_g1_i5	AJ506018.1.1560_U|18S_rRNA|nucleus|clone_RSC-CHU-44|Eukaryota|Opisthokonta|Fungi|Chytridiomycota|Chytridiomycotina|Chytridiomycetes|Chytridiomycetes_X|Chytridiomycetes_X_sp.	90.996	733	54	11	209	937	1474	750	0	977	AJ506018.1.1560_U	18S_rRNA	nucleus	clone_RSC-CHU-44	Eukaryota	Opisthokonta	Fungi	Chytridiomycota	Chytridiomycotina	Chytridiomycetes	Chytridiomycetes_X	Chytridiomycetes_X_sp.
NODE_14_length_996_cov_1317.365128_g1_i5	EF638581.1.1362_U|18S_rRNA|nucleus|clone_MV2E2_E8R|Eukaryota|Opisthokonta|Fungi|Chytridiomycota|Chytridiomycotina|Chytridiomycetes|Chytridiomycetes_X|Chytridiomycetes_X_sp.	90.909	737	53	14	209	937	1349	619	0	977	EF638581.1.1362_U	18S_rRNA	nucleus	clone_MV2E2_E8R	Eukaryota	Opisthokonta	Fungi	Chytridiomycota	Chytridiomycotina	Chytridiomycetes	Chytridiomycetes_X	Chytridiomycetes_X_sp.
NODE_14_length_996_cov_1317.365128_g1_i5	FJ914478.1.1528_U|18S_rRNA|nucleus|clone_S48|Eukaryota|Alveolata|Dinoflagellata|Dinophyceae|Dinophyceae_X|Dinophyceae_XX|Dinophyceae_XXX|Dinophyceae_XXX_sp.	90.28	751	68	5	191	937	1478	729	0	977	FJ914478.1.1528_U	18S_rRNA	nucleus	clone_S48	Eukaryota	Alveolata	Dinoflagellata	Dinophyceae	Dinophyceae_X	Dinophyceae_XX	Dinophyceae_XXX	Dinophyceae_XXX_sp.
NODE_14_length_996_cov_1317.365128_g1_i5	EF638571.1.1381_U|18S_rRNA|nucleus|clone_MV2E2_B7R|Eukaryota|Opisthokonta|Fungi|Chytridiomycota|Chytridiomycotina|Chytridiomycetes|Chytridiomycetes_X|Chytridiomycetes_X_sp.	90.897	736	53	13	209	937	1368	640	0	976	EF638571.1.1381_U	18S_rRNA	nucleus	clone_MV2E2_B7R	Eukaryota	Opisthokonta	Fungi	Chytridiomycota	Chytridiomycotina	Chytridiomycetes	Chytridiomycetes_X	Chytridiomycetes_X_sp.
NODE_14_length_996_cov_1317.365128_g1_i5	AB275079.1.1752_U|18S_rRNA|nucleus|clone_DSGM-79|Eukaryota|Archaeplastida|Chlorophyta|Chloropicophyceae|Chloropicales|Chloropicaceae|Chloropicon|Chloropicon_sp.	90.553	741	64	6	200	937	1666	929	0	976	AB275079.1.1752_U	18S_rRNA	nucleus	clone_DSGM-79	Eukaryota	Archaeplastida	Chlorophyta	Chloropicophyceae	Chloropicales	Chloropicaceae	Chloropicon	Chloropicon_sp.
NODE_14_length_996_cov_1317.365128_g1_i5	KF925342.1.1620_U|18S_rRNA|nucleus|specimen_NCMA:CCMP3234|Eukaryota|Archaeplastida|Rhodophyta|Compsopogonophyceae|Erythropeltidales|Erythropeltidales_X|Madagascaria|Madagascaria_erythrocladioides	90.701	742	56	9	200	937	1569	837	0	976	KF925342.1.1620_U	18S_rRNA	nucleus	specimen_NCMA:CCMP3234	Eukaryota	Archaeplastida	Rhodophyta	Compsopogonophyceae	Erythropeltidales	Erythropeltidales_X	Madagascaria	Madagascaria_erythrocladioides
NODE_14_length_996_cov_1317.365128_g1_i5	EF638572.1.1365_U|18S_rRNA|nucleus|clone_MV2E2_C1R|Eukaryota|Opisthokonta|Fungi|Chytridiomycota|Chytridiomycotina|Chytridiomycetes|Chytridiomycetes_X|Chytridiomycetes_X_sp.	90.811	740	50	18	209	937	1352	620	0	974	EF638572.1.1365_U	18S_rRNA	nucleus	clone_MV2E2_C1R	Eukaryota	Opisthokonta	Fungi	Chytridiomycota	Chytridiomycotina	Chytridiomycetes	Chytridiomycetes_X	Chytridiomycetes_X_sp.
NODE_14_length_996_cov_1317.365128_g1_i5	KU843586.1.1624_U|18S_rRNA|nucleus|strain_RCC996|Eukaryota|Archaeplastida|Chlorophyta|Chloropicophyceae|Chloropicales|Chloropicaceae|Chloropicon|Chloropicon_sp.	90.16	752	68	6	189	937	1585	837	0	974	KU843586.1.1624_U	18S_rRNA	nucleus	strain_RCC996	Eukaryota	Archaeplastida	Chlorophyta	Chloropicophyceae	Chloropicales	Chloropicaceae	Chloropicon	Chloropicon_sp.
NODE_14_length_996_cov_1317.365128_g1_i5	JF414224.1.1609_U|18S_rRNA|nucleus|specimen_personal:M.I._Bidartondo:8387|Eukaryota|Opisthokonta|Fungi|Mucoromycota|Mucoromycotina|Mucoromycotina_X|Mucoromycotina_XX|Mucoromycotina_XX_sp.	90.225	757	58	15	190	937	1608	859	0	974	JF414224.1.1609_U	18S_rRNA	nucleus	specimen_personal:M.I._Bidartondo:8387	Eukaryota	Opisthokonta	Fungi	Mucoromycota	Mucoromycotina	Mucoromycotina_X	Mucoromycotina_XX	Mucoromycotina_XX_sp.
NODE_14_length_996_cov_1317.365128_g1_i5	KF761285.1.1638_U|18S_rRNA|nucleus|clone_BBL1SCM04.58|Eukaryota|Opisthokonta|Fungi|Chytridiomycota|Chytridiomycotina|Chytridiomycetes|Chytridiomycetes_X|Chytridiomycetes_X_sp.	90.723	733	61	6	209	937	1602	873	0	972	KF761285.1.1638_U	18S_rRNA	nucleus	clone_BBL1SCM04.58	Eukaryota	Opisthokonta	Fungi	Chytridiomycota	Chytridiomycotina	Chytridiomycetes	Chytridiomycetes_X	Chytridiomycetes_X_sp.
NODE_14_length_996_cov_1317.365128_g1_i5	HM103397.1.1076_U|18S_rRNA|nucleus|clone_Ma101_1E_19|Eukaryota|Alveolata|Dinoflagellata|Dinophyceae|Dinophyceae_X|Dinophyceae_XX|Dinophyceae_XXX|Dinophyceae_XXX_sp.	90.146	751	68	6	191	937	1027	279	0	972	HM103397.1.1076_U	18S_rRNA	nucleus	clone_Ma101_1E_19	Eukaryota	Alveolata	Dinoflagellata	Dinophyceae	Dinophyceae_X	Dinophyceae_XX	Dinophyceae_XXX	Dinophyceae_XXX_sp.
NODE_14_length_996_cov_1317.365128_g1_i5	FJ914476.1.1468_U|18S_rRNA|nucleus|clone_S39|Eukaryota|Alveolata|Dinoflagellata|Dinophyceae|Dinophyceae_X|Dinophyceae_XX|Dinophyceae_XXX|Dinophyceae_XXX_sp.	90.186	754	63	9	191	937	1418	669	0	972	FJ914476.1.1468_U	18S_rRNA	nucleus	clone_S39	Eukaryota	Alveolata	Dinoflagellata	Dinophyceae	Dinophyceae_X	Dinophyceae_XX	Dinophyceae_XXX	Dinophyceae_XXX_sp.
NODE_14_length_996_cov_1317.365128_g1_i5	KC708424.1.1606_U|18S_rRNA|nucleus|specimen_personal:M.I._Bidartondo:8855|Eukaryota|Opisthokonta|Fungi|Mucoromycota|Mucoromycotina|Mucoromycotina_X|Mucoromycotina_XX|Mucoromycotina_XX_sp.	90.786	738	53	14	209	937	1586	855	0	972	KC708424.1.1606_U	18S_rRNA	nucleus	specimen_personal:M.I._Bidartondo:8855	Eukaryota	Opisthokonta	Fungi	Mucoromycota	Mucoromycotina	Mucoromycotina_X	Mucoromycotina_XX	Mucoromycotina_XX_sp.
NODE_14_length_996_cov_1317.365128_g1_i5	FJ592359.1.1090_U|18S_rRNA|nucleus|clone_G04_SE1A|Eukaryota|Archaeplastida|Streptophyta|Embryophyceae|Embryophyceae_X|Embryophyceae_XX|Embryophyceae_XXX|Embryophyceae_XXX_sp.	91.317	714	57	5	228	937	1090	378	0	970	FJ592359.1.1090_U	18S_rRNA	nucleus	clone_G04_SE1A	Eukaryota	Archaeplastida	Streptophyta	Embryophyceae	Embryophyceae_X	Embryophyceae_XX	Embryophyceae_XXX	Embryophyceae_XXX_sp.
NODE_14_length_996_cov_1317.365128_g1_i5	KC708426.1.1604_U|18S_rRNA|nucleus|specimen_personal:M.I._Bidartondo:8860|Eukaryota|Opisthokonta|Fungi|Mucoromycota|Mucoromycotina|Mucoromycotina_X|Mucoromycotina_XX|Mucoromycotina_XX_sp.	90.106	758	59	14	189	937	1604	854	0	970	KC708426.1.1604_U	18S_rRNA	nucleus	specimen_personal:M.I._Bidartondo:8860	Eukaryota	Opisthokonta	Fungi	Mucoromycota	Mucoromycotina	Mucoromycotina_X	Mucoromycotina_XX	Mucoromycotina_XX_sp.
NODE_14_length_996_cov_1317.365128_g1_i5	HM853808.1.1228_U|18S_rRNA|nucleus||Eukaryota|Alveolata|Dinoflagellata|Dinophyceae|Dinophysiales|Dinophysiaceae|Dinophysis|Dinophysis_pusilla	90.31	743	67	5	199	937	1163	422	0	968	HM853808.1.1228_U	18S_rRNA	nucleus		Eukaryota	Alveolata	Dinoflagellata	Dinophyceae	Dinophysiales	Dinophysiaceae	Dinophysis	Dinophysis_pusilla
NODE_14_length_996_cov_1317.365128_g1_i5	JF826327.1.1634_U|18S_rRNA|nucleus|clone_North_Pole_SI120_114|Eukaryota|Stramenopiles|Pseudofungi|Pirsonia_Clade|Pirsonia_Clade_X|Pirsonia_Clade_XX|Pirsonia_Clade__XXX|Pirsonia_Clade__XXX_sp.	90.296	742	67	5	200	937	1568	828	0	966	JF826327.1.1634_U	18S_rRNA	nucleus	clone_North_Pole_SI120_114	Eukaryota	Stramenopiles	Pseudofungi	Pirsonia_Clade	Pirsonia_Clade_X	Pirsonia_Clade_XX	Pirsonia_Clade__XXX	Pirsonia_Clade__XXX_sp.
NODE_14_length_996_cov_1317.365128_g1_i5	DQ629380.1.1606_U|18S_rRNA|nucleus|specimen_Qiu_01062_(MICH)|Eukaryota|Archaeplastida|Streptophyta|Embryophyceae|Embryophyceae_X|Embryophyceae_XX|Nowellia|Nowellia_curvifolia	90.71	732	59	8	212	937	1603	875	0	966	DQ629380.1.1606_U	18S_rRNA	nucleus	specimen_Qiu_01062_(MICH)	Eukaryota	Archaeplastida	Streptophyta	Embryophyceae	Embryophyceae_X	Embryophyceae_XX	Nowellia	Nowellia_curvifolia
NODE_14_length_996_cov_1317.365128_g1_i5	AB971109.1.1788_U|18S_rRNA|nucleus|clone_Jp13Rp03E|Eukaryota|Opisthokonta|Fungi|Chytridiomycota|Chytridiomycotina|Chytridiomycetes|Rhyzophidiales_X|Rhyzophidiales_X_sp.	90.599	734	59	10	209	937	1745	1017	0	965	AB971109.1.1788_U	18S_rRNA	nucleus	clone_Jp13Rp03E	Eukaryota	Opisthokonta	Fungi	Chytridiomycota	Chytridiomycotina	Chytridiomycetes	Rhyzophidiales_X	Rhyzophidiales_X_sp.
NODE_14_length_996_cov_1317.365128_g1_i5	KC561955.1.1728_U|18S_rRNA|nucleus|clone_R11a_04|Eukaryota|Opisthokonta|Fungi|Chytridiomycota|Chytridiomycotina|Chytridiomycetes|Rhyzophidiales_X|Rhyzophidiales_X_sp.	90.599	734	58	11	209	937	1642	915	0	963	KC561955.1.1728_U	18S_rRNA	nucleus	clone_R11a_04	Eukaryota	Opisthokonta	Fungi	Chytridiomycota	Chytridiomycotina	Chytridiomycetes	Rhyzophidiales_X	Rhyzophidiales_X_sp.
NODE_14_length_996_cov_1317.365128_g1_i5	GU823255.1.1394_U|18S_rRNA|nucleus|clone_AA3F14RJ3G10|Eukaryota|Opisthokonta|Opisthokonta_X|Opisthokonta_XX|Opisthokonta_XXX|Opisthokonta_XXXX|Opisthokonta_XXXXX|Opisthokonta_XXXXX_sp.	90.587	733	58	11	212	937	1281	553	0	961	GU823255.1.1394_U	18S_rRNA	nucleus	clone_AA3F14RJ3G10	Eukaryota	Opisthokonta	Opisthokonta_X	Opisthokonta_XX	Opisthokonta_XXX	Opisthokonta_XXXX	Opisthokonta_XXXXX	Opisthokonta_XXXXX_sp.
NODE_14_length_996_cov_1317.365128_g1_i5	JF414188.1.1613_U|18S_rRNA|nucleus|specimen_personal:M.I._Bidartondo:8371|Eukaryota|Opisthokonta|Fungi|Glomeromycota|Glomeromycotina|Glomeromycotina_X|Glomeromycotina_XX|Glomeromycotina_XX_sp.	90.463	734	62	7	209	937	1593	863	0	961	JF414188.1.1613_U	18S_rRNA	nucleus	specimen_personal:M.I._Bidartondo:8371	Eukaryota	Opisthokonta	Fungi	Glomeromycota	Glomeromycotina	Glomeromycotina_X	Glomeromycotina_XX	Glomeromycotina_XX_sp.
NODE_14_length_996_cov_1317.365128_g1_i5	GQ995438.1.1767_U|18S_rRNA|nucleus|clone_T3P1AeE01|Eukaryota|Opisthokonta|Fungi|Chytridiomycota|Chytridiomycotina|Chytridiomycetes|Rhyzophidiales_X|Rhyzophidiales_X_sp.	90.45	733	62	8	209	937	1657	929	0	959	GQ995438.1.1767_U	18S_rRNA	nucleus	clone_T3P1AeE01	Eukaryota	Opisthokonta	Fungi	Chytridiomycota	Chytridiomycotina	Chytridiomycetes	Rhyzophidiales_X	Rhyzophidiales_X_sp.
NODE_14_length_996_cov_1317.365128_g1_i5	GQ995432.1.1771_U|18S_rRNA|nucleus|clone_T6P2AeA07|Eukaryota|Opisthokonta|Fungi|Chytridiomycota|Chytridiomycotina|Chytridiomycetes|Rhyzophidiales_X|Rhyzophidiales_X_sp.	90.437	732	64	6	209	937	1661	933	0	959	GQ995432.1.1771_U	18S_rRNA	nucleus	clone_T6P2AeA07	Eukaryota	Opisthokonta	Fungi	Chytridiomycota	Chytridiomycotina	Chytridiomycetes	Rhyzophidiales_X	Rhyzophidiales_X_sp.
NODE_14_length_996_cov_1317.365128_g1_i5	EU793715.1.1685_U|18S_rRNA|nucleus|clone_PROSOPE.ED-50m.239|Eukaryota|Alveolata|Dinoflagellata|Syndiniales|Dino-Group-II|Dino-Group-II-Clade-26|Dino-Group-II-Clade-26_X|Dino-Group-II-Clade-26_X_sp.	90.548	730	61	8	213	937	1608	882	0	959	EU793715.1.1685_U	18S_rRNA	nucleus	clone_PROSOPE.ED-50m.239	Eukaryota	Alveolata	Dinoflagellata	Syndiniales	Dino-Group-II	Dino-Group-II-Clade-26	Dino-Group-II-Clade-26_X	Dino-Group-II-Clade-26_X_sp.
NODE_14_length_996_cov_1317.365128_g1_i5	DQ536491.1.1643_U|18S_rRNA|nucleus||Eukaryota|Opisthokonta|Fungi|Chytridiomycota|Chytridiomycotina|Chytridiomycetes|Blyttiomyces|Blyttiomyces_helicus	90.489	736	57	13	209	937	1608	879	0	959	DQ536491.1.1643_U	18S_rRNA	nucleus		Eukaryota	Opisthokonta	Fungi	Chytridiomycota	Chytridiomycotina	Chytridiomycetes	Blyttiomyces	Blyttiomyces_helicus
NODE_14_length_996_cov_1317.365128_g1_i5	AY607863.1.1587_U|18S_rRNA|nucleus|specimen_Sargent_living_culture_collection,_Berkeley_(UC)_|Eukaryota|Archaeplastida|Streptophyta|Embryophyceae|Embryophyceae_X|Embryophyceae_XX|Petalophyllum|Petalophyllum_ralfsii	91.164	713	54	9	233	937	1587	876	0	959	AY607863.1.1587_U	18S_rRNA	nucleus	specimen_Sargent_living_culture_collection,_Berkeley_(UC)_	Eukaryota	Archaeplastida	Streptophyta	Embryophyceae	Embryophyceae_X	Embryophyceae_XX	Petalophyllum	Petalophyllum_ralfsii
NODE_14_length_996_cov_1317.365128_g1_i5	AB468628.1.1320_U|18S_rRNA|nucleus|clone_S04B37|Eukaryota|Opisthokonta|Fungi|Chytridiomycota|Chytridiomycotina|Chytridiomycetes|Rhyzophidiales_X|Rhyzophidiales_X_sp.	90.659	728	56	12	215	937	1320	600	0	957	AB468628.1.1320_U	18S_rRNA	nucleus	clone_S04B37	Eukaryota	Opisthokonta	Fungi	Chytridiomycota	Chytridiomycotina	Chytridiomycetes	Rhyzophidiales_X	Rhyzophidiales_X_sp.
NODE_14_length_996_cov_1317.365128_g1_i5	AY882534.1.1070_U|18S_rRNA|nucleus|clone_T37A10|Eukaryota|Opisthokonta|Fungi|Chytridiomycota|Chytridiomycotina|Chytridiomycetes|Chytridiomycetes_X|Chytridiomycetes_X_sp.	91.164	713	51	12	231	937	1070	364	0	957	AY882534.1.1070_U	18S_rRNA	nucleus	clone_T37A10	Eukaryota	Opisthokonta	Fungi	Chytridiomycota	Chytridiomycotina	Chytridiomycetes	Chytridiomycetes_X	Chytridiomycetes_X_sp.
NODE_14_length_996_cov_1317.365128_g1_i5	HM853810.1.1203_U|18S_rRNA|nucleus||Eukaryota|Alveolata|Dinoflagellata|Dinophyceae|Dinophysiales|Dinophysiaceae|Dinophysis|Dinophysis_monacantha	90.067	745	65	8	199	937	1154	413	0	957	HM853810.1.1203_U	18S_rRNA	nucleus		Eukaryota	Alveolata	Dinoflagellata	Dinophyceae	Dinophysiales	Dinophysiaceae	Dinophysis	Dinophysis_monacantha
NODE_14_length_996_cov_1317.365128_g1_i5	EF638567.1.1362_U|18S_rRNA|nucleus|clone_MV2E2_B2R|Eukaryota|Opisthokonta|Fungi|Chytridiomycota|Chytridiomycotina|Chytridiomycetes|Chytridiomycetes_X|Chytridiomycetes_X_sp.	90.366	737	56	15	209	937	1349	620	0	953	EF638567.1.1362_U	18S_rRNA	nucleus	clone_MV2E2_B2R	Eukaryota	Opisthokonta	Fungi	Chytridiomycota	Chytridiomycotina	Chytridiomycetes	Chytridiomycetes_X	Chytridiomycetes_X_sp.
NODE_14_length_996_cov_1317.365128_g1_i5	GU072454.1.937_U|18S_rRNA|nucleus|clone_PS11D8|Eukaryota|Opisthokonta|Fungi|Fungi_X|Fungi_XX|Fungi_XXX|Fungi_XXXX|Fungi_XXXX_sp.	90.327	734	61	9	209	937	935	207	0	953	GU072454.1.937_U	18S_rRNA	nucleus	clone_PS11D8	Eukaryota	Opisthokonta	Fungi	Fungi_X	Fungi_XX	Fungi_XXX	Fungi_XXXX	Fungi_XXXX_sp.
NODE_14_length_996_cov_1317.365128_g1_i5	GQ995299.1.1776_U|18S_rRNA|nucleus|clone_T2P1AeD12|Eukaryota|Opisthokonta|Fungi|Chytridiomycota|Chytridiomycotina|Chytridiomycetes|Spizellomycetales-and-Rhizophlyctidales|Spizellomycetales-and-Rhizophlyctidales_sp.	90.34	735	60	11	209	937	1667	938	0	953	GQ995299.1.1776_U	18S_rRNA	nucleus	clone_T2P1AeD12	Eukaryota	Opisthokonta	Fungi	Chytridiomycota	Chytridiomycotina	Chytridiomycetes	Spizellomycetales-and-Rhizophlyctidales	Spizellomycetales-and-Rhizophlyctidales_sp.
NODE_14_length_996_cov_1317.365128_g1_i5	GU821524.1.1406_U|18S_rRNA|nucleus|clone_AB3F14RJ10D05|Eukaryota|Rhizaria|Cercozoa|Filosa-Granofilosea|Filosa-Granofilosea_X|Massiteriidae|Massisteria|Massisteria_sp.	90.231	737	60	10	210	937	1299	566	0	952	GU821524.1.1406_U	18S_rRNA	nucleus	clone_AB3F14RJ10D05	Eukaryota	Rhizaria	Cercozoa	Filosa-Granofilosea	Filosa-Granofilosea_X	Massiteriidae	Massisteria	Massisteria_sp.
NODE_14_length_996_cov_1317.365128_g1_i5	AF174373.1.1744_U|18S_rRNA|nucleus|strain_CAS1|Eukaryota|Rhizaria|Cercozoa|Filosa-Granofilosea|Filosa-Granofilosea_X|Massiteriidae|Massisteria|Massisteria_marina	90.231	737	60	11	210	937	1648	915	0	952	AF174373.1.1744_U	18S_rRNA	nucleus	strain_CAS1	Eukaryota	Rhizaria	Cercozoa	Filosa-Granofilosea	Filosa-Granofilosea_X	Massiteriidae	Massisteria	Massisteria_marina
NODE_14_length_996_cov_1317.365128_g1_i5	FJ592312.1.1089_U|18S_rRNA|nucleus|clone_A05_SE1A|Eukaryota|Opisthokonta|Fungi|Fungi_X|Fungi_XX|Fungi_XXX|Mortierellaceae|Mortierellaceae_sp.	90.769	715	59	7	228	937	1089	377	0	948	FJ592312.1.1089_U	18S_rRNA	nucleus	clone_A05_SE1A	Eukaryota	Opisthokonta	Fungi	Fungi_X	Fungi_XX	Fungi_XXX	Mortierellaceae	Mortierellaceae_sp.
NODE_14_length_996_cov_1317.365128_g1_i5	GQ995426.1.1770_U|18S_rRNA|nucleus|clone_T6P2AeE08|Eukaryota|Opisthokonta|Fungi|Chytridiomycota|Chytridiomycotina|Chytridiomycetes|Rhyzophidiales_X|Rhyzophidiales_X_sp.	90.041	733	65	8	209	937	1660	932	0	942	GQ995426.1.1770_U	18S_rRNA	nucleus	clone_T6P2AeE08	Eukaryota	Opisthokonta	Fungi	Chytridiomycota	Chytridiomycotina	Chytridiomycetes	Rhyzophidiales_X	Rhyzophidiales_X_sp.
NODE_14_length_996_cov_1317.365128_g1_i5	DQ629374.1.1565_U|18S_rRNA|nucleus|specimen_Qiu_01050_(MICH)|Eukaryota|Archaeplastida|Streptophyta|Embryophyceae|Embryophyceae_X|Embryophyceae_XX|Lophozia|Lophozia_gillmanii	90.73	712	58	8	230	937	1564	857	0	942	DQ629374.1.1565_U	18S_rRNA	nucleus	specimen_Qiu_01050_(MICH)	Eukaryota	Archaeplastida	Streptophyta	Embryophyceae	Embryophyceae_X	Embryophyceae_XX	Lophozia	Lophozia_gillmanii
NODE_14_length_996_cov_1317.365128_g1_i5	AB468672.1.1323_U|18S_rRNA|nucleus|clone_S08B38|Eukaryota|Opisthokonta|Fungi|Cryptomycota|Cryptomycotina|Cryptomycotina_X|Cryptomycotina_XX|Cryptomycotina_XX_sp.	90.11	728	64	7	215	937	1323	599	0	939	AB468672.1.1323_U	18S_rRNA	nucleus	clone_S08B38	Eukaryota	Opisthokonta	Fungi	Cryptomycota	Cryptomycotina	Cryptomycotina_X	Cryptomycotina_XX	Cryptomycotina_XX_sp.
NODE_14_length_996_cov_1317.365128_g1_i5	JN547302.1.1586_U|18S_rRNA|nucleus|clone_V11-6|Eukaryota|Opisthokonta|Fungi|Chytridiomycota|Chytridiomycotina|Chytridiomycetes|Rhyzophidiales_X|Rhyzophidiales_X_sp.	90.883	702	54	10	241	937	1585	889	0	933	JN547302.1.1586_U	18S_rRNA	nucleus	clone_V11-6	Eukaryota	Opisthokonta	Fungi	Chytridiomycota	Chytridiomycotina	Chytridiomycetes	Rhyzophidiales_X	Rhyzophidiales_X_sp.
NODE_19_length_867_cov_74.429078_g10_i0	CABB01001290.10393.11820_U|18S_rRNA|nucleus|strain_Morelos|Eukaryota|Opisthokonta|Metazoa|Nematoda|Chromadorea|Chromadorea_X|Meloidogyne|Meloidogyne_incognita	91.525	59	5	0	809	867	1174	1232	1.31e-14	82.4	CABB01001290.10393.11820_U	18S_rRNA	nucleus	strain_Morelos	Eukaryota	Opisthokonta	Metazoa	Nematoda	Chromadorea	Chromadorea_X	Meloidogyne	Meloidogyne_incognita
NODE_22_length_845_cov_93.061893_g10_i1	CABB01001290.10393.11820_U|18S_rRNA|nucleus|strain_Morelos|Eukaryota|Opisthokonta|Metazoa|Nematoda|Chromadorea|Chromadorea_X|Meloidogyne|Meloidogyne_incognita	91.667	60	5	0	309	368	1233	1174	3.55e-15	84.2	CABB01001290.10393.11820_U	18S_rRNA	nucleus	strain_Morelos	Eukaryota	Opisthokonta	Metazoa	Nematoda	Chromadorea	Chromadorea_X	Meloidogyne	Meloidogyne_incognita
NODE_24_length_827_cov_102.669975_g10_i2	CABB01001290.10393.11820_U|18S_rRNA|nucleus|strain_Morelos|Eukaryota|Opisthokonta|Metazoa|Nematoda|Chromadorea|Chromadorea_X|Meloidogyne|Meloidogyne_incognita	91.667	60	5	0	478	537	1174	1233	3.47e-15	84.2	CABB01001290.10393.11820_U	18S_rRNA	nucleus	strain_Morelos	Eukaryota	Opisthokonta	Metazoa	Nematoda	Chromadorea	Chromadorea_X	Meloidogyne	Meloidogyne_incognita
NODE_25_length_810_cov_2386.353612_g11_i0	HQ191300.1.2632_U|18S_rRNA|nucleus|clone_PA2009E6|Eukaryota|Opisthokonta|Fungi|Fungi_X|Fungi_XX|Fungi_XXX|Fungi_XXXX|Fungi_XXXX_sp.	93.103	116	8	0	636	751	2194	2079	2.54e-41	171	HQ191300.1.2632_U	18S_rRNA	nucleus	clone_PA2009E6	Eukaryota	Opisthokonta	Fungi	Fungi_X	Fungi_XX	Fungi_XXX	Fungi_XXXX	Fungi_XXXX_sp.
NODE_25_length_810_cov_2386.353612_g11_i0	HQ219386.1.2512_U|18S_rRNA|nucleus|clone_AY2009A6|Eukaryota|Opisthokonta|Fungi|Chytridiomycota|Chytridiomycotina|Chytridiomycotina_X|Chytridiomycotina_XX|Chytridiomycotina_XX_sp.	93.103	116	8	0	636	751	2197	2082	2.54e-41	171	HQ219386.1.2512_U	18S_rRNA	nucleus	clone_AY2009A6	Eukaryota	Opisthokonta	Fungi	Chytridiomycota	Chytridiomycotina	Chytridiomycotina_X	Chytridiomycotina_XX	Chytridiomycotina_XX_sp.
NODE_25_length_810_cov_2386.353612_g11_i0	HQ191415.1.2339_U|18S_rRNA|nucleus|clone_PA2009D11|Eukaryota|Opisthokonta|Fungi|Chytridiomycota|Chytridiomycotina|Chytridiomycotina_X|Chytridiomycotina_XX|Chytridiomycotina_XX_sp.	93.103	116	8	0	636	751	2054	1939	2.54e-41	171	HQ191415.1.2339_U	18S_rRNA	nucleus	clone_PA2009D11	Eukaryota	Opisthokonta	Fungi	Chytridiomycota	Chytridiomycotina	Chytridiomycotina_X	Chytridiomycotina_XX	Chytridiomycotina_XX_sp.
NODE_25_length_810_cov_2386.353612_g11_i0	HQ191339.1.2342_U|18S_rRNA|nucleus|clone_PA2009C2|Eukaryota|Opisthokonta|Fungi|Chytridiomycota|Chytridiomycotina|Chytridiomycetes|Rhyzophidiales_X|Rhyzophidiales_X_sp.	92.241	116	9	0	636	751	2020	1905	1.18e-39	165	HQ191339.1.2342_U	18S_rRNA	nucleus	clone_PA2009C2	Eukaryota	Opisthokonta	Fungi	Chytridiomycota	Chytridiomycotina	Chytridiomycetes	Rhyzophidiales_X	Rhyzophidiales_X_sp.
NODE_25_length_810_cov_2386.353612_g11_i0	HQ219392.1.2380_U|18S_rRNA|nucleus|clone_AY2009A5|Eukaryota|Opisthokonta|Fungi|Chytridiomycota|Chytridiomycotina|Chytridiomycotina_X|Chytridiomycotina_XX|Chytridiomycotina_XX_sp.	92.241	116	9	0	636	751	2041	1926	1.18e-39	165	HQ219392.1.2380_U	18S_rRNA	nucleus	clone_AY2009A5	Eukaryota	Opisthokonta	Fungi	Chytridiomycota	Chytridiomycotina	Chytridiomycotina_X	Chytridiomycotina_XX	Chytridiomycotina_XX_sp.
NODE_25_length_810_cov_2386.353612_g11_i0	HQ191393.1.2397_U|18S_rRNA|nucleus|clone_PA2009B1|Eukaryota|Opisthokonta|Fungi|Chytridiomycota|Chytridiomycotina|Chytridiomycotina_X|Chytridiomycotina_XX|Chytridiomycotina_XX_sp.	92.241	116	9	0	636	751	2056	1941	1.18e-39	165	HQ191393.1.2397_U	18S_rRNA	nucleus	clone_PA2009B1	Eukaryota	Opisthokonta	Fungi	Chytridiomycota	Chytridiomycotina	Chytridiomycotina_X	Chytridiomycotina_XX	Chytridiomycotina_XX_sp.
NODE_25_length_810_cov_2386.353612_g11_i0	AJ829633.1.859_U|18S_rRNA|nucleus|strain_M0752|Eukaryota|Archaeplastida|Streptophyta|Zygnemophyceae|Zygnemophyceae_X|Zygnemophyceae_XX|Staurastrum|Staurastrum_hirsutum	92.174	115	9	0	637	751	495	381	4.24e-39	163	AJ829633.1.859_U	18S_rRNA	nucleus	strain_M0752	Eukaryota	Archaeplastida	Streptophyta	Zygnemophyceae	Zygnemophyceae_X	Zygnemophyceae_XX	Staurastrum	Staurastrum_hirsutum
NODE_25_length_810_cov_2386.353612_g11_i0	EF060746.1.925_U|18S_rRNA|nucleus||Eukaryota|Opisthokonta|Fungi|Ascomycota|Pezizomycotina|Sordariomycetes|Sordariomycetes_X|Sordariomycetes_X_sp.	91.379	116	10	0	636	751	651	536	5.49e-38	159	EF060746.1.925_U	18S_rRNA	nucleus		Eukaryota	Opisthokonta	Fungi	Ascomycota	Pezizomycotina	Sordariomycetes	Sordariomycetes_X	Sordariomycetes_X_sp.
NODE_25_length_810_cov_2386.353612_g11_i0	EF060468.1.1027_U|18S_rRNA|nucleus||Eukaryota|Opisthokonta|Fungi|Ascomycota|Pezizomycotina|Sordariomycetes|Sordariomycetes_X|Sordariomycetes_X_sp.	91.304	115	10	0	637	751	649	535	1.97e-37	158	EF060468.1.1027_U	18S_rRNA	nucleus		Eukaryota	Opisthokonta	Fungi	Ascomycota	Pezizomycotina	Sordariomycetes	Sordariomycetes_X	Sordariomycetes_X_sp.
NODE_25_length_810_cov_2386.353612_g11_i0	HQ191401.1.2446_U|18S_rRNA|nucleus|clone_PA2009B5|Eukaryota|Opisthokonta|Fungi|Chytridiomycota|Chytridiomycotina|Chytridiomycetes|Chytridiomycetes_X|Chytridiomycetes_X_sp.	91.379	116	9	1	636	751	2083	1969	1.97e-37	158	HQ191401.1.2446_U	18S_rRNA	nucleus	clone_PA2009B5	Eukaryota	Opisthokonta	Fungi	Chytridiomycota	Chytridiomycotina	Chytridiomycetes	Chytridiomycetes_X	Chytridiomycetes_X_sp.
NODE_25_length_810_cov_2386.353612_g11_i0	EF060513.1.1023_U|18S_rRNA|nucleus||Eukaryota|Opisthokonta|Fungi|Ascomycota|Pezizomycotina|Sordariomycetes|Sordariomycetes_X|Sordariomycetes_X_sp.	91.304	115	10	0	637	751	648	534	1.97e-37	158	EF060513.1.1023_U	18S_rRNA	nucleus		Eukaryota	Opisthokonta	Fungi	Ascomycota	Pezizomycotina	Sordariomycetes	Sordariomycetes_X	Sordariomycetes_X_sp.
NODE_25_length_810_cov_2386.353612_g11_i0	KF650433.1.812_U|18S_rRNA|nucleus|strain_0A03|Eukaryota|Opisthokonta|Fungi|Ascomycota|Saccharomycotina|Saccharomycetales|Saccharomyces|Saccharomyces_cerevisiae	91.304	115	10	0	637	751	478	364	1.97e-37	158	KF650433.1.812_U	18S_rRNA	nucleus	strain_0A03	Eukaryota	Opisthokonta	Fungi	Ascomycota	Saccharomycotina	Saccharomycetales	Saccharomyces	Saccharomyces_cerevisiae
NODE_25_length_810_cov_2386.353612_g11_i0	JX462671.1.1111_U|18S_rRNA|nucleus||Eukaryota|Opisthokonta|Fungi|Ascomycota|Pezizomycotina|Dothideomycetes|Aureobasidium|Aureobasidium_pullulans	91.304	115	10	0	637	751	306	192	1.97e-37	158	JX462671.1.1111_U	18S_rRNA	nucleus		Eukaryota	Opisthokonta	Fungi	Ascomycota	Pezizomycotina	Dothideomycetes	Aureobasidium	Aureobasidium_pullulans
NODE_25_length_810_cov_2386.353612_g11_i0	HQ219341.1.2608_U|18S_rRNA|nucleus|clone_AY2009C3|Eukaryota|Opisthokonta|Fungi|Chytridiomycota|Chytridiomycotina|Chytridiomycetes|Chytridiomycetes_X|Chytridiomycetes_X_sp.	90.517	116	11	0	636	751	2259	2144	2.55e-36	154	HQ219341.1.2608_U	18S_rRNA	nucleus	clone_AY2009C3	Eukaryota	Opisthokonta	Fungi	Chytridiomycota	Chytridiomycotina	Chytridiomycetes	Chytridiomycetes_X	Chytridiomycetes_X_sp.
NODE_25_length_810_cov_2386.353612_g11_i0	KF747364.1.1162_U|18S_rRNA|nucleus|strain_CICR5|Eukaryota|Opisthokonta|Fungi|Ascomycota|Pezizomycotina|Sordariomycetes|Chaetomium|Chaetomium_globosum	90.517	116	11	0	636	751	352	237	2.55e-36	154	KF747364.1.1162_U	18S_rRNA	nucleus	strain_CICR5	Eukaryota	Opisthokonta	Fungi	Ascomycota	Pezizomycotina	Sordariomycetes	Chaetomium	Chaetomium_globosum
NODE_25_length_810_cov_2386.353612_g11_i0	EF060585.1.931_U|18S_rRNA|nucleus||Eukaryota|Opisthokonta|Fungi|Ascomycota|Pezizomycotina|Sordariomycetes|Sordariomycetes_X|Sordariomycetes_X_sp.	91.071	112	10	0	640	751	640	529	9.19e-36	152	EF060585.1.931_U	18S_rRNA	nucleus		Eukaryota	Opisthokonta	Fungi	Ascomycota	Pezizomycotina	Sordariomycetes	Sordariomycetes_X	Sordariomycetes_X_sp.
NODE_25_length_810_cov_2386.353612_g11_i0	EU620146.1.881_U|18S_rRNA|nucleus|clone_G3|Eukaryota|Opisthokonta|Fungi|Ascomycota|Pezizomycotina|Sordariomycetes|Sordariomycetes_X|Sordariomycetes_X_sp.	90.435	115	11	0	637	751	634	520	9.19e-36	152	EU620146.1.881_U	18S_rRNA	nucleus	clone_G3	Eukaryota	Opisthokonta	Fungi	Ascomycota	Pezizomycotina	Sordariomycetes	Sordariomycetes_X	Sordariomycetes_X_sp.
NODE_25_length_810_cov_2386.353612_g11_i0	HQ191403.1.2315_UC|18S_rRNA|nucleus|clone_PA2009D1|Eukaryota|Opisthokonta|Fungi|Ascomycota|Pezizomycotina|Sordariomycetes|Sordariomycetes_X|Sordariomycetes_X_sp.	90.435	115	11	0	637	751	2054	1940	9.19e-36	152	HQ191403.1.2315_UC	18S_rRNA	nucleus	clone_PA2009D1	Eukaryota	Opisthokonta	Fungi	Ascomycota	Pezizomycotina	Sordariomycetes	Sordariomycetes_X	Sordariomycetes_X_sp.
NODE_25_length_810_cov_2386.353612_g11_i0	EF060680.1.886_U|18S_rRNA|nucleus||Eukaryota|Opisthokonta|Fungi|Ascomycota|Pezizomycotina|Sordariomycetes|Sordariomycetes_X|Sordariomycetes_X_sp.	90.435	115	11	0	637	751	626	512	9.19e-36	152	EF060680.1.886_U	18S_rRNA	nucleus		Eukaryota	Opisthokonta	Fungi	Ascomycota	Pezizomycotina	Sordariomycetes	Sordariomycetes_X	Sordariomycetes_X_sp.
NODE_25_length_810_cov_2386.353612_g11_i0	EF060480.1.962_U|18S_rRNA|nucleus||Eukaryota|Opisthokonta|Fungi|Ascomycota|Pezizomycotina|Sordariomycetes|Sordariomycetes_X|Sordariomycetes_X_sp.	90.435	115	11	0	637	751	645	531	9.19e-36	152	EF060480.1.962_U	18S_rRNA	nucleus		Eukaryota	Opisthokonta	Fungi	Ascomycota	Pezizomycotina	Sordariomycetes	Sordariomycetes_X	Sordariomycetes_X_sp.
NODE_25_length_810_cov_2386.353612_g11_i0	EF060627.1.965_U|18S_rRNA|nucleus||Eukaryota|Opisthokonta|Fungi|Ascomycota|Pezizomycotina|Sordariomycetes|Sordariomycetes_X|Sordariomycetes_X_sp.	90.435	115	11	0	637	751	668	554	9.19e-36	152	EF060627.1.965_U	18S_rRNA	nucleus		Eukaryota	Opisthokonta	Fungi	Ascomycota	Pezizomycotina	Sordariomycetes	Sordariomycetes_X	Sordariomycetes_X_sp.
NODE_25_length_810_cov_2386.353612_g11_i0	EU620150.1.831_UC|18S_rRNA|nucleus|clone_G14|Eukaryota|Opisthokonta|Fungi|Ascomycota|Pezizomycotina|Sordariomycetes|Sordariomycetes_X|Sordariomycetes_X_sp.	90.435	115	11	0	637	751	647	533	9.19e-36	152	EU620150.1.831_UC	18S_rRNA	nucleus	clone_G14	Eukaryota	Opisthokonta	Fungi	Ascomycota	Pezizomycotina	Sordariomycetes	Sordariomycetes_X	Sordariomycetes_X_sp.
NODE_25_length_810_cov_2386.353612_g11_i0	EF060574.1.933_U|18S_rRNA|nucleus||Eukaryota|Opisthokonta|Fungi|Ascomycota|Pezizomycotina|Sordariomycetes|Sordariomycetes_X|Sordariomycetes_X_sp.	90.435	115	11	0	637	751	609	495	9.19e-36	152	EF060574.1.933_U	18S_rRNA	nucleus		Eukaryota	Opisthokonta	Fungi	Ascomycota	Pezizomycotina	Sordariomycetes	Sordariomycetes_X	Sordariomycetes_X_sp.
NODE_25_length_810_cov_2386.353612_g11_i0	EF060478.1.856_U|18S_rRNA|nucleus||Eukaryota|Opisthokonta|Fungi|Ascomycota|Pezizomycotina|Sordariomycetes|Sordariomycetes_X|Sordariomycetes_X_sp.	90.435	115	11	0	637	751	603	489	9.19e-36	152	EF060478.1.856_U	18S_rRNA	nucleus		Eukaryota	Opisthokonta	Fungi	Ascomycota	Pezizomycotina	Sordariomycetes	Sordariomycetes_X	Sordariomycetes_X_sp.
NODE_25_length_810_cov_2386.353612_g11_i0	EF060757.1.990_U|18S_rRNA|nucleus||Eukaryota|Opisthokonta|Fungi|Ascomycota|Pezizomycotina|Sordariomycetes|Sordariomycetes_X|Sordariomycetes_X_sp.	90.435	115	11	0	637	751	628	514	9.19e-36	152	EF060757.1.990_U	18S_rRNA	nucleus		Eukaryota	Opisthokonta	Fungi	Ascomycota	Pezizomycotina	Sordariomycetes	Sordariomycetes_X	Sordariomycetes_X_sp.
NODE_25_length_810_cov_2386.353612_g11_i0	EF060773.1.939_U|18S_rRNA|nucleus||Eukaryota|Opisthokonta|Fungi|Ascomycota|Pezizomycotina|Sordariomycetes|Sordariomycetes_X|Sordariomycetes_X_sp.	90.435	115	11	0	637	751	630	516	9.19e-36	152	EF060773.1.939_U	18S_rRNA	nucleus		Eukaryota	Opisthokonta	Fungi	Ascomycota	Pezizomycotina	Sordariomycetes	Sordariomycetes_X	Sordariomycetes_X_sp.
NODE_25_length_810_cov_2386.353612_g11_i0	HQ219380.1.2306_UC|18S_rRNA|nucleus|clone_AY2009A12|Eukaryota|Opisthokonta|Fungi|Ascomycota|Pezizomycotina|Sordariomycetes|Sordariomycetes_X|Sordariomycetes_X_sp.	90.435	115	11	0	637	751	2049	1935	9.19e-36	152	HQ219380.1.2306_UC	18S_rRNA	nucleus	clone_AY2009A12	Eukaryota	Opisthokonta	Fungi	Ascomycota	Pezizomycotina	Sordariomycetes	Sordariomycetes_X	Sordariomycetes_X_sp.
NODE_25_length_810_cov_2386.353612_g11_i0	EF060424.1.976_U|18S_rRNA|nucleus||Eukaryota|Opisthokonta|Fungi|Ascomycota|Pezizomycotina|Sordariomycetes|Sordariomycetes_X|Sordariomycetes_X_sp.	90.435	115	11	0	637	751	629	515	9.19e-36	152	EF060424.1.976_U	18S_rRNA	nucleus		Eukaryota	Opisthokonta	Fungi	Ascomycota	Pezizomycotina	Sordariomycetes	Sordariomycetes_X	Sordariomycetes_X_sp.
NODE_25_length_810_cov_2386.353612_g11_i0	EF060639.1.989_U|18S_rRNA|nucleus||Eukaryota|Opisthokonta|Fungi|Ascomycota|Pezizomycotina|Sordariomycetes|Sordariomycetes_X|Sordariomycetes_X_sp.	90.435	115	11	0	637	751	647	533	9.19e-36	152	EF060639.1.989_U	18S_rRNA	nucleus		Eukaryota	Opisthokonta	Fungi	Ascomycota	Pezizomycotina	Sordariomycetes	Sordariomycetes_X	Sordariomycetes_X_sp.
NODE_25_length_810_cov_2386.353612_g11_i0	HQ191286.1.2988_U|18S_rRNA|nucleus|clone_PA2009E7|Eukaryota|Opisthokonta|Fungi|Chytridiomycota|Chytridiomycotina|Chytridiomycetes|Rhyzophidiales_X|Rhyzophidiales_X_sp.	90.517	116	10	1	636	751	2558	2444	9.19e-36	152	HQ191286.1.2988_U	18S_rRNA	nucleus	clone_PA2009E7	Eukaryota	Opisthokonta	Fungi	Chytridiomycota	Chytridiomycotina	Chytridiomycetes	Rhyzophidiales_X	Rhyzophidiales_X_sp.
NODE_25_length_810_cov_2386.353612_g11_i0	EF060791.1.1009_U|18S_rRNA|nucleus||Eukaryota|Opisthokonta|Fungi|Ascomycota|Pezizomycotina|Sordariomycetes|Sordariomycetes_X|Sordariomycetes_X_sp.	90.435	115	11	0	637	751	639	525	9.19e-36	152	EF060791.1.1009_U	18S_rRNA	nucleus		Eukaryota	Opisthokonta	Fungi	Ascomycota	Pezizomycotina	Sordariomycetes	Sordariomycetes_X	Sordariomycetes_X_sp.
NODE_25_length_810_cov_2386.353612_g11_i0	EF060851.1.824_U|18S_rRNA|nucleus||Eukaryota|Opisthokonta|Fungi|Ascomycota|Pezizomycotina|Sordariomycetes|Sordariomycetes_X|Sordariomycetes_X_sp.	90.435	115	11	0	637	751	667	553	9.19e-36	152	EF060851.1.824_U	18S_rRNA	nucleus		Eukaryota	Opisthokonta	Fungi	Ascomycota	Pezizomycotina	Sordariomycetes	Sordariomycetes_X	Sordariomycetes_X_sp.
NODE_25_length_810_cov_2386.353612_g11_i0	EF060521.1.1006_U|18S_rRNA|nucleus||Eukaryota|Opisthokonta|Fungi|Ascomycota|Pezizomycotina|Sordariomycetes|Sordariomycetes_X|Sordariomycetes_X_sp.	90.435	115	11	0	637	751	625	511	9.19e-36	152	EF060521.1.1006_U	18S_rRNA	nucleus		Eukaryota	Opisthokonta	Fungi	Ascomycota	Pezizomycotina	Sordariomycetes	Sordariomycetes_X	Sordariomycetes_X_sp.
NODE_25_length_810_cov_2386.353612_g11_i0	EU620134.1.882_U|18S_rRNA|nucleus|clone_J34|Eukaryota|Opisthokonta|Fungi|Ascomycota|Pezizomycotina|Sordariomycetes|Sordariomycetes_X|Sordariomycetes_X_sp.	90.435	115	11	0	637	751	648	534	9.19e-36	152	EU620134.1.882_U	18S_rRNA	nucleus	clone_J34	Eukaryota	Opisthokonta	Fungi	Ascomycota	Pezizomycotina	Sordariomycetes	Sordariomycetes_X	Sordariomycetes_X_sp.
NODE_25_length_810_cov_2386.353612_g11_i0	EF060510.1.901_U|18S_rRNA|nucleus||Eukaryota|Opisthokonta|Fungi|Ascomycota|Pezizomycotina|Sordariomycetes|Sordariomycetes_X|Sordariomycetes_X_sp.	90.435	115	11	0	637	751	593	479	9.19e-36	152	EF060510.1.901_U	18S_rRNA	nucleus		Eukaryota	Opisthokonta	Fungi	Ascomycota	Pezizomycotina	Sordariomycetes	Sordariomycetes_X	Sordariomycetes_X_sp.
NODE_25_length_810_cov_2386.353612_g11_i0	HQ219388.1.2295_UC|18S_rRNA|nucleus|clone_AY2009A1|Eukaryota|Opisthokonta|Fungi|Ascomycota|Pezizomycotina|Sordariomycetes|Sordariomycetes_X|Sordariomycetes_X_sp.	90.435	115	11	0	637	751	2054	1940	9.19e-36	152	HQ219388.1.2295_UC	18S_rRNA	nucleus	clone_AY2009A1	Eukaryota	Opisthokonta	Fungi	Ascomycota	Pezizomycotina	Sordariomycetes	Sordariomycetes_X	Sordariomycetes_X_sp.
NODE_25_length_810_cov_2386.353612_g11_i0	HQ191307.1.2264_U|18S_rRNA|nucleus|clone_PA2009E2|Eukaryota|Opisthokonta|Fungi|Ascomycota|Pezizomycotina|Sordariomycetes|Sordariomycetes_X|Sordariomycetes_X_sp.	90.435	115	11	0	637	751	2010	1896	9.19e-36	152	HQ191307.1.2264_U	18S_rRNA	nucleus	clone_PA2009E2	Eukaryota	Opisthokonta	Fungi	Ascomycota	Pezizomycotina	Sordariomycetes	Sordariomycetes_X	Sordariomycetes_X_sp.
NODE_25_length_810_cov_2386.353612_g11_i0	HG738855.1.1167_U|18S_rRNA|nucleus|strain_SKESMBKU01|Eukaryota|Opisthokonta|Fungi|Ascomycota|Pezizomycotina|Pezizomycotina_X|Scytalidium|Scytalidium_thermophilum	91.743	109	9	0	637	745	806	914	9.19e-36	152	HG738855.1.1167_U	18S_rRNA	nucleus	strain_SKESMBKU01	Eukaryota	Opisthokonta	Fungi	Ascomycota	Pezizomycotina	Pezizomycotina_X	Scytalidium	Scytalidium_thermophilum
NODE_25_length_810_cov_2386.353612_g11_i0	EU307918.1.1145_U|18S_rRNA|nucleus||Eukaryota|Opisthokonta|Fungi|Ascomycota|Pezizomycotina|Sordariomycetes|Metarhizium|Metarhizium_anisopliae_var._anisopliae	90.435	115	11	0	637	751	602	488	9.19e-36	152	EU307918.1.1145_U	18S_rRNA	nucleus		Eukaryota	Opisthokonta	Fungi	Ascomycota	Pezizomycotina	Sordariomycetes	Metarhizium	Metarhizium_anisopliae_var._anisopliae
NODE_25_length_810_cov_2386.353612_g11_i0	FN185980.1.865_G|18S_rRNA|nucleus|specimen_KRAM:L:53303|Eukaryota|Opisthokonta|Fungi|Ascomycota|Pezizomycotina|Lecanoromycetes|Umbilicaria|Umbilicaria_umbilicarioides	90.435	115	11	0	637	751	625	511	9.19e-36	152	FN185980.1.865_G	18S_rRNA	nucleus	specimen_KRAM:L:53303	Eukaryota	Opisthokonta	Fungi	Ascomycota	Pezizomycotina	Lecanoromycetes	Umbilicaria	Umbilicaria_umbilicarioides
NODE_25_length_810_cov_2386.353612_g11_i0	EU307927.1.1186_U|18S_rRNA|nucleus||Eukaryota|Opisthokonta|Fungi|Ascomycota|Pezizomycotina|Sordariomycetes|Metarhizium|Metarhizium_anisopliae_var._anisopliae	90.435	115	11	0	637	751	641	527	9.19e-36	152	EU307927.1.1186_U	18S_rRNA	nucleus		Eukaryota	Opisthokonta	Fungi	Ascomycota	Pezizomycotina	Sordariomycetes	Metarhizium	Metarhizium_anisopliae_var._anisopliae
NODE_25_length_810_cov_2386.353612_g11_i0	EU307887.1.1160_U|18S_rRNA|nucleus|strain_LRC_63;_92141|Eukaryota|Opisthokonta|Fungi|Ascomycota|Pezizomycotina|Sordariomycetes|Metarhizium|Metarhizium_anisopliae_var._anisopliae	90.435	115	11	0	637	751	615	501	9.19e-36	152	EU307887.1.1160_U	18S_rRNA	nucleus	strain_LRC_63;_92141	Eukaryota	Opisthokonta	Fungi	Ascomycota	Pezizomycotina	Sordariomycetes	Metarhizium	Metarhizium_anisopliae_var._anisopliae
NODE_25_length_810_cov_2386.353612_g11_i0	EU307900.1.1203_U|18S_rRNA|nucleus|strain_LRC_186;_UAMH_4450|Eukaryota|Opisthokonta|Fungi|Ascomycota|Pezizomycotina|Sordariomycetes|Metarhizium|Metarhizium_anisopliae_var._anisopliae	90.435	115	11	0	637	751	647	533	9.19e-36	152	EU307900.1.1203_U	18S_rRNA	nucleus	strain_LRC_186;_UAMH_4450	Eukaryota	Opisthokonta	Fungi	Ascomycota	Pezizomycotina	Sordariomycetes	Metarhizium	Metarhizium_anisopliae_var._anisopliae
NODE_25_length_810_cov_2386.353612_g11_i0	EU315012.1.893_U|18S_rRNA|nucleus||Eukaryota|Opisthokonta|Fungi|Ascomycota|Pezizomycotina|Sordariomycetes|Petriella|Petriella_sp.	90.435	115	11	0	637	751	626	512	9.19e-36	152	EU315012.1.893_U	18S_rRNA	nucleus		Eukaryota	Opisthokonta	Fungi	Ascomycota	Pezizomycotina	Sordariomycetes	Petriella	Petriella_sp.
NODE_25_length_810_cov_2386.353612_g11_i0	EU307906.1.1225_U|18S_rRNA|nucleus|strain_LRC_207;_ARSEF_1897|Eukaryota|Opisthokonta|Fungi|Ascomycota|Pezizomycotina|Sordariomycetes|Metarhizium|Metarhizium_anisopliae_var._anisopliae	90.435	115	11	0	637	751	657	543	9.19e-36	152	EU307906.1.1225_U	18S_rRNA	nucleus	strain_LRC_207;_ARSEF_1897	Eukaryota	Opisthokonta	Fungi	Ascomycota	Pezizomycotina	Sordariomycetes	Metarhizium	Metarhizium_anisopliae_var._anisopliae
NODE_25_length_810_cov_2386.353612_g11_i0	EU307904.1.1201_U|18S_rRNA|nucleus|strain_LRC_205;_ARSEF_1903|Eukaryota|Opisthokonta|Fungi|Ascomycota|Pezizomycotina|Sordariomycetes|Metarhizium|Metarhizium_anisopliae_var._anisopliae	90.435	115	11	0	637	751	649	535	9.19e-36	152	EU307904.1.1201_U	18S_rRNA	nucleus	strain_LRC_205;_ARSEF_1903	Eukaryota	Opisthokonta	Fungi	Ascomycota	Pezizomycotina	Sordariomycetes	Metarhizium	Metarhizium_anisopliae_var._anisopliae
NODE_25_length_810_cov_2386.353612_g11_i0	EU307899.1.1170_U|18S_rRNA|nucleus|strain_LRC_183;_UAMH_421|Eukaryota|Opisthokonta|Fungi|Ascomycota|Pezizomycotina|Sordariomycetes|Metarhizium|Metarhizium_anisopliae_var._anisopliae	90.435	115	11	0	637	751	632	518	9.19e-36	152	EU307899.1.1170_U	18S_rRNA	nucleus	strain_LRC_183;_UAMH_421	Eukaryota	Opisthokonta	Fungi	Ascomycota	Pezizomycotina	Sordariomycetes	Metarhizium	Metarhizium_anisopliae_var._anisopliae
NODE_25_length_810_cov_2386.353612_g11_i0	EU307916.1.1145_U|18S_rRNA|nucleus||Eukaryota|Opisthokonta|Fungi|Ascomycota|Pezizomycotina|Sordariomycetes|Metarhizium|Metarhizium_anisopliae_var._anisopliae	90.435	115	11	0	637	751	604	490	9.19e-36	152	EU307916.1.1145_U	18S_rRNA	nucleus		Eukaryota	Opisthokonta	Fungi	Ascomycota	Pezizomycotina	Sordariomycetes	Metarhizium	Metarhizium_anisopliae_var._anisopliae
NODE_25_length_810_cov_2386.353612_g11_i0	EU307896.1.1168_U|18S_rRNA|nucleus|strain_LRC_180|Eukaryota|Opisthokonta|Fungi|Ascomycota|Pezizomycotina|Sordariomycetes|Metarhizium|Metarhizium_anisopliae_var._anisopliae	90.435	115	11	0	637	751	595	481	9.19e-36	152	EU307896.1.1168_U	18S_rRNA	nucleus	strain_LRC_180	Eukaryota	Opisthokonta	Fungi	Ascomycota	Pezizomycotina	Sordariomycetes	Metarhizium	Metarhizium_anisopliae_var._anisopliae
NODE_25_length_810_cov_2386.353612_g11_i0	KF285992.1.1180_U|18S_rRNA|nucleus|strain_2w1F|Eukaryota|Opisthokonta|Fungi|Ascomycota|Pezizomycotina|Sordariomycetes|Coniochaeta|Coniochaeta_ligniaria	90.435	115	11	0	637	751	969	855	9.19e-36	152	KF285992.1.1180_U	18S_rRNA	nucleus	strain_2w1F	Eukaryota	Opisthokonta	Fungi	Ascomycota	Pezizomycotina	Sordariomycetes	Coniochaeta	Coniochaeta_ligniaria
NODE_25_length_810_cov_2386.353612_g11_i0	EU307892.1.1110_U|18S_rRNA|nucleus|strain_LRC_145|Eukaryota|Opisthokonta|Fungi|Ascomycota|Pezizomycotina|Sordariomycetes|Metarhizium|Metarhizium_anisopliae_var._anisopliae	90.435	115	11	0	637	751	573	459	9.19e-36	152	EU307892.1.1110_U	18S_rRNA	nucleus	strain_LRC_145	Eukaryota	Opisthokonta	Fungi	Ascomycota	Pezizomycotina	Sordariomycetes	Metarhizium	Metarhizium_anisopliae_var._anisopliae
NODE_25_length_810_cov_2386.353612_g11_i0	EU307886.1.1108_U|18S_rRNA|nucleus|strain_LRC_42;_ARSEF_3341|Eukaryota|Opisthokonta|Fungi|Ascomycota|Pezizomycotina|Sordariomycetes|Metarhizium|Metarhizium_anisopliae_var._anisopliae	90.435	115	11	0	637	751	584	470	9.19e-36	152	EU307886.1.1108_U	18S_rRNA	nucleus	strain_LRC_42;_ARSEF_3341	Eukaryota	Opisthokonta	Fungi	Ascomycota	Pezizomycotina	Sordariomycetes	Metarhizium	Metarhizium_anisopliae_var._anisopliae
NODE_25_length_810_cov_2386.353612_g11_i0	EU307924.1.1187_U|18S_rRNA|nucleus||Eukaryota|Opisthokonta|Fungi|Ascomycota|Pezizomycotina|Sordariomycetes|Metarhizium|Metarhizium_anisopliae_var._anisopliae	90.435	115	11	0	637	751	618	504	9.19e-36	152	EU307924.1.1187_U	18S_rRNA	nucleus		Eukaryota	Opisthokonta	Fungi	Ascomycota	Pezizomycotina	Sordariomycetes	Metarhizium	Metarhizium_anisopliae_var._anisopliae
NODE_25_length_810_cov_2386.353612_g11_i0	EU307903.1.1208_U|18S_rRNA|nucleus|strain_LRC_202;_MA1200|Eukaryota|Opisthokonta|Fungi|Ascomycota|Pezizomycotina|Sordariomycetes|Metarhizium|Metarhizium_anisopliae_var._anisopliae	90.435	115	11	0	637	751	651	537	9.19e-36	152	EU307903.1.1208_U	18S_rRNA	nucleus	strain_LRC_202;_MA1200	Eukaryota	Opisthokonta	Fungi	Ascomycota	Pezizomycotina	Sordariomycetes	Metarhizium	Metarhizium_anisopliae_var._anisopliae
NODE_25_length_810_cov_2386.353612_g11_i0	EU307898.1.1180_U|18S_rRNA|nucleus|strain_LRC_182;_CABI_014746|Eukaryota|Opisthokonta|Fungi|Ascomycota|Pezizomycotina|Sordariomycetes|Metarhizium|Metarhizium_anisopliae_var._anisopliae	90.435	115	11	0	637	751	616	502	9.19e-36	152	EU307898.1.1180_U	18S_rRNA	nucleus	strain_LRC_182;_CABI_014746	Eukaryota	Opisthokonta	Fungi	Ascomycota	Pezizomycotina	Sordariomycetes	Metarhizium	Metarhizium_anisopliae_var._anisopliae
NODE_25_length_810_cov_2386.353612_g11_i0	EU307931.1.1181_U|18S_rRNA|nucleus||Eukaryota|Opisthokonta|Fungi|Ascomycota|Pezizomycotina|Sordariomycetes|Metarhizium|Metarhizium_anisopliae_var._anisopliae	90.435	115	11	0	637	751	650	536	9.19e-36	152	EU307931.1.1181_U	18S_rRNA	nucleus		Eukaryota	Opisthokonta	Fungi	Ascomycota	Pezizomycotina	Sordariomycetes	Metarhizium	Metarhizium_anisopliae_var._anisopliae
NODE_25_length_810_cov_2386.353612_g11_i0	EU307926.1.1127_U|18S_rRNA|nucleus||Eukaryota|Opisthokonta|Fungi|Ascomycota|Pezizomycotina|Sordariomycetes|Metarhizium|Metarhizium_anisopliae_var._anisopliae	90.435	115	11	0	637	751	570	456	9.19e-36	152	EU307926.1.1127_U	18S_rRNA	nucleus		Eukaryota	Opisthokonta	Fungi	Ascomycota	Pezizomycotina	Sordariomycetes	Metarhizium	Metarhizium_anisopliae_var._anisopliae
NODE_25_length_810_cov_2386.353612_g11_i0	EU307913.1.1112_U|18S_rRNA|nucleus||Eukaryota|Opisthokonta|Fungi|Ascomycota|Pezizomycotina|Sordariomycetes|Metarhizium|Metarhizium_anisopliae_var._anisopliae	90.435	115	11	0	637	751	570	456	9.19e-36	152	EU307913.1.1112_U	18S_rRNA	nucleus		Eukaryota	Opisthokonta	Fungi	Ascomycota	Pezizomycotina	Sordariomycetes	Metarhizium	Metarhizium_anisopliae_var._anisopliae
NODE_25_length_810_cov_2386.353612_g11_i0	EU307908.1.1233_U|18S_rRNA|nucleus|strain_LRC_209;_TM109;_ARSEF_5520|Eukaryota|Opisthokonta|Fungi|Ascomycota|Pezizomycotina|Sordariomycetes|Metarhizium|Metarhizium_anisopliae_var._anisopliae	90.435	115	11	0	637	751	669	555	9.19e-36	152	EU307908.1.1233_U	18S_rRNA	nucleus	strain_LRC_209;_TM109;_ARSEF_5520	Eukaryota	Opisthokonta	Fungi	Ascomycota	Pezizomycotina	Sordariomycetes	Metarhizium	Metarhizium_anisopliae_var._anisopliae
NODE_25_length_810_cov_2386.353612_g11_i0	EU307930.1.1144_U|18S_rRNA|nucleus||Eukaryota|Opisthokonta|Fungi|Ascomycota|Pezizomycotina|Sordariomycetes|Metarhizium|Metarhizium_anisopliae_var._anisopliae	90.435	115	11	0	637	751	607	493	9.19e-36	152	EU307930.1.1144_U	18S_rRNA	nucleus		Eukaryota	Opisthokonta	Fungi	Ascomycota	Pezizomycotina	Sordariomycetes	Metarhizium	Metarhizium_anisopliae_var._anisopliae
NODE_25_length_810_cov_2386.353612_g11_i0	EU307929.1.1099_U|18S_rRNA|nucleus||Eukaryota|Opisthokonta|Fungi|Ascomycota|Pezizomycotina|Sordariomycetes|Metarhizium|Metarhizium_anisopliae_var._anisopliae	90.435	115	11	0	637	751	563	449	9.19e-36	152	EU307929.1.1099_U	18S_rRNA	nucleus		Eukaryota	Opisthokonta	Fungi	Ascomycota	Pezizomycotina	Sordariomycetes	Metarhizium	Metarhizium_anisopliae_var._anisopliae
NODE_25_length_810_cov_2386.353612_g11_i0	EU307922.1.1224_U|18S_rRNA|nucleus||Eukaryota|Opisthokonta|Fungi|Ascomycota|Pezizomycotina|Sordariomycetes|Metarhizium|Metarhizium_anisopliae_var._anisopliae	90.435	115	11	0	637	751	657	543	9.19e-36	152	EU307922.1.1224_U	18S_rRNA	nucleus		Eukaryota	Opisthokonta	Fungi	Ascomycota	Pezizomycotina	Sordariomycetes	Metarhizium	Metarhizium_anisopliae_var._anisopliae
NODE_25_length_810_cov_2386.353612_g11_i0	EU307905.1.1203_U|18S_rRNA|nucleus|strain_LRC_206;_ARSEF_2107|Eukaryota|Opisthokonta|Fungi|Ascomycota|Pezizomycotina|Sordariomycetes|Metarhizium|Metarhizium_anisopliae_var._anisopliae	90.435	115	11	0	637	751	650	536	9.19e-36	152	EU307905.1.1203_U	18S_rRNA	nucleus	strain_LRC_206;_ARSEF_2107	Eukaryota	Opisthokonta	Fungi	Ascomycota	Pezizomycotina	Sordariomycetes	Metarhizium	Metarhizium_anisopliae_var._anisopliae
NODE_25_length_810_cov_2386.353612_g11_i0	EU307907.1.1217_U|18S_rRNA|nucleus|strain_LRC_208|Eukaryota|Opisthokonta|Fungi|Ascomycota|Pezizomycotina|Sordariomycetes|Metarhizium|Metarhizium_acridum	90.435	115	11	0	637	751	608	494	9.19e-36	152	EU307907.1.1217_U	18S_rRNA	nucleus	strain_LRC_208	Eukaryota	Opisthokonta	Fungi	Ascomycota	Pezizomycotina	Sordariomycetes	Metarhizium	Metarhizium_acridum
NODE_25_length_810_cov_2386.353612_g11_i0	EU307915.1.1166_U|18S_rRNA|nucleus||Eukaryota|Opisthokonta|Fungi|Ascomycota|Pezizomycotina|Sordariomycetes|Metarhizium|Metarhizium_anisopliae_var._anisopliae	90.435	115	11	0	637	751	605	491	9.19e-36	152	EU307915.1.1166_U	18S_rRNA	nucleus		Eukaryota	Opisthokonta	Fungi	Ascomycota	Pezizomycotina	Sordariomycetes	Metarhizium	Metarhizium_anisopliae_var._anisopliae
NODE_25_length_810_cov_2386.353612_g11_i0	EU307917.1.1122_U|18S_rRNA|nucleus||Eukaryota|Opisthokonta|Fungi|Ascomycota|Pezizomycotina|Sordariomycetes|Metarhizium|Metarhizium_anisopliae_var._anisopliae	90.435	115	11	0	637	751	587	473	9.19e-36	152	EU307917.1.1122_U	18S_rRNA	nucleus		Eukaryota	Opisthokonta	Fungi	Ascomycota	Pezizomycotina	Sordariomycetes	Metarhizium	Metarhizium_anisopliae_var._anisopliae
NODE_25_length_810_cov_2386.353612_g11_i0	FN185971.1.837_G|18S_rRNA|nucleus||Eukaryota|Opisthokonta|Fungi|Ascomycota|Pezizomycotina|Lecanoromycetes|Umbilicaria|Umbilicaria_sp.	90.435	115	11	0	637	751	625	511	9.19e-36	152	FN185971.1.837_G	18S_rRNA	nucleus		Eukaryota	Opisthokonta	Fungi	Ascomycota	Pezizomycotina	Lecanoromycetes	Umbilicaria	Umbilicaria_sp.
NODE_25_length_810_cov_2386.353612_g11_i0	FN185968.1.830_G|18S_rRNA|nucleus||Eukaryota|Opisthokonta|Fungi|Ascomycota|Pezizomycotina|Lecanoromycetes|Umbilicaria|Umbilicaria_sp.	90.435	115	11	0	637	751	619	505	9.19e-36	152	FN185968.1.830_G	18S_rRNA	nucleus		Eukaryota	Opisthokonta	Fungi	Ascomycota	Pezizomycotina	Lecanoromycetes	Umbilicaria	Umbilicaria_sp.
NODE_25_length_810_cov_2386.353612_g11_i0	EU307902.1.1175_U|18S_rRNA|nucleus|strain_LRC_189;_ARSEF_2518|Eukaryota|Opisthokonta|Fungi|Ascomycota|Pezizomycotina|Sordariomycetes|Metarhizium|Metarhizium_anisopliae_var._anisopliae	90.435	115	11	0	637	751	598	484	9.19e-36	152	EU307902.1.1175_U	18S_rRNA	nucleus	strain_LRC_189;_ARSEF_2518	Eukaryota	Opisthokonta	Fungi	Ascomycota	Pezizomycotina	Sordariomycetes	Metarhizium	Metarhizium_anisopliae_var._anisopliae
NODE_25_length_810_cov_2386.353612_g11_i0	FN185939.1.866_G|18S_rRNA|nucleus||Eukaryota|Opisthokonta|Fungi|Ascomycota|Pezizomycotina|Lecanoromycetes|Umbilicaria|Umbilicaria_cylindrica	90.435	115	11	0	637	751	621	507	9.19e-36	152	FN185939.1.866_G	18S_rRNA	nucleus		Eukaryota	Opisthokonta	Fungi	Ascomycota	Pezizomycotina	Lecanoromycetes	Umbilicaria	Umbilicaria_cylindrica
NODE_25_length_810_cov_2386.353612_g11_i0	EU307888.1.1147_U|18S_rRNA|nucleus|strain_LRC_64;_MA-605|Eukaryota|Opisthokonta|Fungi|Ascomycota|Pezizomycotina|Sordariomycetes|Metarhizium|Metarhizium_anisopliae_var._anisopliae	90.435	115	11	0	637	751	598	484	9.19e-36	152	EU307888.1.1147_U	18S_rRNA	nucleus	strain_LRC_64;_MA-605	Eukaryota	Opisthokonta	Fungi	Ascomycota	Pezizomycotina	Sordariomycetes	Metarhizium	Metarhizium_anisopliae_var._anisopliae
NODE_25_length_810_cov_2386.353612_g11_i0	EU307921.1.1118_U|18S_rRNA|nucleus||Eukaryota|Opisthokonta|Fungi|Ascomycota|Pezizomycotina|Sordariomycetes|Metarhizium|Metarhizium_anisopliae_var._anisopliae	90.435	115	11	0	637	751	582	468	9.19e-36	152	EU307921.1.1118_U	18S_rRNA	nucleus		Eukaryota	Opisthokonta	Fungi	Ascomycota	Pezizomycotina	Sordariomycetes	Metarhizium	Metarhizium_anisopliae_var._anisopliae
NODE_25_length_810_cov_2386.353612_g11_i0	EU307925.1.1180_U|18S_rRNA|nucleus||Eukaryota|Opisthokonta|Fungi|Ascomycota|Pezizomycotina|Sordariomycetes|Metarhizium|Metarhizium_anisopliae_var._anisopliae	90.435	115	11	0	637	751	645	531	9.19e-36	152	EU307925.1.1180_U	18S_rRNA	nucleus		Eukaryota	Opisthokonta	Fungi	Ascomycota	Pezizomycotina	Sordariomycetes	Metarhizium	Metarhizium_anisopliae_var._anisopliae
NODE_25_length_810_cov_2386.353612_g11_i0	EU307910.1.1131_U|18S_rRNA|nucleus||Eukaryota|Opisthokonta|Fungi|Ascomycota|Pezizomycotina|Sordariomycetes|Metarhizium|Metarhizium_anisopliae_var._anisopliae	90.435	115	11	0	637	751	586	472	9.19e-36	152	EU307910.1.1131_U	18S_rRNA	nucleus		Eukaryota	Opisthokonta	Fungi	Ascomycota	Pezizomycotina	Sordariomycetes	Metarhizium	Metarhizium_anisopliae_var._anisopliae
NODE_25_length_810_cov_2386.353612_g11_i0	EU307920.1.1151_U|18S_rRNA|nucleus||Eukaryota|Opisthokonta|Fungi|Ascomycota|Pezizomycotina|Sordariomycetes|Metarhizium|Metarhizium_anisopliae_var._anisopliae	90.435	115	11	0	637	751	606	492	9.19e-36	152	EU307920.1.1151_U	18S_rRNA	nucleus		Eukaryota	Opisthokonta	Fungi	Ascomycota	Pezizomycotina	Sordariomycetes	Metarhizium	Metarhizium_anisopliae_var._anisopliae
NODE_25_length_810_cov_2386.353612_g11_i0	EU307928.1.1128_U|18S_rRNA|nucleus||Eukaryota|Opisthokonta|Fungi|Ascomycota|Pezizomycotina|Sordariomycetes|Metarhizium|Metarhizium_anisopliae_var._anisopliae	90.435	115	11	0	637	751	597	483	9.19e-36	152	EU307928.1.1128_U	18S_rRNA	nucleus		Eukaryota	Opisthokonta	Fungi	Ascomycota	Pezizomycotina	Sordariomycetes	Metarhizium	Metarhizium_anisopliae_var._anisopliae
NODE_25_length_810_cov_2386.353612_g11_i0	FN185931.1.800_G|18S_rRNA|nucleus||Eukaryota|Opisthokonta|Fungi|Ascomycota|Pezizomycotina|Lecanoromycetes|Umbilicaria|Umbilicaria_aprina	90.435	115	11	0	637	751	561	447	9.19e-36	152	FN185931.1.800_G	18S_rRNA	nucleus		Eukaryota	Opisthokonta	Fungi	Ascomycota	Pezizomycotina	Lecanoromycetes	Umbilicaria	Umbilicaria_aprina
NODE_25_length_810_cov_2386.353612_g11_i0	EU307893.1.1140_U|18S_rRNA|nucleus|strain_LRC_148;_FI-522|Eukaryota|Opisthokonta|Fungi|Ascomycota|Pezizomycotina|Sordariomycetes|Metarhizium|Metarhizium_anisopliae_var._anisopliae	90.435	115	11	0	637	751	595	481	9.19e-36	152	EU307893.1.1140_U	18S_rRNA	nucleus	strain_LRC_148;_FI-522	Eukaryota	Opisthokonta	Fungi	Ascomycota	Pezizomycotina	Sordariomycetes	Metarhizium	Metarhizium_anisopliae_var._anisopliae
NODE_25_length_810_cov_2386.353612_g11_i0	EU307894.1.1176_U|18S_rRNA|nucleus|strain_LRC_149;_ARSEF_1377|Eukaryota|Opisthokonta|Fungi|Ascomycota|Pezizomycotina|Sordariomycetes|Metarhizium|Metarhizium_anisopliae_var._anisopliae	90.435	115	11	0	637	751	628	514	9.19e-36	152	EU307894.1.1176_U	18S_rRNA	nucleus	strain_LRC_149;_ARSEF_1377	Eukaryota	Opisthokonta	Fungi	Ascomycota	Pezizomycotina	Sordariomycetes	Metarhizium	Metarhizium_anisopliae_var._anisopliae
NODE_25_length_810_cov_2386.353612_g11_i0	EU307923.1.1123_U|18S_rRNA|nucleus||Eukaryota|Opisthokonta|Fungi|Ascomycota|Pezizomycotina|Sordariomycetes|Metarhizium|Metarhizium_anisopliae_var._anisopliae	90.435	115	11	0	637	751	570	456	9.19e-36	152	EU307923.1.1123_U	18S_rRNA	nucleus		Eukaryota	Opisthokonta	Fungi	Ascomycota	Pezizomycotina	Sordariomycetes	Metarhizium	Metarhizium_anisopliae_var._anisopliae
NODE_25_length_810_cov_2386.353612_g11_i0	EU307911.1.1143_U|18S_rRNA|nucleus||Eukaryota|Opisthokonta|Fungi|Ascomycota|Pezizomycotina|Sordariomycetes|Metarhizium|Metarhizium_anisopliae_var._anisopliae	90.435	115	11	0	637	751	567	453	9.19e-36	152	EU307911.1.1143_U	18S_rRNA	nucleus		Eukaryota	Opisthokonta	Fungi	Ascomycota	Pezizomycotina	Sordariomycetes	Metarhizium	Metarhizium_anisopliae_var._anisopliae
NODE_25_length_810_cov_2386.353612_g11_i0	EU307909.1.1143_U|18S_rRNA|nucleus|strain_LRC_211;_ARSEF_2949|Eukaryota|Opisthokonta|Fungi|Ascomycota|Pezizomycotina|Sordariomycetes|Metarhizium|Metarhizium_anisopliae_var._anisopliae	90.435	115	11	0	637	751	616	502	9.19e-36	152	EU307909.1.1143_U	18S_rRNA	nucleus	strain_LRC_211;_ARSEF_2949	Eukaryota	Opisthokonta	Fungi	Ascomycota	Pezizomycotina	Sordariomycetes	Metarhizium	Metarhizium_anisopliae_var._anisopliae
NODE_25_length_810_cov_2386.353612_g11_i0	EU307914.1.1142_U|18S_rRNA|nucleus||Eukaryota|Opisthokonta|Fungi|Ascomycota|Pezizomycotina|Sordariomycetes|Metarhizium|Metarhizium_anisopliae_var._anisopliae	90.435	115	11	0	637	751	601	487	9.19e-36	152	EU307914.1.1142_U	18S_rRNA	nucleus		Eukaryota	Opisthokonta	Fungi	Ascomycota	Pezizomycotina	Sordariomycetes	Metarhizium	Metarhizium_anisopliae_var._anisopliae
NODE_25_length_810_cov_2386.353612_g11_i0	EU307895.1.1186_U|18S_rRNA|nucleus|strain_LRC_177;_Keller_714|Eukaryota|Opisthokonta|Fungi|Ascomycota|Pezizomycotina|Sordariomycetes|Metarhizium|Metarhizium_anisopliae_var._anisopliae	90.435	115	11	0	637	751	615	501	9.19e-36	152	EU307895.1.1186_U	18S_rRNA	nucleus	strain_LRC_177;_Keller_714	Eukaryota	Opisthokonta	Fungi	Ascomycota	Pezizomycotina	Sordariomycetes	Metarhizium	Metarhizium_anisopliae_var._anisopliae
NODE_25_length_810_cov_2386.353612_g11_i0	EU307919.1.1200_U|18S_rRNA|nucleus||Eukaryota|Opisthokonta|Fungi|Ascomycota|Pezizomycotina|Sordariomycetes|Metarhizium|Metarhizium_anisopliae_var._anisopliae	91.589	107	9	0	637	743	659	553	1.19e-34	148	EU307919.1.1200_U	18S_rRNA	nucleus		Eukaryota	Opisthokonta	Fungi	Ascomycota	Pezizomycotina	Sordariomycetes	Metarhizium	Metarhizium_anisopliae_var._anisopliae
NODE_25_length_810_cov_2386.353612_g11_i0	AY988505.1.1678_U|18S_rRNA|nucleus|strain_JEL137|Eukaryota|Opisthokonta|Fungi|Chytridiomycota|Chytridiomycotina|Chytridiomycetes|Physocladia|Physocladia_obscura	94.737	95	5	0	1	95	1158	1064	1.19e-34	148	AY988505.1.1678_U	18S_rRNA	nucleus	strain_JEL137	Eukaryota	Opisthokonta	Fungi	Chytridiomycota	Chytridiomycotina	Chytridiomycetes	Physocladia	Physocladia_obscura
NODE_25_length_810_cov_2386.353612_g11_i0	HQ191387.1.2377_U|18S_rRNA|nucleus|clone_PA2009B8|Eukaryota|Opisthokonta|Fungi|Chytridiomycota|Chytridiomycotina|Chytridiomycetes|Spizellomycetales-and-Rhizophlyctidales|Spizellomycetales-and-Rhizophlyctidales_sp.	91.589	107	9	0	645	751	2048	1942	1.19e-34	148	HQ191387.1.2377_U	18S_rRNA	nucleus	clone_PA2009B8	Eukaryota	Opisthokonta	Fungi	Chytridiomycota	Chytridiomycotina	Chytridiomycetes	Spizellomycetales-and-Rhizophlyctidales	Spizellomycetales-and-Rhizophlyctidales_sp.
NODE_25_length_810_cov_2386.353612_g11_i0	AM887511.1.894_U|18S_rRNA|nucleus|strain_MUCL_18687|Eukaryota|Opisthokonta|Fungi|Ascomycota|Pezizomycotina|Dothideomycetes|Pyrenophora|Pyrenophora_tritici-repentis	90.826	109	10	0	637	745	241	349	4.27e-34	147	AM887511.1.894_U	18S_rRNA	nucleus	strain_MUCL_18687	Eukaryota	Opisthokonta	Fungi	Ascomycota	Pezizomycotina	Dothideomycetes	Pyrenophora	Pyrenophora_tritici-repentis
NODE_25_length_810_cov_2386.353612_g11_i0	AM712259.1.1242_U|18S_rRNA|nucleus|specimen_personal:Helena_Deckerova(CZ):08-June-2004_|Eukaryota|Opisthokonta|Fungi|Basidiomycota|Agaricomycotina|Agaricomycetes|Psathyrella|Psathyrella_pennata	90.741	108	10	0	636	743	380	273	4.27e-34	147	AM712259.1.1242_U	18S_rRNA	nucleus	specimen_personal:Helena_Deckerova(CZ):08-June-2004_	Eukaryota	Opisthokonta	Fungi	Basidiomycota	Agaricomycotina	Agaricomycetes	Psathyrella	Psathyrella_pennata
NODE_25_length_810_cov_2386.353612_g11_i0	EF060655.1.935_U|18S_rRNA|nucleus||Eukaryota|Opisthokonta|Fungi|Ascomycota|Pezizomycotina|Sordariomycetes|Sordariomycetes_X|Sordariomycetes_X_sp.	90.09	111	11	0	637	747	619	509	1.54e-33	145	EF060655.1.935_U	18S_rRNA	nucleus		Eukaryota	Opisthokonta	Fungi	Ascomycota	Pezizomycotina	Sordariomycetes	Sordariomycetes_X	Sordariomycetes_X_sp.
NODE_25_length_810_cov_2386.353612_g11_i0	AM712293.1.1261_U|18S_rRNA|nucleus|specimen_BRNM:705622|Eukaryota|Opisthokonta|Fungi|Basidiomycota|Agaricomycotina|Agaricomycetes|Psathyrella|Psathyrella_gossypina	90.741	108	10	0	636	743	371	264	1.54e-33	145	AM712293.1.1261_U	18S_rRNA	nucleus	specimen_BRNM:705622	Eukaryota	Opisthokonta	Fungi	Basidiomycota	Agaricomycotina	Agaricomycetes	Psathyrella	Psathyrella_gossypina
NODE_25_length_810_cov_2386.353612_g11_i0	AM712274.1.1266_U|18S_rRNA|nucleus|specimen_BRNM:705634|Eukaryota|Opisthokonta|Fungi|Basidiomycota|Agaricomycotina|Agaricomycetes|Psathyrella|Psathyrella_senex	90.741	108	10	0	636	743	379	272	1.54e-33	145	AM712274.1.1266_U	18S_rRNA	nucleus	specimen_BRNM:705634	Eukaryota	Opisthokonta	Fungi	Basidiomycota	Agaricomycotina	Agaricomycetes	Psathyrella	Psathyrella_senex
NODE_25_length_810_cov_2386.353612_g11_i0	AM712267.1.1242_U|18S_rRNA|nucleus|specimen_personal:Manfred_Enderle(D):17-Aug-1985_|Eukaryota|Opisthokonta|Fungi|Basidiomycota|Agaricomycotina|Agaricomycetes|Psathyrella|Psathyrella_olympiana	90.741	108	10	0	636	743	366	259	1.54e-33	145	AM712267.1.1242_U	18S_rRNA	nucleus	specimen_personal:Manfred_Enderle(D):17-Aug-1985_	Eukaryota	Opisthokonta	Fungi	Basidiomycota	Agaricomycotina	Agaricomycetes	Psathyrella	Psathyrella_olympiana
NODE_25_length_810_cov_2386.353612_g11_i0	AM712258.1.1238_U|18S_rRNA|nucleus|specimen_BRNM:705608|Eukaryota|Opisthokonta|Fungi|Basidiomycota|Agaricomycotina|Agaricomycetes|Psathyrella|Psathyrella_pennata	90.741	108	10	0	636	743	381	274	1.54e-33	145	AM712258.1.1238_U	18S_rRNA	nucleus	specimen_BRNM:705608	Eukaryota	Opisthokonta	Fungi	Basidiomycota	Agaricomycotina	Agaricomycetes	Psathyrella	Psathyrella_pennata
NODE_25_length_810_cov_2386.353612_g11_i0	AM712265.1.1242_U|18S_rRNA|nucleus|specimen_WU:13965|Eukaryota|Opisthokonta|Fungi|Basidiomycota|Agaricomycotina|Agaricomycetes|Psathyrella|Psathyrella_fulvescens	90.741	108	10	0	636	743	378	271	1.54e-33	145	AM712265.1.1242_U	18S_rRNA	nucleus	specimen_WU:13965	Eukaryota	Opisthokonta	Fungi	Basidiomycota	Agaricomycotina	Agaricomycetes	Psathyrella	Psathyrella_fulvescens
NODE_25_length_810_cov_2386.353612_g11_i0	AM712248.1.1536_U|18S_rRNA|nucleus|specimen_K:70570|Eukaryota|Opisthokonta|Fungi|Basidiomycota|Agaricomycotina|Agaricomycetes|Psathyrella|Psathyrella_artemisiae	90.741	108	10	0	636	743	383	276	1.54e-33	145	AM712248.1.1536_U	18S_rRNA	nucleus	specimen_K:70570	Eukaryota	Opisthokonta	Fungi	Basidiomycota	Agaricomycotina	Agaricomycetes	Psathyrella	Psathyrella_artemisiae
NODE_25_length_810_cov_2386.353612_g11_i0	AM712252.1.1557_U|18S_rRNA|nucleus|specimen_BRNM:705639|Eukaryota|Opisthokonta|Fungi|Basidiomycota|Agaricomycotina|Agaricomycetes|Psathyrella|Psathyrella_spintrigeroides	90.741	108	10	0	636	743	385	278	1.54e-33	145	AM712252.1.1557_U	18S_rRNA	nucleus	specimen_BRNM:705639	Eukaryota	Opisthokonta	Fungi	Basidiomycota	Agaricomycotina	Agaricomycetes	Psathyrella	Psathyrella_spintrigeroides
NODE_25_length_810_cov_2386.353612_g11_i0	AM712255.1.1237_U|18S_rRNA|nucleus|specimen_BRNM:705620|Eukaryota|Opisthokonta|Fungi|Basidiomycota|Agaricomycotina|Agaricomycetes|Psathyrella|Psathyrella_impexa	90.741	108	10	0	636	743	378	271	1.54e-33	145	AM712255.1.1237_U	18S_rRNA	nucleus	specimen_BRNM:705620	Eukaryota	Opisthokonta	Fungi	Basidiomycota	Agaricomycotina	Agaricomycetes	Psathyrella	Psathyrella_impexa
NODE_25_length_810_cov_2386.353612_g11_i0	AM712280.1.1240_U|18S_rRNA|nucleus|specimen_BRNM:705625|Eukaryota|Opisthokonta|Fungi|Basidiomycota|Agaricomycotina|Agaricomycetes|Psathyrella|Psathyrella_multipedata	90.741	108	10	0	636	743	365	258	1.54e-33	145	AM712280.1.1240_U	18S_rRNA	nucleus	specimen_BRNM:705625	Eukaryota	Opisthokonta	Fungi	Basidiomycota	Agaricomycotina	Agaricomycetes	Psathyrella	Psathyrella_multipedata
NODE_25_length_810_cov_2386.353612_g11_i0	AM712264.1.1237_U|18S_rRNA|nucleus|specimen_BRNM:705618|Eukaryota|Opisthokonta|Fungi|Basidiomycota|Agaricomycotina|Agaricomycetes|Psathyrella|Psathyrella_fusca	90.741	108	10	0	636	743	378	271	1.54e-33	145	AM712264.1.1237_U	18S_rRNA	nucleus	specimen_BRNM:705618	Eukaryota	Opisthokonta	Fungi	Basidiomycota	Agaricomycotina	Agaricomycetes	Psathyrella	Psathyrella_fusca
NODE_25_length_810_cov_2386.353612_g11_i0	AM712246.1.1544_U|18S_rRNA|nucleus|specimen_BRNM:705632|Eukaryota|Opisthokonta|Fungi|Basidiomycota|Agaricomycotina|Agaricomycetes|Psathyrella|Psathyrella_rostellata	90.741	108	10	0	636	743	382	275	1.54e-33	145	AM712246.1.1544_U	18S_rRNA	nucleus	specimen_BRNM:705632	Eukaryota	Opisthokonta	Fungi	Basidiomycota	Agaricomycotina	Agaricomycetes	Psathyrella	Psathyrella_rostellata
NODE_25_length_810_cov_2386.353612_g11_i0	AM712275.1.1300_U|18S_rRNA|nucleus|specimen_WU:19387|Eukaryota|Opisthokonta|Fungi|Basidiomycota|Agaricomycotina|Agaricomycetes|Psathyrella|Psathyrella_dunensis	90.741	108	10	0	636	743	380	273	1.54e-33	145	AM712275.1.1300_U	18S_rRNA	nucleus	specimen_WU:19387	Eukaryota	Opisthokonta	Fungi	Basidiomycota	Agaricomycotina	Agaricomycetes	Psathyrella	Psathyrella_dunensis
NODE_25_length_810_cov_2386.353612_g11_i0	AM712266.1.1228_U|18S_rRNA|nucleus|specimen_BRNM:705615|Eukaryota|Opisthokonta|Fungi|Basidiomycota|Agaricomycotina|Agaricomycetes|Psathyrella|Psathyrella_ocellata	90.741	108	10	0	636	743	377	270	1.54e-33	145	AM712266.1.1228_U	18S_rRNA	nucleus	specimen_BRNM:705615	Eukaryota	Opisthokonta	Fungi	Basidiomycota	Agaricomycotina	Agaricomycetes	Psathyrella	Psathyrella_ocellata
NODE_25_length_810_cov_2386.353612_g11_i0	AM712290.1.1304_U|18S_rRNA|nucleus|specimen_WU:13716|Eukaryota|Opisthokonta|Fungi|Basidiomycota|Agaricomycotina|Agaricomycetes|Psathyrella|Psathyrella_variata	90.741	108	10	0	636	743	390	283	1.54e-33	145	AM712290.1.1304_U	18S_rRNA	nucleus	specimen_WU:13716	Eukaryota	Opisthokonta	Fungi	Basidiomycota	Agaricomycotina	Agaricomycetes	Psathyrella	Psathyrella_variata
NODE_25_length_810_cov_2386.353612_g11_i0	AM712287.1.1301_U|18S_rRNA|nucleus|specimen_BRNM:705614|Eukaryota|Opisthokonta|Fungi|Basidiomycota|Agaricomycotina|Agaricomycetes|Psathyrella|Psathyrella_cernua	90.741	108	10	0	636	743	390	283	1.54e-33	145	AM712287.1.1301_U	18S_rRNA	nucleus	specimen_BRNM:705614	Eukaryota	Opisthokonta	Fungi	Basidiomycota	Agaricomycotina	Agaricomycetes	Psathyrella	Psathyrella_cernua
NODE_25_length_810_cov_2386.353612_g11_i0	HQ191313.1.2259_U|18S_rRNA|nucleus|clone_PA2009A3|Eukaryota|Opisthokonta|Fungi|Chytridiomycota|Chytridiomycotina|Chytridiomycetes|Rhyzophidiales_X|Rhyzophidiales_X_sp.	90.654	107	10	0	645	751	2001	1895	5.53e-33	143	HQ191313.1.2259_U	18S_rRNA	nucleus	clone_PA2009A3	Eukaryota	Opisthokonta	Fungi	Chytridiomycota	Chytridiomycotina	Chytridiomycetes	Rhyzophidiales_X	Rhyzophidiales_X_sp.
NODE_25_length_810_cov_2386.353612_g11_i0	HQ219400.1.2370_U|18S_rRNA|nucleus|clone_AY2009B2|Eukaryota|Opisthokonta|Fungi|Ascomycota|Pezizomycotina|Sordariomycetes|Sordariomycetes_X|Sordariomycetes_X_sp.	90.654	107	10	0	637	743	2124	2018	5.53e-33	143	HQ219400.1.2370_U	18S_rRNA	nucleus	clone_AY2009B2	Eukaryota	Opisthokonta	Fungi	Ascomycota	Pezizomycotina	Sordariomycetes	Sordariomycetes_X	Sordariomycetes_X_sp.
NODE_25_length_810_cov_2386.353612_g11_i0	AY988503.1.1662_U|18S_rRNA|nucleus|strain_ATCC_90967;_JEL129|Eukaryota|Opisthokonta|Fungi|Chytridiomycota|Chytridiomycotina|Chytridiomycetes|Entophlyctis|Entophlyctis_luteolus	93.684	95	6	0	1	95	1159	1065	5.53e-33	143	AY988503.1.1662_U	18S_rRNA	nucleus	strain_ATCC_90967;_JEL129	Eukaryota	Opisthokonta	Fungi	Chytridiomycota	Chytridiomycotina	Chytridiomycetes	Entophlyctis	Entophlyctis_luteolus
NODE_25_length_810_cov_2386.353612_g11_i0	HQ219449.1.2387_U|18S_rRNA|nucleus|clone_AY2009D3|Eukaryota|Opisthokonta|Fungi|Chytridiomycota|Chytridiomycotina|Chytridiomycetes|Spizellomycetales-and-Rhizophlyctidales|Spizellomycetales-and-Rhizophlyctidales_sp.	90.654	107	10	0	645	751	2044	1938	5.53e-33	143	HQ219449.1.2387_U	18S_rRNA	nucleus	clone_AY2009D3	Eukaryota	Opisthokonta	Fungi	Chytridiomycota	Chytridiomycotina	Chytridiomycetes	Spizellomycetales-and-Rhizophlyctidales	Spizellomycetales-and-Rhizophlyctidales_sp.
NODE_25_length_810_cov_2386.353612_g11_i0	MN315595.1.2719_U|18S_rRNA|nucleus|strain_HFCC114|Eukaryota|Stramenopiles|Opalozoa|Bicoecea|Anoecales|Cafeteriaceae|Cafeteria|Cafeteria_biegae	90.654	107	8	1	637	743	2235	2131	1.99e-32	141	MN315595.1.2719_U	18S_rRNA	nucleus	strain_HFCC114	Eukaryota	Stramenopiles	Opalozoa	Bicoecea	Anoecales	Cafeteriaceae	Cafeteria	Cafeteria_biegae
NODE_25_length_810_cov_2386.353612_g11_i0	MN315596.1.2674_U|18S_rRNA|nucleus|strain_HFCC115|Eukaryota|Stramenopiles|Opalozoa|Bicoecea|Anoecales|Cafeteriaceae|Cafeteria|Cafeteria_biegae	90.654	107	8	1	637	743	2160	2056	1.99e-32	141	MN315596.1.2674_U	18S_rRNA	nucleus	strain_HFCC115	Eukaryota	Stramenopiles	Opalozoa	Bicoecea	Anoecales	Cafeteriaceae	Cafeteria	Cafeteria_biegae
NODE_25_length_810_cov_2386.353612_g11_i0	JN397382.1.1599_U|18S_rRNA|nucleus|strain_USN_17|Eukaryota|Opisthokonta|Fungi|Ascomycota|Pezizomycotina|Sordariomycetes|Elaphocordyceps|Elaphocordyceps_jezoensis	90.566	106	10	0	637	742	497	392	1.99e-32	141	JN397382.1.1599_U	18S_rRNA	nucleus	strain_USN_17	Eukaryota	Opisthokonta	Fungi	Ascomycota	Pezizomycotina	Sordariomycetes	Elaphocordyceps	Elaphocordyceps_jezoensis
NODE_26_length_794_cov_37.014230_g2_i2	KJ408279.1.916_U|18S_rRNA|nucleus|strain_KUF2|Eukaryota|Opisthokonta|Fungi|Ascomycota|Pezizomycotina|Eurotiomycetes|Penicillium|Penicillium_sp.	91.613	155	11	2	1	154	742	895	4.07e-54	213	KJ408279.1.916_U	18S_rRNA	nucleus	strain_KUF2	Eukaryota	Opisthokonta	Fungi	Ascomycota	Pezizomycotina	Eurotiomycetes	Penicillium	Penicillium_sp.
NODE_26_length_794_cov_37.014230_g2_i2	AY988502.1.1660_U|18S_rRNA|nucleus|strain_JEL59|Eukaryota|Opisthokonta|Fungi|Chytridiomycota|Chytridiomycotina|Chytridiomycetes|Chytriomyces|Chytriomyces_spinosus	93.571	140	9	0	1	140	1521	1660	1.46e-53	211	AY988502.1.1660_U	18S_rRNA	nucleus	strain_JEL59	Eukaryota	Opisthokonta	Fungi	Chytridiomycota	Chytridiomycotina	Chytridiomycetes	Chytriomyces	Chytriomyces_spinosus
NODE_26_length_794_cov_37.014230_g2_i2	AY988505.1.1678_U|18S_rRNA|nucleus|strain_JEL137|Eukaryota|Opisthokonta|Fungi|Chytridiomycota|Chytridiomycotina|Chytridiomycetes|Physocladia|Physocladia_obscura	93.571	140	9	0	1	140	1539	1678	5.26e-53	209	AY988505.1.1678_U	18S_rRNA	nucleus	strain_JEL137	Eukaryota	Opisthokonta	Fungi	Chytridiomycota	Chytridiomycotina	Chytridiomycetes	Physocladia	Physocladia_obscura
NODE_26_length_794_cov_37.014230_g2_i2	EF432819.1.3579_U|18S_rRNA|nucleus||Eukaryota|Opisthokonta|Fungi|Chytridiomycota|Chytridiomycotina|Chytridiomycetes|Chytridiomycetes_X|Chytridiomycetes_X_sp.	91.391	151	12	1	1	150	3427	3577	6.81e-52	206	EF432819.1.3579_U	18S_rRNA	nucleus		Eukaryota	Opisthokonta	Fungi	Chytridiomycota	Chytridiomycotina	Chytridiomycetes	Chytridiomycetes_X	Chytridiomycetes_X_sp.
NODE_26_length_794_cov_37.014230_g2_i2	AY988500.1.1637_U|18S_rRNA|nucleus|strain_JEL186|Eukaryota|Opisthokonta|Fungi|Chytridiomycota|Chytridiomycotina|Chytridiomycetes|Asterophlyctis|Asterophlyctis_sarcoptoides	93.382	136	9	0	1	136	1502	1637	8.81e-51	202	AY988500.1.1637_U	18S_rRNA	nucleus	strain_JEL186	Eukaryota	Opisthokonta	Fungi	Chytridiomycota	Chytridiomycotina	Chytridiomycetes	Asterophlyctis	Asterophlyctis_sarcoptoides
NODE_26_length_794_cov_37.014230_g2_i2	AY988504.1.1627_U|18S_rRNA|nucleus|strain_JEL57|Eukaryota|Opisthokonta|Fungi|Chytridiomycota|Chytridiomycotina|Chytridiomycetes|Obelidium|Obelidium_mucronatum	92.647	136	9	1	2	136	1492	1627	1.47e-48	195	AY988504.1.1627_U	18S_rRNA	nucleus	strain_JEL57	Eukaryota	Opisthokonta	Fungi	Chytridiomycota	Chytridiomycotina	Chytridiomycetes	Obelidium	Obelidium_mucronatum
NODE_26_length_794_cov_37.014230_g2_i2	AY988503.1.1662_U|18S_rRNA|nucleus|strain_ATCC_90967;_JEL129|Eukaryota|Opisthokonta|Fungi|Chytridiomycota|Chytridiomycotina|Chytridiomycetes|Entophlyctis|Entophlyctis_luteolus	91.034	145	8	5	1	140	1518	1662	5.3e-48	193	AY988503.1.1662_U	18S_rRNA	nucleus	strain_ATCC_90967;_JEL129	Eukaryota	Opisthokonta	Fungi	Chytridiomycota	Chytridiomycotina	Chytridiomycetes	Entophlyctis	Entophlyctis_luteolus
NODE_26_length_794_cov_37.014230_g2_i2	KF590156.1.811_U|18S_rRNA|nucleus||Eukaryota|Opisthokonta|Fungi|Ascomycota|Pezizomycotina|Pezizomycetes|Rhizina|Rhizina_undulata	93.077	130	9	0	1	130	682	811	1.91e-47	191	KF590156.1.811_U	18S_rRNA	nucleus		Eukaryota	Opisthokonta	Fungi	Ascomycota	Pezizomycotina	Pezizomycetes	Rhizina	Rhizina_undulata
NODE_26_length_794_cov_37.014230_g2_i2	KF590128.1.862_U|18S_rRNA|nucleus||Eukaryota|Opisthokonta|Fungi|Basidiomycota|Agaricomycotina|Agaricomycetes|Cylindrosporium|Cylindrosporium_sp.	93.077	130	9	0	1	130	733	862	1.91e-47	191	KF590128.1.862_U	18S_rRNA	nucleus		Eukaryota	Opisthokonta	Fungi	Basidiomycota	Agaricomycotina	Agaricomycetes	Cylindrosporium	Cylindrosporium_sp.
NODE_26_length_794_cov_37.014230_g2_i2	AY988506.1.1626_U|18S_rRNA|nucleus|strain_JEL06|Eukaryota|Opisthokonta|Fungi|Chytridiomycota|Chytridiomycotina|Chytridiomycetes|Rhizoclosmatium|Rhizoclosmatium_globosum	93.023	129	9	0	2	130	1488	1616	6.86e-47	189	AY988506.1.1626_U	18S_rRNA	nucleus	strain_JEL06	Eukaryota	Opisthokonta	Fungi	Chytridiomycota	Chytridiomycotina	Chytridiomycetes	Rhizoclosmatium	Rhizoclosmatium_globosum
NODE_26_length_794_cov_37.014230_g2_i2	KF590159.1.829_U|18S_rRNA|nucleus||Eukaryota|Opisthokonta|Fungi|Basidiomycota|Agaricomycotina|Agaricomycetes|Agaricomycetes_X|Agaricomycetes_X_sp.	92.366	131	10	0	1	131	699	829	2.47e-46	187	KF590159.1.829_U	18S_rRNA	nucleus		Eukaryota	Opisthokonta	Fungi	Basidiomycota	Agaricomycotina	Agaricomycetes	Agaricomycetes_X	Agaricomycetes_X_sp.
NODE_26_length_794_cov_37.014230_g2_i2	KF590144.1.822_U|18S_rRNA|nucleus||Eukaryota|Opisthokonta|Fungi|Ascomycota|Pezizomycotina|Pezizomycotina_X|Macrophomina|Macrophomina_phaseolina	92.913	127	9	0	1	127	696	822	8.87e-46	185	KF590144.1.822_U	18S_rRNA	nucleus		Eukaryota	Opisthokonta	Fungi	Ascomycota	Pezizomycotina	Pezizomycotina_X	Macrophomina	Macrophomina_phaseolina
NODE_26_length_794_cov_37.014230_g2_i2	KF590131.1.847_U|18S_rRNA|nucleus||Eukaryota|Opisthokonta|Fungi|Ascomycota|Pezizomycotina|Dothideomycetes|Davidiella|Davidiella_sp.	92.366	131	9	1	1	130	717	847	8.87e-46	185	KF590131.1.847_U	18S_rRNA	nucleus		Eukaryota	Opisthokonta	Fungi	Ascomycota	Pezizomycotina	Dothideomycetes	Davidiella	Davidiella_sp.
NODE_26_length_794_cov_37.014230_g2_i2	KF590130.1.855_U|18S_rRNA|nucleus||Eukaryota|Opisthokonta|Fungi|Ascomycota|Pezizomycotina|Dothideomycetes|Botryosphaeria|Botryosphaeria_sp.	92.308	130	10	0	1	130	726	855	8.87e-46	185	KF590130.1.855_U	18S_rRNA	nucleus		Eukaryota	Opisthokonta	Fungi	Ascomycota	Pezizomycotina	Dothideomycetes	Botryosphaeria	Botryosphaeria_sp.
NODE_26_length_794_cov_37.014230_g2_i2	KF590124.1.857_U|18S_rRNA|nucleus||Eukaryota|Opisthokonta|Fungi|Ascomycota|Pezizomycotina|Leotiomycetes|Cryptosporiopsis|Cryptosporiopsis_sp.	92.308	130	10	0	1	130	728	857	8.87e-46	185	KF590124.1.857_U	18S_rRNA	nucleus		Eukaryota	Opisthokonta	Fungi	Ascomycota	Pezizomycotina	Leotiomycetes	Cryptosporiopsis	Cryptosporiopsis_sp.
NODE_26_length_794_cov_37.014230_g2_i2	KF590119.1.859_U|18S_rRNA|nucleus||Eukaryota|Opisthokonta|Fungi|Ascomycota|Pezizomycotina|Leotiomycetes|Chloroscypha|Chloroscypha_chamaecyparidis	92.308	130	10	0	1	130	730	859	8.87e-46	185	KF590119.1.859_U	18S_rRNA	nucleus		Eukaryota	Opisthokonta	Fungi	Ascomycota	Pezizomycotina	Leotiomycetes	Chloroscypha	Chloroscypha_chamaecyparidis
NODE_26_length_794_cov_37.014230_g2_i2	KC759111.1.889_U|18S_rRNA|nucleus|strain_KUC1674|Eukaryota|Opisthokonta|Fungi|Ascomycota|Pezizomycotina|Eurotiomycetes|Penicillium|Penicillium_oxalicum	92.366	131	9	1	1	130	742	872	8.87e-46	185	KC759111.1.889_U	18S_rRNA	nucleus	strain_KUC1674	Eukaryota	Opisthokonta	Fungi	Ascomycota	Pezizomycotina	Eurotiomycetes	Penicillium	Penicillium_oxalicum
NODE_26_length_794_cov_37.014230_g2_i2	EF205002.1.940_U|18S_rRNA|nucleus|strain_NIES_463|Eukaryota|Alveolata|Dinoflagellata|Dinophyceae|Peridiniales|Peridiniales_X|Glenodiniopsis|Glenodiniopsis_steinii	92.308	130	10	0	1	130	810	939	8.87e-46	185	EF205002.1.940_U	18S_rRNA	nucleus	strain_NIES_463	Eukaryota	Alveolata	Dinoflagellata	Dinophyceae	Peridiniales	Peridiniales_X	Glenodiniopsis	Glenodiniopsis_steinii
NODE_26_length_794_cov_37.014230_g2_i2	KF590162.1.847_U|18S_rRNA|nucleus||Eukaryota|Opisthokonta|Fungi|Ascomycota|Pezizomycotina|Leotiomycetes|Gremmeniella|Gremmeniella_pinicola	91.603	131	11	0	1	131	717	847	1.15e-44	182	KF590162.1.847_U	18S_rRNA	nucleus		Eukaryota	Opisthokonta	Fungi	Ascomycota	Pezizomycotina	Leotiomycetes	Gremmeniella	Gremmeniella_pinicola
NODE_26_length_794_cov_37.014230_g2_i2	KF590133.1.807_U|18S_rRNA|nucleus||Eukaryota|Opisthokonta|Fungi|Basidiomycota|Agaricomycotina|Agaricomycetes|Xenostigmina|Xenostigmina_sp.	92.188	128	10	0	1	128	680	807	1.15e-44	182	KF590133.1.807_U	18S_rRNA	nucleus		Eukaryota	Opisthokonta	Fungi	Basidiomycota	Agaricomycotina	Agaricomycetes	Xenostigmina	Xenostigmina_sp.
NODE_26_length_794_cov_37.014230_g2_i2	AM712252.1.1557_U|18S_rRNA|nucleus|specimen_BRNM:705639|Eukaryota|Opisthokonta|Fungi|Basidiomycota|Agaricomycotina|Agaricomycetes|Psathyrella|Psathyrella_spintrigeroides	92.126	127	10	0	1	127	1431	1557	4.13e-44	180	AM712252.1.1557_U	18S_rRNA	nucleus	specimen_BRNM:705639	Eukaryota	Opisthokonta	Fungi	Basidiomycota	Agaricomycotina	Agaricomycetes	Psathyrella	Psathyrella_spintrigeroides
NODE_26_length_794_cov_37.014230_g2_i2	AM712246.1.1544_U|18S_rRNA|nucleus|specimen_BRNM:705632|Eukaryota|Opisthokonta|Fungi|Basidiomycota|Agaricomycotina|Agaricomycetes|Psathyrella|Psathyrella_rostellata	92.126	127	10	0	1	127	1418	1544	4.13e-44	180	AM712246.1.1544_U	18S_rRNA	nucleus	specimen_BRNM:705632	Eukaryota	Opisthokonta	Fungi	Basidiomycota	Agaricomycotina	Agaricomycetes	Psathyrella	Psathyrella_rostellata
NODE_26_length_794_cov_37.014230_g2_i2	KF590163.1.832_U|18S_rRNA|nucleus||Eukaryota|Opisthokonta|Fungi|Basidiomycota|Agaricomycotina|Agaricomycetes|Metasphaeria|Metasphaeria_sp.	91.87	123	10	0	1	123	710	832	6.91e-42	172	KF590163.1.832_U	18S_rRNA	nucleus		Eukaryota	Opisthokonta	Fungi	Basidiomycota	Agaricomycotina	Agaricomycetes	Metasphaeria	Metasphaeria_sp.
NODE_26_length_794_cov_37.014230_g2_i2	KF590114.1.811_U|18S_rRNA|nucleus||Eukaryota|Opisthokonta|Fungi|Ascomycota|Pezizomycotina|Dothideomycetes|Dothidea|Dothidea_sp.	91.87	123	10	0	1	123	689	811	6.91e-42	172	KF590114.1.811_U	18S_rRNA	nucleus		Eukaryota	Opisthokonta	Fungi	Ascomycota	Pezizomycotina	Dothideomycetes	Dothidea	Dothidea_sp.
NODE_26_length_794_cov_37.014230_g2_i2	KF590160.1.1068_U|18S_rRNA|nucleus||Eukaryota|Opisthokonta|Fungi|Basidiomycota|Agaricomycotina|Agaricomycetes|Ciborinia|Ciborinia_camelliae	90.076	131	13	0	2	132	683	813	2.48e-41	171	KF590160.1.1068_U	18S_rRNA	nucleus		Eukaryota	Opisthokonta	Fungi	Basidiomycota	Agaricomycotina	Agaricomycetes	Ciborinia	Ciborinia_camelliae
NODE_26_length_794_cov_37.014230_g2_i2	KF590151.1.845_U|18S_rRNA|nucleus||Eukaryota|Opisthokonta|Fungi|Ascomycota|Pezizomycotina|Dothideomycetes|Melanomma|Melanomma_sp.	91.736	121	10	0	1	121	725	845	8.93e-41	169	KF590151.1.845_U	18S_rRNA	nucleus		Eukaryota	Opisthokonta	Fungi	Ascomycota	Pezizomycotina	Dothideomycetes	Melanomma	Melanomma_sp.
NODE_26_length_794_cov_37.014230_g2_i2	KF590146.1.1111_U|18S_rRNA|nucleus||Eukaryota|Opisthokonta|Fungi|Basidiomycota|Agaricomycotina|Agaricomycetes|Septotinia|Septotinia_populiperda	90	130	13	0	2	131	709	838	8.93e-41	169	KF590146.1.1111_U	18S_rRNA	nucleus		Eukaryota	Opisthokonta	Fungi	Basidiomycota	Agaricomycotina	Agaricomycetes	Septotinia	Septotinia_populiperda
NODE_26_length_794_cov_37.014230_g2_i2	JN543692.1.836_U|18S_rRNA|nucleus|strain_VrNY|Eukaryota|Opisthokonta|Fungi|Basidiomycota|Agaricomycotina|Agaricomycetes|Athelia|Athelia_rolfsii	90.984	122	11	0	1	122	713	834	1.16e-39	165	JN543692.1.836_U	18S_rRNA	nucleus	strain_VrNY	Eukaryota	Opisthokonta	Fungi	Basidiomycota	Agaricomycotina	Agaricomycetes	Athelia	Athelia_rolfsii
NODE_26_length_794_cov_37.014230_g2_i2	AM712277.1.1563_U|18S_rRNA|nucleus|specimen_BRNM:705637|Eukaryota|Opisthokonta|Fungi|Basidiomycota|Agaricomycotina|Agaricomycetes|Psathyrella|Psathyrella_phegophila	91.525	118	10	0	1	118	1446	1563	4.16e-39	163	AM712277.1.1563_U	18S_rRNA	nucleus	specimen_BRNM:705637	Eukaryota	Opisthokonta	Fungi	Basidiomycota	Agaricomycotina	Agaricomycetes	Psathyrella	Psathyrella_phegophila
NODE_26_length_794_cov_37.014230_g2_i2	AJ748109.446.1399_U|18S_rRNA|nucleus|specimen_KL_68|Eukaryota|Opisthokonta|Fungi|Basidiomycota|Agaricomycotina|Agaricomycetes|Dolichousnea|Dolichousnea_longissima	91.667	108	9	0	1	108	847	954	3.24e-35	150	AJ748109.446.1399_U	18S_rRNA	nucleus	specimen_KL_68	Eukaryota	Opisthokonta	Fungi	Basidiomycota	Agaricomycotina	Agaricomycetes	Dolichousnea	Dolichousnea_longissima
NODE_26_length_794_cov_37.014230_g2_i2	AJ748099.494.1397_U|18S_rRNA|nucleus|specimen_KN_85|Eukaryota|Opisthokonta|Fungi|Basidiomycota|Agaricomycotina|Agaricomycetes|Neuropogon|Neuropogon_antarcticus	91.667	108	9	0	1	108	797	904	3.24e-35	150	AJ748099.494.1397_U	18S_rRNA	nucleus	specimen_KN_85	Eukaryota	Opisthokonta	Fungi	Basidiomycota	Agaricomycotina	Agaricomycetes	Neuropogon	Neuropogon_antarcticus
NODE_26_length_794_cov_37.014230_g2_i2	AM712248.1.1536_U|18S_rRNA|nucleus|specimen_K:70570|Eukaryota|Opisthokonta|Fungi|Basidiomycota|Agaricomycotina|Agaricomycetes|Psathyrella|Psathyrella_artemisiae	90.826	109	10	0	1	109	1428	1536	4.19e-34	147	AM712248.1.1536_U	18S_rRNA	nucleus	specimen_K:70570	Eukaryota	Opisthokonta	Fungi	Basidiomycota	Agaricomycotina	Agaricomycetes	Psathyrella	Psathyrella_artemisiae
NODE_26_length_794_cov_37.014230_g2_i2	KF590170.1.814_U|18S_rRNA|nucleus||Eukaryota|Opisthokonta|Fungi|Ascomycota|Pezizomycotina|Leotiomycetes|Cryptosporiopsis|Cryptosporiopsis_sp.	91.429	105	9	0	1	105	710	814	1.51e-33	145	KF590170.1.814_U	18S_rRNA	nucleus		Eukaryota	Opisthokonta	Fungi	Ascomycota	Pezizomycotina	Leotiomycetes	Cryptosporiopsis	Cryptosporiopsis_sp.
NODE_26_length_794_cov_37.014230_g2_i2	AJ748107.497.1400_U|18S_rRNA|nucleus|specimen_KDIF_87|Eukaryota|Opisthokonta|Fungi|Basidiomycota|Agaricomycotina|Agaricomycetes|Dolichousnea|Dolichousnea_diffracta	90.826	109	9	1	1	108	796	904	1.51e-33	145	AJ748107.497.1400_U	18S_rRNA	nucleus	specimen_KDIF_87	Eukaryota	Opisthokonta	Fungi	Basidiomycota	Agaricomycotina	Agaricomycetes	Dolichousnea	Dolichousnea_diffracta
NODE_27_length_755_cov_1774.683924_g12_i0	AY741104.1.3738_U|18S_rRNA|nucleus||Eukaryota|Opisthokonta|Fungi|Microsporidiomycota|Microsporidiomycotina|Microsporidiomycotina_X|Nosema|Nosema_bombi	100	39	0	0	1	39	2888	2850	6.84e-12	73.1	AY741104.1.3738_U	18S_rRNA	nucleus		Eukaryota	Opisthokonta	Fungi	Microsporidiomycota	Microsporidiomycotina	Microsporidiomycotina_X	Nosema	Nosema_bombi
NODE_27_length_755_cov_1774.683924_g12_i0	AY209011.1.3909_U|18S_rRNA|nucleus||Eukaryota|Opisthokonta|Fungi|Microsporidiomycota|Microsporidiomycotina|Microsporidiomycotina_X|Nosema|Nosema_bombycis	100	38	0	0	1	38	1622	1585	2.46e-11	71.3	AY209011.1.3909_U	18S_rRNA	nucleus		Eukaryota	Opisthokonta	Fungi	Microsporidiomycota	Microsporidiomycotina	Microsporidiomycotina_X	Nosema	Nosema_bombycis
NODE_30_length_705_cov_85.415205_g10_i3	CABB01001290.10393.11820_U|18S_rRNA|nucleus|strain_Morelos|Eukaryota|Opisthokonta|Metazoa|Nematoda|Chromadorea|Chromadorea_X|Meloidogyne|Meloidogyne_incognita	91.525	59	5	0	170	228	1232	1174	1.06e-14	82.4	CABB01001290.10393.11820_U	18S_rRNA	nucleus	strain_Morelos	Eukaryota	Opisthokonta	Metazoa	Nematoda	Chromadorea	Chromadorea_X	Meloidogyne	Meloidogyne_incognita
NODE_35_length_656_cov_93.579528_g10_i4	CABB01001290.10393.11820_U|18S_rRNA|nucleus|strain_Morelos|Eukaryota|Opisthokonta|Metazoa|Nematoda|Chromadorea|Chromadorea_X|Meloidogyne|Meloidogyne_incognita	91.667	60	5	0	478	537	1174	1233	2.73e-15	84.2	CABB01001290.10393.11820_U	18S_rRNA	nucleus	strain_Morelos	Eukaryota	Opisthokonta	Metazoa	Nematoda	Chromadorea	Chromadorea_X	Meloidogyne	Meloidogyne_incognita
NODE_36_length_655_cov_1946.160883_g10_i5	CABB01001290.10393.11820_U|18S_rRNA|nucleus|strain_Morelos|Eukaryota|Opisthokonta|Metazoa|Nematoda|Chromadorea|Chromadorea_X|Meloidogyne|Meloidogyne_incognita	91.525	59	5	0	1	59	1232	1174	9.81e-15	82.4	CABB01001290.10393.11820_U	18S_rRNA	nucleus	strain_Morelos	Eukaryota	Opisthokonta	Metazoa	Nematoda	Chromadorea	Chromadorea_X	Meloidogyne	Meloidogyne_incognita
NODE_42_length_621_cov_106.983333_g1_i6	KJ763642.1.1795_U|18S_rRNA|nucleus|clone_SGYP1492|Eukaryota|Hacrobia|Katablepharidophyta|Katablepharidaceae|Katablepharidales|Katablepharidales_X|Katablepharidales_XX|Katablepharidales_XX_sp.	95.185	623	26	4	1	621	1586	966	0	981	KJ763642.1.1795_U	18S_rRNA	nucleus	clone_SGYP1492	Eukaryota	Hacrobia	Katablepharidophyta	Katablepharidaceae	Katablepharidales	Katablepharidales_X	Katablepharidales_XX	Katablepharidales_XX_sp.
NODE_42_length_621_cov_106.983333_g1_i6	KJ763296.1.1794_U|18S_rRNA|nucleus|clone_SGUH742|Eukaryota|Hacrobia|Katablepharidophyta|Katablepharidaceae|Katablepharidales|Katablepharidales_X|Katablepharidales_XX|Katablepharidales_XX_sp.	95.008	621	30	1	1	621	1585	966	0	974	KJ763296.1.1794_U	18S_rRNA	nucleus	clone_SGUH742	Eukaryota	Hacrobia	Katablepharidophyta	Katablepharidaceae	Katablepharidales	Katablepharidales_X	Katablepharidales_XX	Katablepharidales_XX_sp.
NODE_42_length_621_cov_106.983333_g1_i6	JN098194.1.1536_U|18S_rRNA|nucleus|clone_20LI08|Eukaryota|Alveolata|Dinoflagellata|Dinophyceae|Gonyaulacales|Goniodomataceae|Alexandrium|Alexandrium_fundyense	94.712	624	26	6	1	621	1368	749	0	963	JN098194.1.1536_U	18S_rRNA	nucleus	clone_20LI08	Eukaryota	Alveolata	Dinoflagellata	Dinophyceae	Gonyaulacales	Goniodomataceae	Alexandrium	Alexandrium_fundyense
NODE_42_length_621_cov_106.983333_g1_i6	KJ925295.1.1602_U|18S_rRNA|nucleus|clone_2.72E+06|Eukaryota|Hacrobia|Katablepharidophyta|Katablepharidaceae|Katablepharidales|Katablepharidales_X|Katablepharidales_XX|Katablepharidales_XX_sp.	94.695	622	29	4	1	621	1458	840	0	963	KJ925295.1.1602_U	18S_rRNA	nucleus	clone_2.72E+06	Eukaryota	Hacrobia	Katablepharidophyta	Katablepharidaceae	Katablepharidales	Katablepharidales_X	Katablepharidales_XX	Katablepharidales_XX_sp.
NODE_42_length_621_cov_106.983333_g1_i6	HQ191366.1.1830_U|18S_rRNA|nucleus|clone_PA2009C5|Eukaryota|Hacrobia|Katablepharidophyta|Katablepharidaceae|Katablepharidales|Katablepharidales_X|Katablepharidales_XX|Katablepharidales_XX_sp.	94.534	622	30	4	1	621	1620	1002	0	957	HQ191366.1.1830_U	18S_rRNA	nucleus	clone_PA2009C5	Eukaryota	Hacrobia	Katablepharidophyta	Katablepharidaceae	Katablepharidales	Katablepharidales_X	Katablepharidales_XX	Katablepharidales_XX_sp.
NODE_42_length_621_cov_106.983333_g1_i6	JN832733.1.1713_U|18S_rRNA|nucleus|clone_E_MO_3H06_OTU36|Eukaryota|Hacrobia|Katablepharidophyta|Katablepharidaceae|Katablepharidales|Katablepharidales_X|Katablepharidales_XX|Katablepharidales_XX_sp.	94.525	621	33	1	1	621	1544	925	0	957	JN832733.1.1713_U	18S_rRNA	nucleus	clone_E_MO_3H06_OTU36	Eukaryota	Hacrobia	Katablepharidophyta	Katablepharidaceae	Katablepharidales	Katablepharidales_X	Katablepharidales_XX	Katablepharidales_XX_sp.
NODE_42_length_621_cov_106.983333_g1_i6	EF526836.1.1394_U|18S_rRNA|nucleus|clone_NA1_3F1|Eukaryota|Hacrobia|Katablepharidophyta|Katablepharidaceae|Katablepharidales|Katablepharidales_X|Katablepharidales_XX|Katablepharidales_XX_sp.	94.373	622	33	2	1	621	1205	585	0	953	EF526836.1.1394_U	18S_rRNA	nucleus	clone_NA1_3F1	Eukaryota	Hacrobia	Katablepharidophyta	Katablepharidaceae	Katablepharidales	Katablepharidales_X	Katablepharidales_XX	Katablepharidales_XX_sp.
NODE_42_length_621_cov_106.983333_g1_i6	KJ925248.1.1669_U|18S_rRNA|nucleus|clone_270F07|Eukaryota|Hacrobia|Katablepharidophyta|Katablepharidaceae|Katablepharidales|Katablepharidales_X|Katablepharidales_XX|Katablepharidales_XX_sp.	94.373	622	31	4	1	621	1519	901	0	952	KJ925248.1.1669_U	18S_rRNA	nucleus	clone_270F07	Eukaryota	Hacrobia	Katablepharidophyta	Katablepharidaceae	Katablepharidales	Katablepharidales_X	Katablepharidales_XX	Katablepharidales_XX_sp.
NODE_42_length_621_cov_106.983333_g1_i6	KJ762839.1.1797_U|18S_rRNA|nucleus|clone_SGUH1029|Eukaryota|Hacrobia|Katablepharidophyta|Katablepharidaceae|Katablepharidales|Katablepharidales_X|Katablepharidales_XX|Katablepharidales_XX_sp.	94.203	621	35	1	1	621	1588	969	0	946	KJ762839.1.1797_U	18S_rRNA	nucleus	clone_SGUH1029	Eukaryota	Hacrobia	Katablepharidophyta	Katablepharidaceae	Katablepharidales	Katablepharidales_X	Katablepharidales_XX	Katablepharidales_XX_sp.
NODE_42_length_621_cov_106.983333_g1_i6	FJ349775.1.1045_U|18S_rRNA|nucleus|clone_051011_T2S4_W_T_SDP_170|Eukaryota|Hacrobia|Katablepharidophyta|Katablepharidaceae|Katablepharidales|Katablepharidales_X|Katablepharidales_XX|Katablepharidales_XX_sp.	94.212	622	32	4	1	621	1003	385	0	946	FJ349775.1.1045_U	18S_rRNA	nucleus	clone_051011_T2S4_W_T_SDP_170	Eukaryota	Hacrobia	Katablepharidophyta	Katablepharidaceae	Katablepharidales	Katablepharidales_X	Katablepharidales_XX	Katablepharidales_XX_sp.
NODE_42_length_621_cov_106.983333_g1_i6	DQ980481.1.1731_U|18S_rRNA|nucleus|strain_NIES_1335|Eukaryota|Hacrobia|Katablepharidophyta|Katablepharidaceae|Katablepharidales|Katablepharidales_X|Leucocryptos|Leucocryptos_marina	94.051	622	35	2	1	621	1553	933	0	942	DQ980481.1.1731_U	18S_rRNA	nucleus	strain_NIES_1335	Eukaryota	Hacrobia	Katablepharidophyta	Katablepharidaceae	Katablepharidales	Katablepharidales_X	Leucocryptos	Leucocryptos_marina
NODE_42_length_621_cov_106.983333_g1_i6	KJ925262.1.1671_U|18S_rRNA|nucleus|clone_270H12|Eukaryota|Hacrobia|Katablepharidophyta|Katablepharidaceae|Katablepharidales|Katablepharidales_X|Katablepharidales_XX|Katablepharidales_XX_sp.	94.061	623	32	5	1	621	1512	893	0	941	KJ925262.1.1671_U	18S_rRNA	nucleus	clone_270H12	Eukaryota	Hacrobia	Katablepharidophyta	Katablepharidaceae	Katablepharidales	Katablepharidales_X	Katablepharidales_XX	Katablepharidales_XX_sp.
NODE_42_length_621_cov_106.983333_g1_i6	KJ925230.1.1679_U|18S_rRNA|nucleus|clone_270A06|Eukaryota|Hacrobia|Katablepharidophyta|Katablepharidaceae|Katablepharidales|Katablepharidales_X|Katablepharidales_XX|Katablepharidales_XX_sp.	94.051	622	33	4	1	621	1510	892	0	941	KJ925230.1.1679_U	18S_rRNA	nucleus	clone_270A06	Eukaryota	Hacrobia	Katablepharidophyta	Katablepharidaceae	Katablepharidales	Katablepharidales_X	Katablepharidales_XX	Katablepharidales_XX_sp.
NODE_42_length_621_cov_106.983333_g1_i6	GU068005.1.1774_U|18S_rRNA|nucleus|clone_ESS241006.012|Eukaryota|Hacrobia|Katablepharidophyta|Katablepharidaceae|Katablepharidales|Katablepharidales_X|Katablepharidales_XX|Katablepharidales_XX_sp.	94.051	622	33	4	1	621	1566	948	0	941	GU068005.1.1774_U	18S_rRNA	nucleus	clone_ESS241006.012	Eukaryota	Hacrobia	Katablepharidophyta	Katablepharidaceae	Katablepharidales	Katablepharidales_X	Katablepharidales_XX	Katablepharidales_XX_sp.
NODE_42_length_621_cov_106.983333_g1_i6	JN705499.1.1333_U|18S_rRNA|nucleus|clone_226Feb24_12E|Eukaryota|Hacrobia|Katablepharidophyta|Katablepharidaceae|Katablepharidales|Katablepharidales_X|Katablepharidales_XX|Katablepharidales_XX_sp.	93.429	624	34	5	1	621	1205	586	0	918	JN705499.1.1333_U	18S_rRNA	nucleus	clone_226Feb24_12E	Eukaryota	Hacrobia	Katablepharidophyta	Katablepharidaceae	Katablepharidales	Katablepharidales_X	Katablepharidales_XX	Katablepharidales_XX_sp.
NODE_42_length_621_cov_106.983333_g1_i6	HE655253.1.819_U|18S_rRNA|nucleus|clone_PC10.B5_Lle_1|Eukaryota|Hacrobia|Katablepharidophyta|Katablepharidaceae|Katablepharidales|Katablepharidales_X|Katablepharidales_XX|Katablepharidales_XX_sp.	94.305	597	30	4	26	621	815	222	0	911	HE655253.1.819_U	18S_rRNA	nucleus	clone_PC10.B5_Lle_1	Eukaryota	Hacrobia	Katablepharidophyta	Katablepharidaceae	Katablepharidales	Katablepharidales_X	Katablepharidales_XX	Katablepharidales_XX_sp.
NODE_42_length_621_cov_106.983333_g1_i6	FN690518.1.1694_U|18S_rRNA|nucleus|clone_5-E5|Eukaryota|Hacrobia|Katablepharidophyta|Katablepharidaceae|Katablepharidales|Katablepharidales_X|Katablepharidales_XX|Katablepharidales_XX_sp.	93.12	625	34	9	1	621	1536	917	0	907	FN690518.1.1694_U	18S_rRNA	nucleus	clone_5-E5	Eukaryota	Hacrobia	Katablepharidophyta	Katablepharidaceae	Katablepharidales	Katablepharidales_X	Katablepharidales_XX	Katablepharidales_XX_sp.
NODE_42_length_621_cov_106.983333_g1_i6	AY919672.1.1743_U|18S_rRNA|nucleus||Eukaryota|Hacrobia|Katablepharidophyta|Katablepharidaceae|Katablepharidales|Katablepharidales_X|Kathablepharis|Katablepharis_remigera	92.8	625	36	9	1	621	1565	946	0	904	AY919672.1.1743_U	18S_rRNA	nucleus		Eukaryota	Hacrobia	Katablepharidophyta	Katablepharidaceae	Katablepharidales	Katablepharidales_X	Kathablepharis	Katablepharis_remigera
NODE_42_length_621_cov_106.983333_g1_i6	KJ925375.1.1690_U|18S_rRNA|nucleus|clone_275D08|Eukaryota|Hacrobia|Katablepharidophyta|Katablepharidaceae|Katablepharidales|Katablepharidales_X|Katablepharidales_XX|Katablepharidales_XX_sp.	92.96	625	34	9	1	621	1533	915	0	902	KJ925375.1.1690_U	18S_rRNA	nucleus	clone_275D08	Eukaryota	Hacrobia	Katablepharidophyta	Katablepharidaceae	Katablepharidales	Katablepharidales_X	Katablepharidales_XX	Katablepharidales_XX_sp.
NODE_42_length_621_cov_106.983333_g1_i6	JN090866.1.1795_U|18S_rRNA|nucleus|clone_KRL01E6|Eukaryota|Hacrobia|Katablepharidophyta|Katablepharidaceae|Katablepharidales|Katablepharidales_X|Katablepharidales_XX|Katablepharidales_XX_sp.	92.96	625	33	10	1	621	1581	964	0	900	JN090866.1.1795_U	18S_rRNA	nucleus	clone_KRL01E6	Eukaryota	Hacrobia	Katablepharidophyta	Katablepharidaceae	Katablepharidales	Katablepharidales_X	Katablepharidales_XX	Katablepharidales_XX_sp.
NODE_42_length_621_cov_106.983333_g1_i6	KJ925346.1.1685_U|18S_rRNA|nucleus|clone_274F01|Eukaryota|Hacrobia|Katablepharidophyta|Katablepharidaceae|Katablepharidales|Katablepharidales_X|Katablepharidales_XX|Katablepharidales_XX_sp.	92.48	625	35	11	1	621	1531	915	0	883	KJ925346.1.1685_U	18S_rRNA	nucleus	clone_274F01	Eukaryota	Hacrobia	Katablepharidophyta	Katablepharidaceae	Katablepharidales	Katablepharidales_X	Katablepharidales_XX	Katablepharidales_XX_sp.
NODE_42_length_621_cov_106.983333_g1_i6	FJ353181.1.1042_U|18S_rRNA|nucleus|clone_C7p3_ML_342|Eukaryota|Hacrobia|Cryptophyta|Cryptophyceae|Cryptomonadales|Cryptomonadales_X|Cryptomonadales_XX|Cryptomonadales_XX_sp.	92.456	623	40	6	1	621	1000	383	0	883	FJ353181.1.1042_U	18S_rRNA	nucleus	clone_C7p3_ML_342	Eukaryota	Hacrobia	Cryptophyta	Cryptophyceae	Cryptomonadales	Cryptomonadales_X	Cryptomonadales_XX	Cryptomonadales_XX_sp.
NODE_42_length_621_cov_106.983333_g1_i6	KF130216.1.1759_U|18S_rRNA|nucleus|clone_ST6000.089|Eukaryota|Alveolata|Dinoflagellata|Dinophyceae|Dinophyceae_X|Dinophyceae_XX|Dinophyceae_XXX|Dinophyceae_XXX_sp.	92.16	625	43	6	1	621	1570	948	0	878	KF130216.1.1759_U	18S_rRNA	nucleus	clone_ST6000.089	Eukaryota	Alveolata	Dinoflagellata	Dinophyceae	Dinophyceae_X	Dinophyceae_XX	Dinophyceae_XXX	Dinophyceae_XXX_sp.
NODE_42_length_621_cov_106.983333_g1_i6	FJ914476.1.1468_U|18S_rRNA|nucleus|clone_S39|Eukaryota|Alveolata|Dinoflagellata|Dinophyceae|Dinophyceae_X|Dinophyceae_XX|Dinophyceae_XXX|Dinophyceae_XXX_sp.	92.185	627	39	8	1	621	1322	700	0	878	FJ914476.1.1468_U	18S_rRNA	nucleus	clone_S39	Eukaryota	Alveolata	Dinoflagellata	Dinophyceae	Dinophyceae_X	Dinophyceae_XX	Dinophyceae_XXX	Dinophyceae_XXX_sp.
NODE_42_length_621_cov_106.983333_g1_i6	FJ914478.1.1528_U|18S_rRNA|nucleus|clone_S48|Eukaryota|Alveolata|Dinoflagellata|Dinophyceae|Dinophyceae_X|Dinophyceae_XX|Dinophyceae_XXX|Dinophyceae_XXX_sp.	92.147	624	45	4	1	621	1382	760	0	878	FJ914478.1.1528_U	18S_rRNA	nucleus	clone_S48	Eukaryota	Alveolata	Dinoflagellata	Dinophyceae	Dinophyceae_X	Dinophyceae_XX	Dinophyceae_XXX	Dinophyceae_XXX_sp.
NODE_42_length_621_cov_106.983333_g1_i6	KJ481822.1.1794_U|18S_rRNA|nucleus|strain_3D6|Eukaryota|Alveolata|Dinoflagellata|Dinophyceae|Peridiniales|Amphidomataceae|Azadinium|Azadinium_cuneatum	92.16	625	43	6	1	621	1581	959	0	878	KJ481822.1.1794_U	18S_rRNA	nucleus	strain_3D6	Eukaryota	Alveolata	Dinoflagellata	Dinophyceae	Peridiniales	Amphidomataceae	Azadinium	Azadinium_cuneatum
NODE_42_length_621_cov_106.983333_g1_i6	JF514515.1.1780_U|18S_rRNA|nucleus|strain_IFR10-452|Eukaryota|Alveolata|Dinoflagellata|Dinophyceae|Peridiniales|Kryptoperidiniaceae|Durinskia|Durinskia_agilis	92.173	626	41	6	1	621	1570	948	0	878	JF514515.1.1780_U	18S_rRNA	nucleus	strain_IFR10-452	Eukaryota	Alveolata	Dinoflagellata	Dinophyceae	Peridiniales	Kryptoperidiniaceae	Durinskia	Durinskia_agilis
NODE_42_length_621_cov_106.983333_g1_i6	JX559885.1.1796_U|18S_rRNA|nucleus|strain_SHETF6|Eukaryota|Alveolata|Dinoflagellata|Dinophyceae|Peridiniales|Amphidomataceae|Azadinium|Azadinium_spinosum	92.16	625	43	6	1	621	1580	958	0	878	JX559885.1.1796_U	18S_rRNA	nucleus	strain_SHETF6	Eukaryota	Alveolata	Dinoflagellata	Dinophyceae	Peridiniales	Amphidomataceae	Azadinium	Azadinium_spinosum
NODE_42_length_621_cov_106.983333_g1_i6	KJ763656.1.1798_U|18S_rRNA|nucleus|clone_SGYP1519|Eukaryota|Alveolata|Dinoflagellata|Dinophyceae|Dinophyceae_X|Dinophyceae_XX|Dinophyceae_XXX|Dinophyceae_XXX_sp.	92.135	623	46	3	1	621	1590	969	0	876	KJ763656.1.1798_U	18S_rRNA	nucleus	clone_SGYP1519	Eukaryota	Alveolata	Dinoflagellata	Dinophyceae	Dinophyceae_X	Dinophyceae_XX	Dinophyceae_XXX	Dinophyceae_XXX_sp.
NODE_42_length_621_cov_106.983333_g1_i6	HM103397.1.1076_U|18S_rRNA|nucleus|clone_Ma101_1E_19|Eukaryota|Alveolata|Dinoflagellata|Dinophyceae|Dinophyceae_X|Dinophyceae_XX|Dinophyceae_XXX|Dinophyceae_XXX_sp.	92.147	624	44	5	1	621	931	310	0	876	HM103397.1.1076_U	18S_rRNA	nucleus	clone_Ma101_1E_19	Eukaryota	Alveolata	Dinoflagellata	Dinophyceae	Dinophyceae_X	Dinophyceae_XX	Dinophyceae_XXX	Dinophyceae_XXX_sp.
NODE_42_length_621_cov_106.983333_g1_i6	KJ759583.1.1796_U|18S_rRNA|nucleus|clone_SGYO621|Eukaryota|Alveolata|Dinoflagellata|Dinophyceae|Dinophyceae_X|Dinophyceae_XX|Dinophyceae_XXX|Dinophyceae_XXX_sp.	92	625	44	6	1	621	1589	967	0	872	KJ759583.1.1796_U	18S_rRNA	nucleus	clone_SGYO621	Eukaryota	Alveolata	Dinoflagellata	Dinophyceae	Dinophyceae_X	Dinophyceae_XX	Dinophyceae_XXX	Dinophyceae_XXX_sp.
NODE_42_length_621_cov_106.983333_g1_i6	FN690235.1.1687_U|18S_rRNA|nucleus|clone_4-B2|Eukaryota|Alveolata|Dinoflagellata|Dinophyceae|Dinophyceae_X|Dinophyceae_XX|Dinophyceae_XXX|Dinophyceae_XXX_sp.	92	625	44	6	1	621	1541	919	0	872	FN690235.1.1687_U	18S_rRNA	nucleus	clone_4-B2	Eukaryota	Alveolata	Dinoflagellata	Dinophyceae	Dinophyceae_X	Dinophyceae_XX	Dinophyceae_XXX	Dinophyceae_XXX_sp.
NODE_42_length_621_cov_106.983333_g1_i6	KJ758383.1.1797_U|18S_rRNA|nucleus|clone_SGYI981|Eukaryota|Alveolata|Dinoflagellata|Dinophyceae|Dinophyceae_X|Dinophyceae_XX|Dinophyceae_XXX|Dinophyceae_XXX_sp.	92	625	43	6	1	621	1589	968	0	870	KJ758383.1.1797_U	18S_rRNA	nucleus	clone_SGYI981	Eukaryota	Alveolata	Dinoflagellata	Dinophyceae	Dinophyceae_X	Dinophyceae_XX	Dinophyceae_XXX	Dinophyceae_XXX_sp.
NODE_42_length_621_cov_106.983333_g1_i6	EF219013.1.1704_U|18S_rRNA|nucleus|clone_18BR2|Eukaryota|Opisthokonta|Fungi|Chytridiomycota|Chytridiomycotina|Chytridiomycetes|Chytridiomycetes_X|Chytridiomycetes_X_sp.	91.987	624	45	5	1	621	1509	888	0	870	EF219013.1.1704_U	18S_rRNA	nucleus	clone_18BR2	Eukaryota	Opisthokonta	Fungi	Chytridiomycota	Chytridiomycotina	Chytridiomycetes	Chytridiomycetes_X	Chytridiomycetes_X_sp.
NODE_42_length_621_cov_106.983333_g1_i6	KJ759447.1.1798_U|18S_rRNA|nucleus|clone_SGYO1483|Eukaryota|Alveolata|Dinoflagellata|Dinophyceae|Prorocentrales|Prorocentraceae|Prorocentrum|Prorocentrum_sp.	92	625	43	7	1	621	1590	969	0	870	KJ759447.1.1798_U	18S_rRNA	nucleus	clone_SGYO1483	Eukaryota	Alveolata	Dinoflagellata	Dinophyceae	Prorocentrales	Prorocentraceae	Prorocentrum	Prorocentrum_sp.
NODE_42_length_621_cov_106.983333_g1_i6	KJ761545.1.1802_U|18S_rRNA|nucleus|clone_SGYX752|Eukaryota|Alveolata|Dinoflagellata|Dinophyceae|Dinophyceae_X|Dinophyceae_XX|Dinophyceae_XXX|Dinophyceae_XXX_sp.	91.866	627	43	8	1	621	1594	970	0	869	KJ761545.1.1802_U	18S_rRNA	nucleus	clone_SGYX752	Eukaryota	Alveolata	Dinoflagellata	Dinophyceae	Dinophyceae_X	Dinophyceae_XX	Dinophyceae_XXX	Dinophyceae_XXX_sp.
NODE_42_length_621_cov_106.983333_g1_i6	KJ759591.1.1801_U|18S_rRNA|nucleus|clone_SGYO637|Eukaryota|Alveolata|Dinoflagellata|Dinophyceae|Peridiniales|Amphidomataceae|Azadinium|Azadinium_sp.	91.866	627	43	8	1	621	1593	969	0	869	KJ759591.1.1801_U	18S_rRNA	nucleus	clone_SGYO637	Eukaryota	Alveolata	Dinoflagellata	Dinophyceae	Peridiniales	Amphidomataceae	Azadinium	Azadinium_sp.
NODE_42_length_621_cov_106.983333_g1_i6	AB772616.1.1727_U|18S_rRNA|nucleus||Eukaryota|Hacrobia|Katablepharidophyta|Katablepharidaceae|Katablepharidales|Katablepharidales_X|Hatena|Hatena_arenicola	91.987	624	42	8	1	621	1536	918	0	869	AB772616.1.1727_U	18S_rRNA	nucleus		Eukaryota	Hacrobia	Katablepharidophyta	Katablepharidaceae	Katablepharidales	Katablepharidales_X	Hatena	Hatena_arenicola
NODE_42_length_621_cov_106.983333_g1_i6	KJ757794.1.1799_U|18S_rRNA|nucleus|clone_SGYI1065|Eukaryota|Alveolata|Dinoflagellata|Dinophyceae|Dinophyceae_X|Dinophyceae_XX|Dinophyceae_XXX|Dinophyceae_XXX_sp.	91.866	627	41	8	1	621	1591	969	0	867	KJ757794.1.1799_U	18S_rRNA	nucleus	clone_SGYI1065	Eukaryota	Alveolata	Dinoflagellata	Dinophyceae	Dinophyceae_X	Dinophyceae_XX	Dinophyceae_XXX	Dinophyceae_XXX_sp.
NODE_42_length_621_cov_106.983333_g1_i6	KJ757777.1.1801_U|18S_rRNA|nucleus|clone_SGYI1043|Eukaryota|Alveolata|Dinoflagellata|Dinophyceae|Dinophyceae_X|Dinophyceae_XX|Dinophyceae_XXX|Dinophyceae_XXX_sp.	91.879	628	40	9	1	621	1593	970	0	867	KJ757777.1.1801_U	18S_rRNA	nucleus	clone_SGYI1043	Eukaryota	Alveolata	Dinoflagellata	Dinophyceae	Dinophyceae_X	Dinophyceae_XX	Dinophyceae_XXX	Dinophyceae_XXX_sp.
NODE_42_length_621_cov_106.983333_g1_i6	FN690241.1.1693_U|18S_rRNA|nucleus|clone_7-A4|Eukaryota|Alveolata|Dinoflagellata|Dinophyceae|Dinophyceae_X|Dinophyceae_XX|Dinophyceae_XXX|Dinophyceae_XXX_sp.	91.84	625	45	6	1	621	1540	918	0	867	FN690241.1.1693_U	18S_rRNA	nucleus	clone_7-A4	Eukaryota	Alveolata	Dinoflagellata	Dinophyceae	Dinophyceae_X	Dinophyceae_XX	Dinophyceae_XXX	Dinophyceae_XXX_sp.
NODE_42_length_621_cov_106.983333_g1_i6	KF129994.1.1776_U|18S_rRNA|nucleus|clone_ST5900.037|Eukaryota|Hacrobia|Haptophyta|Haptophyta_Clade_HAP5|Haptophyta_Clade_HAP5_X|Haptophyta_Clade_HAP5_XX|Haptophyta_Clade_HAP5_XXX|Haptophyta_Clade_HAP5_XXX_sp.	91.827	624	46	5	1	621	1582	961	0	865	KF129994.1.1776_U	18S_rRNA	nucleus	clone_ST5900.037	Eukaryota	Hacrobia	Haptophyta	Haptophyta_Clade_HAP5	Haptophyta_Clade_HAP5_X	Haptophyta_Clade_HAP5_XX	Haptophyta_Clade_HAP5_XXX	Haptophyta_Clade_HAP5_XXX_sp.
NODE_42_length_621_cov_106.983333_g1_i6	KJ761133.1.1799_U|18S_rRNA|nucleus|clone_SGYX1379|Eukaryota|Alveolata|Dinoflagellata|Dinophyceae|Dinophyceae_X|Dinophyceae_XX|Dinophyceae_XXX|Dinophyceae_XXX_sp.	91.84	625	43	8	1	621	1591	971	0	865	KJ761133.1.1799_U	18S_rRNA	nucleus	clone_SGYX1379	Eukaryota	Alveolata	Dinoflagellata	Dinophyceae	Dinophyceae_X	Dinophyceae_XX	Dinophyceae_XXX	Dinophyceae_XXX_sp.
NODE_42_length_621_cov_106.983333_g1_i6	HQ222392.1.966_U|18S_rRNA|nucleus|clone_AN0680S50|Eukaryota|Alveolata|Dinoflagellata|Dinophyceae|Dinophyceae_X|Dinophyceae_XX|Dinophyceae_XXX|Dinophyceae_XXX_sp.	91.84	625	44	6	1	621	947	326	0	865	HQ222392.1.966_U	18S_rRNA	nucleus	clone_AN0680S50	Eukaryota	Alveolata	Dinoflagellata	Dinophyceae	Dinophyceae_X	Dinophyceae_XX	Dinophyceae_XXX	Dinophyceae_XXX_sp.
NODE_42_length_621_cov_106.983333_g1_i6	KJ758772.1.1803_U|18S_rRNA|nucleus|clone_SGYU1524|Eukaryota|Alveolata|Dinoflagellata|Dinophyceae|Dinophyceae_X|Dinophyceae_XX|Dinophyceae_XXX|Dinophyceae_XXX_sp.	91.72	628	43	9	1	621	1595	970	0	863	KJ758772.1.1803_U	18S_rRNA	nucleus	clone_SGYU1524	Eukaryota	Alveolata	Dinoflagellata	Dinophyceae	Dinophyceae_X	Dinophyceae_XX	Dinophyceae_XXX	Dinophyceae_XXX_sp.
NODE_42_length_621_cov_106.983333_g1_i6	KJ763460.1.1800_U|18S_rRNA|nucleus|clone_SGYP1154|Eukaryota|Alveolata|Dinoflagellata|Dinophyceae|Dinophyceae_X|Dinophyceae_XX|Dinophyceae_XXX|Dinophyceae_XXX_sp.	91.693	626	44	8	1	621	1593	971	0	861	KJ763460.1.1800_U	18S_rRNA	nucleus	clone_SGYP1154	Eukaryota	Alveolata	Dinoflagellata	Dinophyceae	Dinophyceae_X	Dinophyceae_XX	Dinophyceae_XXX	Dinophyceae_XXX_sp.
NODE_42_length_621_cov_106.983333_g1_i6	AB275021.1.1678_U|18S_rRNA|nucleus|clone_DSGM-21|Eukaryota|Alveolata|Dinoflagellata|Dinophyceae|Dinophyceae_X|Dinophyceae_XX|Dinophyceae_XXX|Dinophyceae_XXX_sp.	91.693	626	44	6	1	621	1493	871	0	861	AB275021.1.1678_U	18S_rRNA	nucleus	clone_DSGM-21	Eukaryota	Alveolata	Dinoflagellata	Dinophyceae	Dinophyceae_X	Dinophyceae_XX	Dinophyceae_XXX	Dinophyceae_XXX_sp.
NODE_42_length_621_cov_106.983333_g1_i6	KJ757769.1.1799_U|18S_rRNA|nucleus|clone_SGYI1032|Eukaryota|Alveolata|Dinoflagellata|Dinophyceae|Gymnodiniales|Gymnodiniaceae|Gyrodinium|Gyrodinium_fusiforme	91.693	626	44	7	1	621	1591	969	0	861	KJ757769.1.1799_U	18S_rRNA	nucleus	clone_SGYI1032	Eukaryota	Alveolata	Dinoflagellata	Dinophyceae	Gymnodiniales	Gymnodiniaceae	Gyrodinium	Gyrodinium_fusiforme
NODE_42_length_621_cov_106.983333_g1_i6	EF036540.1.3264_U|18S_rRNA|nucleus||Eukaryota|Alveolata|Dinoflagellata|Dinophyceae|Gymnodiniales|Kareniaceae|Karlodinium|Karlodinium_veneficum	91.68	625	46	6	1	621	1537	915	0	861	EF036540.1.3264_U	18S_rRNA	nucleus		Eukaryota	Alveolata	Dinoflagellata	Dinophyceae	Gymnodiniales	Kareniaceae	Karlodinium	Karlodinium_veneficum
NODE_42_length_621_cov_106.983333_g1_i6	KF130175.1.1772_U|18S_rRNA|nucleus|clone_ST6000.025|Eukaryota|Hacrobia|Haptophyta|Haptophyta_Clade_HAP3|Haptophyta_Clade_HAP3_X|Haptophyta_Clade_HAP3_XX|Haptophyta_Clade_HAP3_XXX|Haptophyta_Clade_HAP3_XXX_sp.	91.68	625	44	7	1	621	1578	958	0	859	KF130175.1.1772_U	18S_rRNA	nucleus	clone_ST6000.025	Eukaryota	Hacrobia	Haptophyta	Haptophyta_Clade_HAP3	Haptophyta_Clade_HAP3_X	Haptophyta_Clade_HAP3_XX	Haptophyta_Clade_HAP3_XXX	Haptophyta_Clade_HAP3_XXX_sp.
NODE_42_length_621_cov_106.983333_g1_i6	KF631383.1.1637_U|18S_rRNA|nucleus|strain_NIES-1961|Eukaryota|Archaeplastida|Glaucophyta|Glaucocystophyceae|Glaucocystophytes|Glaucocystaceae|Glaucocystis|Glaucocystis_nostochinearum	91.667	624	46	5	1	621	1515	895	0	859	KF631383.1.1637_U	18S_rRNA	nucleus	strain_NIES-1961	Eukaryota	Archaeplastida	Glaucophyta	Glaucocystophyceae	Glaucocystophytes	Glaucocystaceae	Glaucocystis	Glaucocystis_nostochinearum
NODE_42_length_621_cov_106.983333_g1_i6	X70803.22.1792_U|18S_rRNA|nucleus|strain_SAG_45.88|Eukaryota|Archaeplastida|Glaucophyta|Glaucocystophyceae|Glaucocystophytes|Glaucocystaceae|Glaucocystis|Glaucocystis_nostochinearum	91.667	624	46	5	1	621	1580	960	0	859	X70803.22.1792_U	18S_rRNA	nucleus	strain_SAG_45.88	Eukaryota	Archaeplastida	Glaucophyta	Glaucocystophyceae	Glaucocystophytes	Glaucocystaceae	Glaucocystis	Glaucocystis_nostochinearum
NODE_42_length_621_cov_106.983333_g1_i6	FR865776.2.1778_U|18S_rRNA|nucleus|strain_CCAP981/1|Eukaryota|Archaeplastida|Glaucophyta|Glaucocystophyceae|Glaucocystophytes|Cyanophoraceae|Cyanophora|Cyanophora_paradoxa	91.653	623	46	5	1	621	1569	951	0	857	FR865776.2.1778_U	18S_rRNA	nucleus	strain_CCAP981/1	Eukaryota	Archaeplastida	Glaucophyta	Glaucocystophyceae	Glaucocystophytes	Cyanophoraceae	Cyanophora	Cyanophora_paradoxa
NODE_42_length_621_cov_106.983333_g1_i6	AY664890.1.1755_U|18S_rRNA|nucleus|clone_SCM28C1|Eukaryota|Alveolata|Dinoflagellata|Dinophyceae|Dinophyceae_X|Dinophyceae_XX|Dinophyceae_XXX|Dinophyceae_XXX_sp.	91.52	625	47	6	1	621	1570	948	0	856	AY664890.1.1755_U	18S_rRNA	nucleus	clone_SCM28C1	Eukaryota	Alveolata	Dinoflagellata	Dinophyceae	Dinophyceae_X	Dinophyceae_XX	Dinophyceae_XXX	Dinophyceae_XXX_sp.
NODE_42_length_621_cov_106.983333_g1_i6	GU825409.1.1200_U|18S_rRNA|nucleus|clone_BCA5F15RM3A10|Eukaryota|Alveolata|Dinoflagellata|Dinophyceae|Dinophyceae_X|Dinophyceae_XX|Dinophyceae_XXX|Dinophyceae_XXX_sp.	91.534	626	45	7	1	621	1014	392	0	856	GU825409.1.1200_U	18S_rRNA	nucleus	clone_BCA5F15RM3A10	Eukaryota	Alveolata	Dinoflagellata	Dinophyceae	Dinophyceae_X	Dinophyceae_XX	Dinophyceae_XXX	Dinophyceae_XXX_sp.
NODE_42_length_621_cov_106.983333_g1_i6	DQ629409.1.1684_U|18S_rRNA|nucleus|specimen_Qiu_94170_(IND)|Eukaryota|Archaeplastida|Streptophyta|Embryophyceae|Embryophyceae_X|Embryophyceae_XX|Lycopodium|Lycopodium_clavatum_var._clavatum	91.506	624	49	4	1	621	1511	889	0	856	DQ629409.1.1684_U	18S_rRNA	nucleus	specimen_Qiu_94170_(IND)	Eukaryota	Archaeplastida	Streptophyta	Embryophyceae	Embryophyceae_X	Embryophyceae_XX	Lycopodium	Lycopodium_clavatum_var._clavatum
NODE_42_length_621_cov_106.983333_g1_i6	KJ763814.1.1796_U|18S_rRNA|nucleus|clone_SGYP649|Eukaryota|Alveolata|Dinoflagellata|Dinophyceae|Prorocentrales|Prorocentraceae|Prorocentrum|Prorocentrum_sp.	91.534	626	44	8	1	621	1588	967	0	854	KJ763814.1.1796_U	18S_rRNA	nucleus	clone_SGYP649	Eukaryota	Alveolata	Dinoflagellata	Dinophyceae	Prorocentrales	Prorocentraceae	Prorocentrum	Prorocentrum_sp.
NODE_42_length_621_cov_106.983333_g1_i6	KF631386.1.1619_U|18S_rRNA|nucleus|strain_SAG_229-3|Eukaryota|Archaeplastida|Glaucophyta|Glaucocystophyceae|Glaucocystophytes|Glaucocystaceae|Glaucocystis|Glaucocystis_nostochinearum	91.506	624	47	5	1	621	1533	913	0	854	KF631386.1.1619_U	18S_rRNA	nucleus	strain_SAG_229-3	Eukaryota	Archaeplastida	Glaucophyta	Glaucocystophyceae	Glaucocystophytes	Glaucocystaceae	Glaucocystis	Glaucocystis_nostochinearum
NODE_42_length_621_cov_106.983333_g1_i6	KJ759486.1.1802_U|18S_rRNA|nucleus|clone_SGYO422|Eukaryota|Alveolata|Dinoflagellata|Dinophyceae|Dinophyceae_X|Dinophyceae_XX|Dinophyceae_XXX|Dinophyceae_XXX_sp.	91.388	627	45	9	1	621	1594	971	0	850	KJ759486.1.1802_U	18S_rRNA	nucleus	clone_SGYO422	Eukaryota	Alveolata	Dinoflagellata	Dinophyceae	Dinophyceae_X	Dinophyceae_XX	Dinophyceae_XXX	Dinophyceae_XXX_sp.
NODE_42_length_621_cov_106.983333_g1_i6	KJ758284.1.1801_U|18S_rRNA|nucleus|clone_SGYI850|Eukaryota|Alveolata|Dinoflagellata|Dinophyceae|Dinophyceae_X|Dinophyceae_XX|Dinophyceae_XXX|Dinophyceae_XXX_sp.	91.388	627	44	8	1	621	1593	971	0	850	KJ758284.1.1801_U	18S_rRNA	nucleus	clone_SGYI850	Eukaryota	Alveolata	Dinoflagellata	Dinophyceae	Dinophyceae_X	Dinophyceae_XX	Dinophyceae_XXX	Dinophyceae_XXX_sp.
NODE_42_length_621_cov_106.983333_g1_i6	KJ763909.1.1801_U|18S_rRNA|nucleus|clone_SGYP856|Eukaryota|Alveolata|Dinoflagellata|Dinophyceae|Prorocentrales|Prorocentraceae|Prorocentrum|Prorocentrum_sp.	91.374	626	46	8	1	621	1593	971	0	850	KJ763909.1.1801_U	18S_rRNA	nucleus	clone_SGYP856	Eukaryota	Alveolata	Dinoflagellata	Dinophyceae	Prorocentrales	Prorocentraceae	Prorocentrum	Prorocentrum_sp.
NODE_42_length_621_cov_106.983333_g1_i6	JP445963.602.2392_U|18S_rRNA|nucleus||Eukaryota|Hacrobia|Katablepharidophyta|Katablepharidaceae|Katablepharidales|Katablepharidales_X|Roombia|Roombia_truncata	91.574	629	34	17	1	621	1582	965	0	850	JP445963.602.2392_U	18S_rRNA	nucleus		Eukaryota	Hacrobia	Katablepharidophyta	Katablepharidaceae	Katablepharidales	Katablepharidales_X	Roombia	Roombia_truncata
NODE_42_length_621_cov_106.983333_g1_i6	EF527111.1.1801_U|18S_rRNA|nucleus|clone_SIF_1B11|Eukaryota|Alveolata|Dinoflagellata|Dinophyceae|Prorocentrales|Prorocentraceae|Prorocentrum|Prorocentrum_sp.	91.36	625	47	7	1	621	1591	970	0	848	EF527111.1.1801_U	18S_rRNA	nucleus	clone_SIF_1B11	Eukaryota	Alveolata	Dinoflagellata	Dinophyceae	Prorocentrales	Prorocentraceae	Prorocentrum	Prorocentrum_sp.
NODE_42_length_621_cov_106.983333_g1_i6	KJ763263.1.1797_U|18S_rRNA|nucleus|clone_SGUH695|Eukaryota|Hacrobia|Katablepharidophyta|Katablepharidaceae|Katablepharidales|Katablepharidales_X|Katablepharidales_XX|Katablepharidales_XX_sp.	91.346	624	46	8	1	621	1584	966	0	846	KJ763263.1.1797_U	18S_rRNA	nucleus	clone_SGUH695	Eukaryota	Hacrobia	Katablepharidophyta	Katablepharidaceae	Katablepharidales	Katablepharidales_X	Katablepharidales_XX	Katablepharidales_XX_sp.
NODE_42_length_621_cov_106.983333_g1_i6	FJ541189.1.1448_U|18S_rRNA|nucleus||Eukaryota|Alveolata|Dinoflagellata|Dinophyceae|Peridiniales|Blastodiniaceae|Blastodinium|Blastodinium_pruvoti	91.097	629	42	11	1	621	1264	642	0	845	FJ541189.1.1448_U	18S_rRNA	nucleus		Eukaryota	Alveolata	Dinoflagellata	Dinophyceae	Peridiniales	Blastodiniaceae	Blastodinium	Blastodinium_pruvoti
NODE_42_length_621_cov_106.983333_g1_i6	FJ947040.1.1779_U|18S_rRNA|nucleus||Eukaryota|Alveolata|Dinoflagellata|Dinophyceae|Gymnodiniales|Warnowiaceae|Warnowia|Warnowia_sp.	91.228	627	45	8	1	621	1570	948	0	845	FJ947040.1.1779_U	18S_rRNA	nucleus		Eukaryota	Alveolata	Dinoflagellata	Dinophyceae	Gymnodiniales	Warnowiaceae	Warnowia	Warnowia_sp.
NODE_42_length_621_cov_106.983333_g1_i6	DQ785882.606.2409_U|18S_rRNA|nucleus|strain_GnCt01|Eukaryota|Alveolata|Dinoflagellata|Dinophyceae|Gymnodiniales|Gymnodiniaceae|Gymnodinium|Gymnodinium_catenatum	91.242	628	44	9	1	621	1592	969	0	845	DQ785882.606.2409_U	18S_rRNA	nucleus	strain_GnCt01	Eukaryota	Alveolata	Dinoflagellata	Dinophyceae	Gymnodiniales	Gymnodiniaceae	Gymnodinium	Gymnodinium_catenatum
NODE_42_length_621_cov_106.983333_g1_i6	FJ000254.1.1382_U|18S_rRNA|nucleus|clone_451F12|Eukaryota|Alveolata|Dinoflagellata|Dinophyceae|Dinophyceae_X|Dinophyceae_XX|Dinophyceae_XXX|Dinophyceae_XXX_sp.	91.2	625	47	8	1	621	1202	582	0	843	FJ000254.1.1382_U	18S_rRNA	nucleus	clone_451F12	Eukaryota	Alveolata	Dinoflagellata	Dinophyceae	Dinophyceae_X	Dinophyceae_XX	Dinophyceae_XXX	Dinophyceae_XXX_sp.
NODE_42_length_621_cov_106.983333_g1_i6	MG202010.1497.3290_U|18S_rRNA|nucleus|strain_TD-1|Eukaryota|Eukaryota_X|Ancoracystida|Ancoracystida_X|Ancoracystida_XX|Ancoracystida_XXX|Ancoracysta|Ancoracysta_twista	91.172	623	51	4	1	621	1574	954	0	843	MG202010.1497.3290_U	18S_rRNA	nucleus	strain_TD-1	Eukaryota	Eukaryota_X	Ancoracystida	Ancoracystida_X	Ancoracystida_XX	Ancoracystida_XXX	Ancoracysta	Ancoracysta_twista
NODE_42_length_621_cov_106.983333_g1_i6	DQ845691.1.1726_U|18S_rRNA|nucleus|specimen_J._Duckett|Eukaryota|Archaeplastida|Streptophyta|Embryophyceae|Embryophyceae_X|Embryophyceae_XX|Phaeomegaceros|Phaeomegaceros_hirticalyx	91.158	622	51	4	3	621	1582	962	0	841	DQ845691.1.1726_U	18S_rRNA	nucleus	specimen_J._Duckett	Eukaryota	Archaeplastida	Streptophyta	Embryophyceae	Embryophyceae_X	Embryophyceae_XX	Phaeomegaceros	Phaeomegaceros_hirticalyx
NODE_42_length_621_cov_106.983333_g1_i6	KJ763229.1.1798_U|18S_rRNA|nucleus|clone_SGUH633|Eukaryota|Alveolata|Dinoflagellata|Dinophyceae|Dinophyceae_X|Dinophyceae_XX|Dinophyceae_XXX|Dinophyceae_XXX_sp.	91.054	626	48	7	1	621	1590	968	0	839	KJ763229.1.1798_U	18S_rRNA	nucleus	clone_SGUH633	Eukaryota	Alveolata	Dinoflagellata	Dinophyceae	Dinophyceae_X	Dinophyceae_XX	Dinophyceae_XXX	Dinophyceae_XXX_sp.
NODE_42_length_621_cov_106.983333_g1_i6	KJ762526.1.1797_U|18S_rRNA|nucleus|clone_SGYH1160|Eukaryota|Alveolata|Dinoflagellata|Dinophyceae|Dinophyceae_X|Dinophyceae_XX|Dinophyceae_XXX|Dinophyceae_XXX_sp.	91.083	628	45	11	1	621	1590	967	0	839	KJ762526.1.1797_U	18S_rRNA	nucleus	clone_SGYH1160	Eukaryota	Alveolata	Dinoflagellata	Dinophyceae	Dinophyceae_X	Dinophyceae_XX	Dinophyceae_XXX	Dinophyceae_XXX_sp.
NODE_42_length_621_cov_106.983333_g1_i6	GU825526.1.1200_U|18S_rRNA|nucleus|clone_BCA5F15RM1E02|Eukaryota|Alveolata|Dinoflagellata|Dinophyceae|Dinophyceae_X|Dinophyceae_XX|Dinophyceae_XXX|Dinophyceae_XXX_sp.	91.054	626	48	8	1	621	1014	392	0	839	GU825526.1.1200_U	18S_rRNA	nucleus	clone_BCA5F15RM1E02	Eukaryota	Alveolata	Dinoflagellata	Dinophyceae	Dinophyceae_X	Dinophyceae_XX	Dinophyceae_XXX	Dinophyceae_XXX_sp.
NODE_42_length_621_cov_106.983333_g1_i6	AJ275005.1.1793_U|18S_rRNA|nucleus|specimen_DNA_79_Berkeley|Eukaryota|Archaeplastida|Streptophyta|Embryophyceae|Embryophyceae_X|Embryophyceae_XX|Andreaeobryum|Andreaeobryum_macrosporum	91.026	624	52	4	1	621	1578	956	0	839	AJ275005.1.1793_U	18S_rRNA	nucleus	specimen_DNA_79_Berkeley	Eukaryota	Archaeplastida	Streptophyta	Embryophyceae	Embryophyceae_X	Embryophyceae_XX	Andreaeobryum	Andreaeobryum_macrosporum
NODE_42_length_621_cov_106.983333_g1_i6	X81964.1.1813_U|18S_rRNA|nucleus||Eukaryota|Archaeplastida|Streptophyta|Embryophyceae|Embryophyceae_X|Embryophyceae_XX|Huperzia|Huperzia_phlegmaria	91.026	624	52	4	1	621	1598	976	0	839	X81964.1.1813_U	18S_rRNA	nucleus		Eukaryota	Archaeplastida	Streptophyta	Embryophyceae	Embryophyceae_X	Embryophyceae_XX	Huperzia	Huperzia_phlegmaria
NODE_42_length_621_cov_106.983333_g1_i6	AY607863.1.1587_U|18S_rRNA|nucleus|specimen_Sargent_living_culture_collection,_Berkeley_(UC)_|Eukaryota|Archaeplastida|Streptophyta|Embryophyceae|Embryophyceae_X|Embryophyceae_XX|Petalophyllum|Petalophyllum_ralfsii	91.026	624	52	4	1	621	1529	907	0	839	AY607863.1.1587_U	18S_rRNA	nucleus	specimen_Sargent_living_culture_collection,_Berkeley_(UC)_	Eukaryota	Archaeplastida	Streptophyta	Embryophyceae	Embryophyceae_X	Embryophyceae_XX	Petalophyllum	Petalophyllum_ralfsii
NODE_42_length_621_cov_106.983333_g1_i6	HM853808.1.1228_U|18S_rRNA|nucleus||Eukaryota|Alveolata|Dinoflagellata|Dinophyceae|Dinophysiales|Dinophysiaceae|Dinophysis|Dinophysis_pusilla	91.026	624	52	4	1	621	1075	453	0	839	HM853808.1.1228_U	18S_rRNA	nucleus		Eukaryota	Alveolata	Dinoflagellata	Dinophyceae	Dinophysiales	Dinophysiaceae	Dinophysis	Dinophysis_pusilla
NODE_42_length_621_cov_106.983333_g1_i6	Y16013.1.1810_U|18S_rRNA|nucleus||Eukaryota|Archaeplastida|Streptophyta|Embryophyceae|Embryophyceae_X|Embryophyceae_XX|Moerckia|Moerckia_flotoviana	91.026	624	52	4	1	621	1596	974	0	839	Y16013.1.1810_U	18S_rRNA	nucleus		Eukaryota	Archaeplastida	Streptophyta	Embryophyceae	Embryophyceae_X	Embryophyceae_XX	Moerckia	Moerckia_flotoviana
NODE_42_length_621_cov_106.983333_g1_i6	X85095.1.1809_U|18S_rRNA|nucleus||Eukaryota|Archaeplastida|Streptophyta|Embryophyceae|Embryophyceae_X|Embryophyceae_XX|Aneura|Aneura_pinguis	91.026	624	52	4	1	621	1596	974	0	839	X85095.1.1809_U	18S_rRNA	nucleus		Eukaryota	Archaeplastida	Streptophyta	Embryophyceae	Embryophyceae_X	Embryophyceae_XX	Aneura	Aneura_pinguis
NODE_42_length_621_cov_106.983333_g1_i6	DQ845687.1.1727_U|18S_rRNA|nucleus|specimen_J._Duckett|Eukaryota|Archaeplastida|Streptophyta|Embryophyceae|Embryophyceae_X|Embryophyceae_XX|Nothoceros|Nothoceros_giganteus	91.026	624	52	4	1	621	1585	963	0	839	DQ845687.1.1727_U	18S_rRNA	nucleus	specimen_J._Duckett	Eukaryota	Archaeplastida	Streptophyta	Embryophyceae	Embryophyceae_X	Embryophyceae_XX	Nothoceros	Nothoceros_giganteus
NODE_42_length_621_cov_106.983333_g1_i6	X91783.1.1810_U|18S_rRNA|nucleus||Eukaryota|Archaeplastida|Streptophyta|Embryophyceae|Embryophyceae_X|Embryophyceae_XX|Symphyogyna|Symphyogyna_brongniartii	91.026	624	52	4	1	621	1596	974	0	839	X91783.1.1810_U	18S_rRNA	nucleus		Eukaryota	Archaeplastida	Streptophyta	Embryophyceae	Embryophyceae_X	Embryophyceae_XX	Symphyogyna	Symphyogyna_brongniartii
NODE_42_length_621_cov_106.983333_g1_i6	KJ759734.1.1800_U|18S_rRNA|nucleus|clone_SGYO969|Eukaryota|Alveolata|Dinoflagellata|Dinophyceae|Dinophyceae_X|Dinophyceae_XX|Dinophyceae_XXX|Dinophyceae_XXX_sp.	91.04	625	48	8	1	620	1592	971	0	837	KJ759734.1.1800_U	18S_rRNA	nucleus	clone_SGYO969	Eukaryota	Alveolata	Dinoflagellata	Dinophyceae	Dinophyceae_X	Dinophyceae_XX	Dinophyceae_XXX	Dinophyceae_XXX_sp.
NODE_42_length_621_cov_106.983333_g1_i6	KJ757937.1.1799_U|18S_rRNA|nucleus|clone_SGYI1245|Eukaryota|Alveolata|Dinoflagellata|Dinophyceae|Dinophyceae_X|Dinophyceae_XX|Dinophyceae_XXX|Dinophyceae_XXX_sp.	91.069	627	45	9	1	621	1590	969	0	837	KJ757937.1.1799_U	18S_rRNA	nucleus	clone_SGYI1245	Eukaryota	Alveolata	Dinoflagellata	Dinophyceae	Dinophyceae_X	Dinophyceae_XX	Dinophyceae_XXX	Dinophyceae_XXX_sp.
NODE_42_length_621_cov_106.983333_g1_i6	AY664931.1.1753_U|18S_rRNA|nucleus|clone_SCM16C38|Eukaryota|Alveolata|Dinoflagellata|Dinophyceae|Dinophyceae_X|Dinophyceae_XX|Dinophyceae_XXX|Dinophyceae_XXX_sp.	91.054	626	47	9	1	621	1568	947	0	837	AY664931.1.1753_U	18S_rRNA	nucleus	clone_SCM16C38	Eukaryota	Alveolata	Dinoflagellata	Dinophyceae	Dinophyceae_X	Dinophyceae_XX	Dinophyceae_XXX	Dinophyceae_XXX_sp.
NODE_42_length_621_cov_106.983333_g1_i6	FJ000272.1.1388_U|18S_rRNA|nucleus|clone_452F08|Eukaryota|Alveolata|Dinoflagellata|Dinophyceae|Dinophyceae_X|Dinophyceae_XX|Dinophyceae_XXX|Dinophyceae_XXX_sp.	91.04	625	48	8	1	621	1208	588	0	837	FJ000272.1.1388_U	18S_rRNA	nucleus	clone_452F08	Eukaryota	Alveolata	Dinoflagellata	Dinophyceae	Dinophyceae_X	Dinophyceae_XX	Dinophyceae_XXX	Dinophyceae_XXX_sp.
NODE_42_length_621_cov_106.983333_g1_i6	KF651064.1.1791_U|18S_rRNA|nucleus|strain_Caucasus2005|Eukaryota|Protalveolata|Protalveolata_X|Colponemea|Colponemida|Colponemidae|Colponema|Colponema_edaphicum	91.083	628	43	10	1	621	1552	931	0	837	KF651064.1.1791_U	18S_rRNA	nucleus	strain_Caucasus2005	Eukaryota	Protalveolata	Protalveolata_X	Colponemea	Colponemida	Colponemidae	Colponema	Colponema_edaphicum
NODE_42_length_621_cov_106.983333_g1_i6	AF223007.1.1753_U|18S_rRNA|nucleus|specimen_Mitzutani_13257_(DUKE)|Eukaryota|Archaeplastida|Streptophyta|Embryophyceae|Embryophyceae_X|Embryophyceae_XX|Theriotia|Theriotia_lorifolia	91.026	624	51	5	1	621	1586	965	0	837	AF223007.1.1753_U	18S_rRNA	nucleus	specimen_Mitzutani_13257_(DUKE)	Eukaryota	Archaeplastida	Streptophyta	Embryophyceae	Embryophyceae_X	Embryophyceae_XX	Theriotia	Theriotia_lorifolia
NODE_42_length_621_cov_106.983333_g1_i6	KJ759899.1.1793_U|18S_rRNA|nucleus|clone_SGYS1302|Eukaryota|Alveolata|Dinoflagellata|Syndiniales|Dino-Group-V|Dino-Group-V_X|Dino-Group-V_XX|Dino-Group-V_XX_sp.	91.069	627	43	11	1	621	1586	967	0	835	KJ759899.1.1793_U	18S_rRNA	nucleus	clone_SGYS1302	Eukaryota	Alveolata	Dinoflagellata	Syndiniales	Dino-Group-V	Dino-Group-V_X	Dino-Group-V_XX	Dino-Group-V_XX_sp.
NODE_42_length_621_cov_106.983333_g1_i6	KJ757836.1.1799_U|18S_rRNA|nucleus|clone_SGYI1120|Eukaryota|Alveolata|Dinoflagellata|Dinophyceae|Dinophyceae_X|Dinophyceae_XX|Dinophyceae_XXX|Dinophyceae_XXX_sp.	90.909	627	47	8	1	621	1591	969	0	833	KJ757836.1.1799_U	18S_rRNA	nucleus	clone_SGYI1120	Eukaryota	Alveolata	Dinoflagellata	Dinophyceae	Dinophyceae_X	Dinophyceae_XX	Dinophyceae_XXX	Dinophyceae_XXX_sp.
NODE_42_length_621_cov_106.983333_g1_i6	AY664994.1.1756_U|18S_rRNA|nucleus|clone_SCM15C25|Eukaryota|Alveolata|Dinoflagellata|Dinophyceae|Dinophyceae_X|Dinophyceae_XX|Dinophyceae_XXX|Dinophyceae_XXX_sp.	90.967	631	39	12	1	621	1571	949	0	833	AY664994.1.1756_U	18S_rRNA	nucleus	clone_SCM15C25	Eukaryota	Alveolata	Dinoflagellata	Dinophyceae	Dinophyceae_X	Dinophyceae_XX	Dinophyceae_XXX	Dinophyceae_XXX_sp.
NODE_42_length_621_cov_106.983333_g1_i6	GQ913118.1.1094_U|18S_rRNA|nucleus|clone_111.1.52|Eukaryota|Alveolata|Dinoflagellata|Dinophyceae|Dinophyceae_X|Dinophyceae_XX|Dinophyceae_XXX|Dinophyceae_XXX_sp.	90.909	627	47	8	1	621	965	343	0	833	GQ913118.1.1094_U	18S_rRNA	nucleus	clone_111.1.52	Eukaryota	Alveolata	Dinoflagellata	Dinophyceae	Dinophyceae_X	Dinophyceae_XX	Dinophyceae_XXX	Dinophyceae_XXX_sp.
NODE_42_length_621_cov_106.983333_g1_i6	GU824311.1.982_U|18S_rRNA|nucleus|clone_BCA5F15RM2C07|Eukaryota|Alveolata|Dinoflagellata|Dinophyceae|Dinophyceae_X|Dinophyceae_XX|Dinophyceae_XXX|Dinophyceae_XXX_sp.	90.88	625	52	5	1	621	796	173	0	833	GU824311.1.982_U	18S_rRNA	nucleus	clone_BCA5F15RM2C07	Eukaryota	Alveolata	Dinoflagellata	Dinophyceae	Dinophyceae_X	Dinophyceae_XX	Dinophyceae_XXX	Dinophyceae_XXX_sp.
NODE_42_length_621_cov_106.983333_g1_i6	FJ592359.1.1090_U|18S_rRNA|nucleus|clone_G04_SE1A|Eukaryota|Archaeplastida|Streptophyta|Embryophyceae|Embryophyceae_X|Embryophyceae_XX|Embryophyceae_XXX|Embryophyceae_XXX_sp.	90.865	624	53	4	1	621	1031	409	0	833	FJ592359.1.1090_U	18S_rRNA	nucleus	clone_G04_SE1A	Eukaryota	Archaeplastida	Streptophyta	Embryophyceae	Embryophyceae_X	Embryophyceae_XX	Embryophyceae_XXX	Embryophyceae_XXX_sp.
NODE_42_length_621_cov_106.983333_g1_i6	DQ207568.1.1733_U|18S_rRNA|nucleus|strain_HFCC336|Eukaryota|Apusozoa|Apusomonadidae|Apusomonadidae_Group-1|Apusomonadidae_Group-1_X|Apusomonadidae_Group-1_XX|Apusomonas|Apusomonas_proboscidea	90.909	627	48	9	1	621	1556	933	0	833	DQ207568.1.1733_U	18S_rRNA	nucleus	strain_HFCC336	Eukaryota	Apusozoa	Apusomonadidae	Apusomonadidae_Group-1	Apusomonadidae_Group-1_X	Apusomonadidae_Group-1_XX	Apusomonas	Apusomonas_proboscidea
NODE_42_length_621_cov_106.983333_g1_i6	GU295204.1.1763_U|18S_rRNA|nucleus||Eukaryota|Alveolata|Dinoflagellata|Dinophyceae|Gonyaulacales|Thecadiniaceae|Thecadinium|Thecadinium_kofoidii	90.909	627	47	8	1	621	1569	947	0	833	GU295204.1.1763_U	18S_rRNA	nucleus		Eukaryota	Alveolata	Dinoflagellata	Dinophyceae	Gonyaulacales	Thecadiniaceae	Thecadinium	Thecadinium_kofoidii
NODE_42_length_621_cov_106.983333_g1_i6	AJ269686.1.1810_U|18S_rRNA|nucleus||Eukaryota|Archaeplastida|Streptophyta|Embryophyceae|Embryophyceae_X|Embryophyceae_XX|Takakia|Takakia_lepidozioides	90.865	624	53	4	1	621	1596	974	0	833	AJ269686.1.1810_U	18S_rRNA	nucleus		Eukaryota	Archaeplastida	Streptophyta	Embryophyceae	Embryophyceae_X	Embryophyceae_XX	Takakia	Takakia_lepidozioides
NODE_42_length_621_cov_106.983333_g1_i6	AY330422.1.1711_U|18S_rRNA|nucleus|specimen_Goffinet_4744_(DUKE)|Eukaryota|Archaeplastida|Streptophyta|Embryophyceae|Embryophyceae_X|Embryophyceae_XX|Porella|Porella_pinnata	90.865	624	53	4	1	621	1553	931	0	833	AY330422.1.1711_U	18S_rRNA	nucleus	specimen_Goffinet_4744_(DUKE)	Eukaryota	Archaeplastida	Streptophyta	Embryophyceae	Embryophyceae_X	Embryophyceae_XX	Porella	Porella_pinnata
NODE_42_length_621_cov_106.983333_g1_i6	DQ629372.1.1617_U|18S_rRNA|nucleus|specimen_Qiu_01040_(MICH)|Eukaryota|Archaeplastida|Streptophyta|Embryophyceae|Embryophyceae_X|Embryophyceae_XX|Lepidozia|Lepidozia_reptans	90.865	624	53	4	1	621	1540	918	0	833	DQ629372.1.1617_U	18S_rRNA	nucleus	specimen_Qiu_01040_(MICH)	Eukaryota	Archaeplastida	Streptophyta	Embryophyceae	Embryophyceae_X	Embryophyceae_XX	Lepidozia	Lepidozia_reptans
NODE_42_length_621_cov_106.983333_g1_i6	JF826386.1.1609_U|18S_rRNA|nucleus|clone_North_Pole_SW70_85|Eukaryota|Alveolata|Dinoflagellata|Dinophyceae|Dinophyceae_X|Dinophyceae_XX|Dinophyceae_XXX|Dinophyceae_XXX_sp.	90.88	625	49	7	1	621	1465	845	0	832	JF826386.1.1609_U	18S_rRNA	nucleus	clone_North_Pole_SW70_85	Eukaryota	Alveolata	Dinoflagellata	Dinophyceae	Dinophyceae_X	Dinophyceae_XX	Dinophyceae_XXX	Dinophyceae_XXX_sp.
NODE_42_length_621_cov_106.983333_g1_i6	JQ434475.1.1733_U|18S_rRNA|nucleus||Eukaryota|Hacrobia|Cryptophyta|Cryptophyceae|Goniomonadales|Goniomonadales_X|Goniomonas|Goniomonas_avonlea	90.88	625	49	8	1	621	1553	933	0	832	JQ434475.1.1733_U	18S_rRNA	nucleus		Eukaryota	Hacrobia	Cryptophyta	Cryptophyceae	Goniomonadales	Goniomonadales_X	Goniomonas	Goniomonas_avonlea
NODE_42_length_621_cov_106.983333_g1_i6	JF414227.1.1603_U|18S_rRNA|nucleus|specimen_personal:M.I._Bidartondo:8364|Eukaryota|Opisthokonta|Fungi|Mucoromycota|Mucoromycotina|Mucoromycotina_X|Mucoromycotina_XX|Mucoromycotina_XX_sp.	90.924	628	43	12	1	621	1505	885	0	832	JF414227.1.1603_U	18S_rRNA	nucleus	specimen_personal:M.I._Bidartondo:8364	Eukaryota	Opisthokonta	Fungi	Mucoromycota	Mucoromycotina	Mucoromycotina_X	Mucoromycotina_XX	Mucoromycotina_XX_sp.
NODE_42_length_621_cov_106.983333_g1_i6	JQ955963.1.973_U|18S_rRNA|nucleus|clone_AN0628S07|Eukaryota|Alveolata|Dinoflagellata|Dinophyceae|Dinophyceae_X|Dinophyceae_XX|Dinophyceae_XXX|Dinophyceae_XXX_sp.	90.88	625	47	10	1	621	957	339	0	830	JQ955963.1.973_U	18S_rRNA	nucleus	clone_AN0628S07	Eukaryota	Alveolata	Dinoflagellata	Dinophyceae	Dinophyceae_X	Dinophyceae_XX	Dinophyceae_XXX	Dinophyceae_XXX_sp.
NODE_42_length_621_cov_106.983333_g1_i6	AY688740.1.1790_U|18S_rRNA|nucleus|specimen_Stotler_&_Crandall-Stotler_4602_(ABSH)|Eukaryota|Archaeplastida|Streptophyta|Embryophyceae|Embryophyceae_X|Embryophyceae_XX|Verdoornia|Verdoornia_succulenta	90.705	624	54	4	1	621	1576	954	0	830	AY688740.1.1790_U	18S_rRNA	nucleus	specimen_Stotler_&_Crandall-Stotler_4602_(ABSH)	Eukaryota	Archaeplastida	Streptophyta	Embryophyceae	Embryophyceae_X	Embryophyceae_XX	Verdoornia	Verdoornia_succulenta
NODE_42_length_621_cov_106.983333_g1_i6	HE655258.1.934_U|18S_rRNA|nucleus|clone_PC10.D3_Lle_1|Eukaryota|Hacrobia|Katablepharidophyta|Katablepharidaceae|Katablepharidales|Katablepharidales_X|Katablepharidales_XX|Katablepharidales_XX_sp.	91.987	599	37	9	26	621	933	343	0	830	HE655258.1.934_U	18S_rRNA	nucleus	clone_PC10.D3_Lle_1	Eukaryota	Hacrobia	Katablepharidophyta	Katablepharidaceae	Katablepharidales	Katablepharidales_X	Katablepharidales_XX	Katablepharidales_XX_sp.
NODE_42_length_621_cov_106.983333_g1_i6	KJ762006.1.1789_U|18S_rRNA|nucleus|clone_SGYT1490|Eukaryota|Alveolata|Dinoflagellata|Dinophyceae|Dinophyceae_X|Dinophyceae_XX|Dinophyceae_XXX|Dinophyceae_XXX_sp.	90.88	625	46	11	1	621	1581	964	0	828	KJ762006.1.1789_U	18S_rRNA	nucleus	clone_SGYT1490	Eukaryota	Alveolata	Dinoflagellata	Dinophyceae	Dinophyceae_X	Dinophyceae_XX	Dinophyceae_XXX	Dinophyceae_XXX_sp.
NODE_42_length_621_cov_106.983333_g1_i6	KJ759621.1.1800_U|18S_rRNA|nucleus|clone_SGYO695|Eukaryota|Alveolata|Dinoflagellata|Dinophyceae|Dinophyceae_X|Dinophyceae_XX|Dinophyceae_XXX|Dinophyceae_XXX_sp.	90.75	627	49	9	1	621	1592	969	0	828	KJ759621.1.1800_U	18S_rRNA	nucleus	clone_SGYO695	Eukaryota	Alveolata	Dinoflagellata	Dinophyceae	Dinophyceae_X	Dinophyceae_XX	Dinophyceae_XXX	Dinophyceae_XXX_sp.
NODE_42_length_621_cov_106.983333_g1_i6	KJ758381.1.1800_U|18S_rRNA|nucleus|clone_SGYI976|Eukaryota|Alveolata|Dinoflagellata|Dinophyceae|Dinophyceae_X|Dinophyceae_XX|Dinophyceae_XXX|Dinophyceae_XXX_sp.	90.75	627	48	8	1	621	1592	970	0	828	KJ758381.1.1800_U	18S_rRNA	nucleus	clone_SGYI976	Eukaryota	Alveolata	Dinoflagellata	Dinophyceae	Dinophyceae_X	Dinophyceae_XX	Dinophyceae_XXX	Dinophyceae_XXX_sp.
NODE_42_length_621_cov_106.983333_g1_i6	KJ758175.1.1800_U|18S_rRNA|nucleus|clone_SGYI649|Eukaryota|Alveolata|Dinoflagellata|Dinophyceae|Dinophyceae_X|Dinophyceae_XX|Dinophyceae_XXX|Dinophyceae_XXX_sp.	90.75	627	48	8	1	621	1592	970	0	828	KJ758175.1.1800_U	18S_rRNA	nucleus	clone_SGYI649	Eukaryota	Alveolata	Dinoflagellata	Dinophyceae	Dinophyceae_X	Dinophyceae_XX	Dinophyceae_XXX	Dinophyceae_XXX_sp.
NODE_42_length_621_cov_106.983333_g1_i6	KJ758032.1.1800_U|18S_rRNA|nucleus|clone_SGYI1433|Eukaryota|Alveolata|Dinoflagellata|Dinophyceae|Dinophyceae_X|Dinophyceae_XX|Dinophyceae_XXX|Dinophyceae_XXX_sp.	90.75	627	48	8	1	621	1591	969	0	828	KJ758032.1.1800_U	18S_rRNA	nucleus	clone_SGYI1433	Eukaryota	Alveolata	Dinoflagellata	Dinophyceae	Dinophyceae_X	Dinophyceae_XX	Dinophyceae_XXX	Dinophyceae_XXX_sp.
NODE_42_length_621_cov_106.983333_g1_i6	KJ757996.1.1802_U|18S_rRNA|nucleus|clone_SGYI1386|Eukaryota|Alveolata|Dinoflagellata|Dinophyceae|Dinophyceae_X|Dinophyceae_XX|Dinophyceae_XXX|Dinophyceae_XXX_sp.	90.75	627	48	8	1	621	1593	971	0	828	KJ757996.1.1802_U	18S_rRNA	nucleus	clone_SGYI1386	Eukaryota	Alveolata	Dinoflagellata	Dinophyceae	Dinophyceae_X	Dinophyceae_XX	Dinophyceae_XXX	Dinophyceae_XXX_sp.
NODE_42_length_621_cov_106.983333_g1_i6	KJ757860.1.1800_U|18S_rRNA|nucleus|clone_SGYI1149|Eukaryota|Alveolata|Dinoflagellata|Dinophyceae|Dinophyceae_X|Dinophyceae_XX|Dinophyceae_XXX|Dinophyceae_XXX_sp.	90.75	627	48	9	1	621	1592	970	0	828	KJ757860.1.1800_U	18S_rRNA	nucleus	clone_SGYI1149	Eukaryota	Alveolata	Dinoflagellata	Dinophyceae	Dinophyceae_X	Dinophyceae_XX	Dinophyceae_XXX	Dinophyceae_XXX_sp.
NODE_42_length_621_cov_106.983333_g1_i6	KJ757853.1.1799_U|18S_rRNA|nucleus|clone_SGYI1142|Eukaryota|Alveolata|Dinoflagellata|Dinophyceae|Dinophyceae_X|Dinophyceae_XX|Dinophyceae_XXX|Dinophyceae_XXX_sp.	90.75	627	48	9	1	621	1591	969	0	828	KJ757853.1.1799_U	18S_rRNA	nucleus	clone_SGYI1142	Eukaryota	Alveolata	Dinoflagellata	Dinophyceae	Dinophyceae_X	Dinophyceae_XX	Dinophyceae_XXX	Dinophyceae_XXX_sp.
NODE_42_length_621_cov_106.983333_g1_i6	KJ757813.1.1800_U|18S_rRNA|nucleus|clone_SGYI1091|Eukaryota|Alveolata|Dinoflagellata|Dinophyceae|Dinophyceae_X|Dinophyceae_XX|Dinophyceae_XXX|Dinophyceae_XXX_sp.	90.764	628	47	9	1	621	1592	969	0	828	KJ757813.1.1800_U	18S_rRNA	nucleus	clone_SGYI1091	Eukaryota	Alveolata	Dinoflagellata	Dinophyceae	Dinophyceae_X	Dinophyceae_XX	Dinophyceae_XXX	Dinophyceae_XXX_sp.
NODE_42_length_621_cov_106.983333_g1_i6	GU824249.1.1070_U|18S_rRNA|nucleus|clone_AI5F13RJ1A11|Eukaryota|Alveolata|Dinoflagellata|Dinophyceae|Dinophyceae_X|Dinophyceae_XX|Dinophyceae_XXX|Dinophyceae_XXX_sp.	90.735	626	50	7	1	621	1014	392	0	828	GU824249.1.1070_U	18S_rRNA	nucleus	clone_AI5F13RJ1A11	Eukaryota	Alveolata	Dinoflagellata	Dinophyceae	Dinophyceae_X	Dinophyceae_XX	Dinophyceae_XXX	Dinophyceae_XXX_sp.
NODE_42_length_621_cov_106.983333_g1_i6	GU823255.1.1394_U|18S_rRNA|nucleus|clone_AA3F14RJ3G10|Eukaryota|Opisthokonta|Opisthokonta_X|Opisthokonta_XX|Opisthokonta_XXX|Opisthokonta_XXXX|Opisthokonta_XXXXX|Opisthokonta_XXXXX_sp.	90.75	627	48	10	1	621	1206	584	0	828	GU823255.1.1394_U	18S_rRNA	nucleus	clone_AA3F14RJ3G10	Eukaryota	Opisthokonta	Opisthokonta_X	Opisthokonta_XX	Opisthokonta_XXX	Opisthokonta_XXXX	Opisthokonta_XXXXX	Opisthokonta_XXXXX_sp.
NODE_42_length_621_cov_106.983333_g1_i6	KJ758385.1.1800_U|18S_rRNA|nucleus|clone_SGYI985|Eukaryota|Alveolata|Dinoflagellata|Dinophyceae|Gymnodiniales|Gymnodiniaceae|Gyrodinium|Gyrodinium_sp.	90.75	627	49	9	1	621	1592	969	0	828	KJ758385.1.1800_U	18S_rRNA	nucleus	clone_SGYI985	Eukaryota	Alveolata	Dinoflagellata	Dinophyceae	Gymnodiniales	Gymnodiniaceae	Gyrodinium	Gyrodinium_sp.
NODE_42_length_621_cov_106.983333_g1_i6	DQ386750.1.1539_U|18S_rRNA|nucleus|clone_AP-picoclone14|Eukaryota|Alveolata|Dinoflagellata|Dinophyceae|Gymnodiniales|Gymnodiniaceae|Gymnodinium|Gymnodinium_sp.	90.735	626	50	6	1	621	1371	749	0	828	DQ386750.1.1539_U	18S_rRNA	nucleus	clone_AP-picoclone14	Eukaryota	Alveolata	Dinoflagellata	Dinophyceae	Gymnodiniales	Gymnodiniaceae	Gymnodinium	Gymnodinium_sp.
NODE_42_length_621_cov_106.983333_g1_i6	JF791064.1.1777_U|18S_rRNA|nucleus|clone_7956|Eukaryota|Hacrobia|Cryptophyta|Cryptophyceae|Goniomonadales|Goniomonadales_X|Goniomonas|Goniomonas_sp.	90.735	626	50	8	1	621	1563	941	0	828	JF791064.1.1777_U	18S_rRNA	nucleus	clone_7956	Eukaryota	Hacrobia	Cryptophyta	Cryptophyceae	Goniomonadales	Goniomonadales_X	Goniomonas	Goniomonas_sp.
NODE_42_length_621_cov_106.983333_g1_i6	DQ629374.1.1565_U|18S_rRNA|nucleus|specimen_Qiu_01050_(MICH)|Eukaryota|Archaeplastida|Streptophyta|Embryophyceae|Embryophyceae_X|Embryophyceae_XX|Lophozia|Lophozia_gillmanii	90.705	624	54	4	1	621	1510	888	0	828	DQ629374.1.1565_U	18S_rRNA	nucleus	specimen_Qiu_01050_(MICH)	Eukaryota	Archaeplastida	Streptophyta	Embryophyceae	Embryophyceae_X	Embryophyceae_XX	Lophozia	Lophozia_gillmanii
NODE_42_length_621_cov_106.983333_g1_i6	HM853806.1.1205_U|18S_rRNA|nucleus||Eukaryota|Alveolata|Dinoflagellata|Dinophyceae|Dinophysiales|Dinophysiaceae|Dinophysis|Dinophysis_phalacromoides	90.705	624	54	4	1	621	1069	447	0	828	HM853806.1.1205_U	18S_rRNA	nucleus		Eukaryota	Alveolata	Dinoflagellata	Dinophyceae	Dinophysiales	Dinophysiaceae	Dinophysis	Dinophysis_phalacromoides
NODE_42_length_621_cov_106.983333_g1_i6	AF274252.1.1754_U|18S_rRNA|nucleus|strain_UTEX_LB_1562|Eukaryota|Alveolata|Dinoflagellata|Dinophyceae|Gymnodiniales|Gymnodiniaceae|Togula|Togula_jolla	90.75	627	48	8	1	621	1569	947	0	828	AF274252.1.1754_U	18S_rRNA	nucleus	strain_UTEX_LB_1562	Eukaryota	Alveolata	Dinoflagellata	Dinophyceae	Gymnodiniales	Gymnodiniaceae	Togula	Togula_jolla
NODE_42_length_621_cov_106.983333_g1_i6	AJ536451.1.1793_U|18S_rRNA|nucleus|clone_|Eukaryota|Hacrobia|Cryptophyta|Cryptophyceae|Goniomonadales|Goniomonadales_X|Goniomonas|Goniomonas_sp.	90.72	625	51	7	1	621	1582	961	0	828	AJ536451.1.1793_U	18S_rRNA	nucleus	clone_	Eukaryota	Hacrobia	Cryptophyta	Cryptophyceae	Goniomonadales	Goniomonadales_X	Goniomonas	Goniomonas_sp.
NODE_42_length_621_cov_106.983333_g1_i6	AY330418.1.1810_U|18S_rRNA|nucleus|specimen_Goffinet_5425_(DUKE)|Eukaryota|Archaeplastida|Streptophyta|Embryophyceae|Embryophyceae_X|Embryophyceae_XX|Dendroligotrichum|Dendroligotrichum_dendroides	90.705	624	54	4	1	621	1596	974	0	828	AY330418.1.1810_U	18S_rRNA	nucleus	specimen_Goffinet_5425_(DUKE)	Eukaryota	Archaeplastida	Streptophyta	Embryophyceae	Embryophyceae_X	Embryophyceae_XX	Dendroligotrichum	Dendroligotrichum_dendroides
NODE_42_length_621_cov_106.983333_g1_i6	AJ239055.1.1810_U|18S_rRNA|nucleus||Eukaryota|Archaeplastida|Streptophyta|Embryophyceae|Embryophyceae_X|Embryophyceae_XX|Treubia|Treubia_lacunosa	90.735	626	50	7	1	621	1596	974	0	828	AJ239055.1.1810_U	18S_rRNA	nucleus		Eukaryota	Archaeplastida	Streptophyta	Embryophyceae	Embryophyceae_X	Embryophyceae_XX	Treubia	Treubia_lacunosa
NODE_42_length_621_cov_106.983333_g1_i6	KJ759305.1.1799_U|18S_rRNA|nucleus|clone_SGYO1109|Eukaryota|Alveolata|Dinoflagellata|Dinophyceae|Dinophyceae_X|Dinophyceae_XX|Dinophyceae_XXX|Dinophyceae_XXX_sp.	90.735	626	49	9	1	621	1591	970	0	826	KJ759305.1.1799_U	18S_rRNA	nucleus	clone_SGYO1109	Eukaryota	Alveolata	Dinoflagellata	Dinophyceae	Dinophyceae_X	Dinophyceae_XX	Dinophyceae_XXX	Dinophyceae_XXX_sp.
NODE_42_length_621_cov_106.983333_g1_i6	KJ757856.1.1800_U|18S_rRNA|nucleus|clone_SGYI1145|Eukaryota|Alveolata|Dinoflagellata|Dinophyceae|Dinophyceae_X|Dinophyceae_XX|Dinophyceae_XXX|Dinophyceae_XXX_sp.	90.75	627	46	10	1	621	1590	970	0	826	KJ757856.1.1800_U	18S_rRNA	nucleus	clone_SGYI1145	Eukaryota	Alveolata	Dinoflagellata	Dinophyceae	Dinophyceae_X	Dinophyceae_XX	Dinophyceae_XXX	Dinophyceae_XXX_sp.
NODE_42_length_621_cov_106.983333_g1_i6	GU824610.1.1221_U|18S_rRNA|nucleus|clone_BCA5F15RM1D02|Eukaryota|Alveolata|Dinoflagellata|Dinophyceae|Dinophyceae_X|Dinophyceae_XX|Dinophyceae_XXX|Dinophyceae_XXX_sp.	90.72	625	51	7	1	621	1012	391	0	826	GU824610.1.1221_U	18S_rRNA	nucleus	clone_BCA5F15RM1D02	Eukaryota	Alveolata	Dinoflagellata	Dinophyceae	Dinophyceae_X	Dinophyceae_XX	Dinophyceae_XXX	Dinophyceae_XXX_sp.
NODE_42_length_621_cov_106.983333_g1_i6	JN832724.1.1716_U|18S_rRNA|nucleus|clone_E_MO_3D02_OTU27|Eukaryota|Alveolata|Dinoflagellata|Dinophyceae|Dinophyceae_X|Dinophyceae_XX|Dinophyceae_XXX|Dinophyceae_XXX_sp.	90.735	626	49	8	1	621	1548	927	0	826	JN832724.1.1716_U	18S_rRNA	nucleus	clone_E_MO_3D02_OTU27	Eukaryota	Alveolata	Dinoflagellata	Dinophyceae	Dinophyceae_X	Dinophyceae_XX	Dinophyceae_XXX	Dinophyceae_XXX_sp.
NODE_42_length_621_cov_106.983333_g1_i6	GU825700.1.1199_U|18S_rRNA|nucleus|clone_BCA5F15RM2G05|Eukaryota|Alveolata|Dinoflagellata|Dinophyceae|Dinophyceae_X|Dinophyceae_XX|Dinophyceae_XXX|Dinophyceae_XXX_sp.	90.735	626	49	9	1	621	1013	392	0	826	GU825700.1.1199_U	18S_rRNA	nucleus	clone_BCA5F15RM2G05	Eukaryota	Alveolata	Dinoflagellata	Dinophyceae	Dinophyceae_X	Dinophyceae_XX	Dinophyceae_XXX	Dinophyceae_XXX_sp.
NODE_42_length_621_cov_106.983333_g1_i6	EU818136.1.1092_U|18S_rRNA|nucleus|clone_ZZ0054181|Eukaryota|Alveolata|Dinoflagellata|Dinophyceae|Dinophyceae_X|Dinophyceae_XX|Dinophyceae_XXX|Dinophyceae_XXX_sp.	90.735	626	49	8	1	621	1014	393	0	826	EU818136.1.1092_U	18S_rRNA	nucleus	clone_ZZ0054181	Eukaryota	Alveolata	Dinoflagellata	Dinophyceae	Dinophyceae_X	Dinophyceae_XX	Dinophyceae_XXX	Dinophyceae_XXX_sp.
NODE_42_length_621_cov_106.983333_g1_i6	AB214976.1.2580_R|18S_rRNA|nucleus|strain_NIES_486|Eukaryota|Archaeplastida|Chlorophyta|Nephroselmidophyceae|Nephroselmidales|Nephroselmidales_X|Nephroselmis|Nephroselmis_viridis	90.72	625	50	8	1	621	1566	946	0	826	AB214976.1.2580_R	18S_rRNA	nucleus	strain_NIES_486	Eukaryota	Archaeplastida	Chlorophyta	Nephroselmidophyceae	Nephroselmidales	Nephroselmidales_X	Nephroselmis	Nephroselmis_viridis
NODE_42_length_621_cov_106.983333_g1_i6	KJ759474.1.1797_U|18S_rRNA|nucleus|clone_SGYO401|Eukaryota|Alveolata|Dinoflagellata|Dinophyceae|Prorocentrales|Prorocentraceae|Prorocentrum|Prorocentrum_sp.	90.75	627	47	11	1	621	1589	968	0	826	KJ759474.1.1797_U	18S_rRNA	nucleus	clone_SGYO401	Eukaryota	Alveolata	Dinoflagellata	Dinophyceae	Prorocentrales	Prorocentraceae	Prorocentrum	Prorocentrum_sp.
NODE_42_length_621_cov_106.983333_g1_i6	EU047707.1.1788_U|18S_rRNA|nucleus||Eukaryota|Hacrobia|Cryptophyta|Cryptophyceae|Goniomonadales|Goniomonadales_X|Goniomonas|Goniomonas_amphinema	90.72	625	50	8	1	621	1585	965	0	826	EU047707.1.1788_U	18S_rRNA	nucleus		Eukaryota	Hacrobia	Cryptophyta	Cryptophyceae	Goniomonadales	Goniomonadales_X	Goniomonas	Goniomonas_amphinema
NODE_42_length_621_cov_106.983333_g1_i6	JF414221.1.1609_U|18S_rRNA|nucleus|specimen_personal:M.I._Bidartondo:8388|Eukaryota|Opisthokonta|Fungi|Mucoromycota|Mucoromycotina|Mucoromycotina_X|Mucoromycotina_XX|Mucoromycotina_XX_sp.	90.779	629	43	13	1	621	1511	890	0	826	JF414221.1.1609_U	18S_rRNA	nucleus	specimen_personal:M.I._Bidartondo:8388	Eukaryota	Opisthokonta	Fungi	Mucoromycota	Mucoromycotina	Mucoromycotina_X	Mucoromycotina_XX	Mucoromycotina_XX_sp.
NODE_42_length_621_cov_106.983333_g1_i6	JF414222.1.1604_U|18S_rRNA|nucleus|specimen_personal:M.I._Bidartondo:8352|Eukaryota|Opisthokonta|Fungi|Mucoromycota|Mucoromycotina|Mucoromycotina_X|Mucoromycotina_XX|Mucoromycotina_XX_sp.	90.764	628	44	12	1	621	1506	886	0	826	JF414222.1.1604_U	18S_rRNA	nucleus	specimen_personal:M.I._Bidartondo:8352	Eukaryota	Opisthokonta	Fungi	Mucoromycota	Mucoromycotina	Mucoromycotina_X	Mucoromycotina_XX	Mucoromycotina_XX_sp.
NODE_42_length_621_cov_106.983333_g1_i6	KC708406.1.1556_U|18S_rRNA|nucleus|specimen_personal:M.I._Bidartondo:8771|Eukaryota|Opisthokonta|Fungi|Mucoromycota|Mucoromycotina|Mucoromycotina_X|Mucoromycotina_XX|Mucoromycotina_XX_sp.	90.764	628	45	11	1	621	1458	837	0	826	KC708406.1.1556_U	18S_rRNA	nucleus	specimen_personal:M.I._Bidartondo:8771	Eukaryota	Opisthokonta	Fungi	Mucoromycota	Mucoromycotina	Mucoromycotina_X	Mucoromycotina_XX	Mucoromycotina_XX_sp.
NODE_42_length_621_cov_106.983333_g1_i6	KJ759637.1.1802_U|18S_rRNA|nucleus|clone_SGYO726|Eukaryota|Alveolata|Dinoflagellata|Dinophyceae|Dinophyceae_X|Dinophyceae_XX|Dinophyceae_XXX|Dinophyceae_XXX_sp.	90.605	628	49	10	1	621	1594	970	0	824	KJ759637.1.1802_U	18S_rRNA	nucleus	clone_SGYO726	Eukaryota	Alveolata	Dinoflagellata	Dinophyceae	Dinophyceae_X	Dinophyceae_XX	Dinophyceae_XXX	Dinophyceae_XXX_sp.
NODE_42_length_621_cov_106.983333_g1_i6	AB971086.1.1474_U|18S_rRNA|nucleus|clone_Jp13Mc01E|Eukaryota|Opisthokonta|Fungi|Chytridiomycota|Chytridiomycotina|Chytridiomycetes|Chytridiomycetes_X|Chytridiomycetes_X_sp.	90.705	624	51	7	1	621	1355	736	0	824	AB971086.1.1474_U	18S_rRNA	nucleus	clone_Jp13Mc01E	Eukaryota	Opisthokonta	Fungi	Chytridiomycota	Chytridiomycotina	Chytridiomycetes	Chytridiomycetes_X	Chytridiomycetes_X_sp.
NODE_42_length_621_cov_106.983333_g1_i6	JQ420116.1.1753_U|18S_rRNA|nucleus|clone_Q3-10|Eukaryota|Hacrobia|Cryptophyta|Cryptophyceae|Cryptomonadales|Cryptomonadales_X|Cryptomonadales_XX|Cryptomonadales_XX_sp.	90.705	624	50	7	1	621	1562	944	0	824	JQ420116.1.1753_U	18S_rRNA	nucleus	clone_Q3-10	Eukaryota	Hacrobia	Cryptophyta	Cryptophyceae	Cryptomonadales	Cryptomonadales_X	Cryptomonadales_XX	Cryptomonadales_XX_sp.
[truncated: 4,894 more rows]

## Sheet: complete genera
qseqid	sseqid	pident	length	mismatch	gapopen	qstart	qend	sstart	send	evalue	bitscore	rank	sseqid_ID	rrna_type	rrna_loc	clone	Domain	Supergroup	Division	Class	Order	Family	Genus	Species
[truncated: 3,028 more rows]

## Sheet: best hit
qseqid	sseqid	pident	length	mismatch	gapopen	qstart	qend	sstart	send	evalue	bitscore	rank	sseqid_ID	rrna_type	rrna_loc	clone	Domain	Supergroup	Division	Class	Order	Family	Genus	Species
[truncated: 26 more rows]

[truncated: 2 more sheets: best hit not Kata-NCBI search, transcripts blast to NCLDV]
