# Supplementary material for: Homing in on the rare virosphere reveals the native host of giant viruses
Source: bioRxiv. 2023 Jun 27:2023.06.27.546645. Preprint. [Version 1] doi: 10.1101/2023.06.27.546645 (PMC10327091; doi:10.1101/2023.06.27.546645)
Supplement: Supplement 4 — Supplementary Data 4: Genomic features, gene annotations, and gene expression of the virus GVMAG-M-3300020187-27. [file media-4.txt]

protein_ids	contig	seq	nog	nogbit	category_abbr	category	nog_desc	pfam	pfambit	pfam_desc	protlength	Expected counts
GVMAG-M-3300020187-27.fna|Ga0206130_10001698_6	GVMAG-M-3300020187-27.fna|Ga0206130_10001698	MIINYNYKKNMANKNSIILAKHVSSDKLTFDGPLANNYGGKYAKVLHNSSWLLVQTPKVVCPFGINVYEETDKNGTVIKKAYSADVSFKGYENDPETNQPAQPKMKELYDMITLMENSLVKHAHKNAFTWVDNPDASEAVCQALLRSGIKWSRDKTTKQINKKYAPRLKLNLPVYEDGMGFKAFLNGKDTPISSIDELLKVASGRCEMVAICKCDRVTFNGGKYGYKWSIQQLKLYSTSEGMSSYAFIEDSDDEEDSVKQSQRPNPSAVQMIEDSDDEEDDELDTAVNEQSLKNVVKTHLEDSDEDEEEEEEAPPPPPKKEKVIKKNVSARKI*	_no_annot	_no_annot	_no_annot	_no_annot	_no_annot	_no_annot	_no_annot	_no_annot	334	3093
GVMAG-M-3300020187-27.fna|Ga0206130_10001960_13	GVMAG-M-3300020187-27.fna|Ga0206130_10001960	MTMESIKTTTDNNITEKELFNFDADMSQLMNIIVNNFYSNRDIFLRELLSNSSDAINKIRYQKVNTNNDDKNIDHEIKIYVNKDLNVLTIEDTGIGMNKEDIINNLGKIASSGTKKFMSELQEKKDMTNSLIGQFGVGFYSSFLVADKVKVISKKYNEDNIYEWESNGGCNYYLTENNENELKYGTKIELYLKEDCHDYLDEHRLKNIVNEHSQYIYYPIKLLVTKTRDVEVTEEEKDSDVKSDDEDTEGVKIEEVMEEKEENEKQSNEKKTIQESYDEWEQLNDQKSLWIKDPENVSEEEYKSFYNDLNKKSYGPSEYHSHKHFSVEGQILVKGLLYIPKVGYNPFMMKENDKNIKLYVKRVFLSDKCKDLVPQYLDFVKGVVDCEDIPLTVSREMLQ…	KOG0019 | KOG0020 | KOG2708 | COG0323 | COG0326	720.8	O | O | O | L | O	Post-translational modification, protein turnover, and chaperones | Post-translational modification, protein turnover, and chaperones | Post-translational modification, protein turnover, and chaperones | Replication, recombination and repair | Post-translational modification, protein turnover, and chaperones	unfolded protein binding | unfolded protein binding | N(6)-L-threonylcarbamoyladenine synthase activity | This protein is involved in the repair of mismatches in DNA. It is required for dam-dependent methyl-directed DNA mismatch repair. May act as a molecular matchmaker , a protein that promotes the formation of a stable complex between two or more DNA-binding proteins in an ATP-dependent manner …	PF02518 | PF13589 | PF00183	517.9	His_Kinase_A; HATPase_c; Histidine kinase-, DNA gyrase B-, and HSP90-like ATPase | His_Kinase_A; HATPase_c_3; Histidine kinase-, DNA gyrase B-, and HSP90-like ATPase | ; HSP90; Hsp90 protein	807	2548
GVMAG-M-3300020187-27.fna|Ga0206130_10001698_3	GVMAG-M-3300020187-27.fna|Ga0206130_10001698	MAKKVKSTSNTTTVPVKEENTKLKLESSKTKNEVNKVKEETIKKNTKSIKKEKEKTPLEVKNISKETVQESTDKLSNSSEVVSTGGSTVQSLFNELIDHSENLQKQQKKMTTNLKRVFKSYAKECKDLKKASTKNRKKFVDGNKPKRAPSGFAKPTQISNVLCDFLDVAHGSLMARTEVTKRVTKYIKEAKLQVPANRRRFVPDSKLASILGKLDTTSKGKDGKTDSEKGYTYFNLQKYLSPQFIKGTA*	KOG1946 | COG5531	54.6	B | B	Chromatin structure and dynamics | Chromatin structure and dynamics	regulation of transcription by RNA polymerase I | SWIB/MDM2 domain	PF02201	49.3	; SWIB; SWIB/MDM2 domain	250	1040
GVMAG-M-3300020187-27.fna|Ga0206130_10000469_13	GVMAG-M-3300020187-27.fna|Ga0206130_10000469	MTTPEIQKSTATEEDNTNESEVRVLLQSLLDDSNHLQTMYKTWNGTLRKLAKEMDREQRKLVKTKPKRQVKQKPQEVTPAMQKFMKQYHKEEGEEIKHGTAYTRQVMMKAVSRYIKEKNLQNPENKKQWKADPVLKPLFSLEQEWFTFMQINGLLSRVVVNK*	KOG1946 | KOG2570 | COG5531	32.8	B | B | B	Chromatin structure and dynamics | Chromatin structure and dynamics | Chromatin structure and dynamics	regulation of transcription by RNA polymerase I | chromatin disassembly | SWIB/MDM2 domain	PF02201	48.6	; SWIB; SWIB/MDM2 domain	163	920
GVMAG-M-3300020187-27.fna|Ga0206130_10001625_30	GVMAG-M-3300020187-27.fna|Ga0206130_10001625	MNHSLSNGGQKKALYKDVEFGKKKRSGGYGSIKFGKIEDKRVVVKRCKIRSETEHLDSETETGIWESLSSTDVVPKLLGYGKLNKKSEYHYTKYFICEDNRARDIDDYIESGNFWEIIKKEGGKDTGVRSRYPVWSAEDQTMYEYTMSRKDKIEICKGMANCLYKMQKKGFVHRDIKGGNFIIDKEGKVRLIDFGLSEDVEKAKEENSVVGTPGYCDPLVEDDGWISKKSDHYSLGVVFLRVWTGFLGPEFDSYDNPDDLEINRKARKNLRNEFLDQLKNLEKKEPMVTELIRFMLSKELSSRIDMKDILDILKRL*	arCOG01185 | arCOG03682 | 2QPJA | 2QPQ4 | 2QPSF | 2QPT1 | 2QPUR | 2QPVY | 2QPWI | 2QPX8 | 2QPYS | 2QPYW | 2QPZR | 2QQ1P | 2QQ4T | 2QQ5C | 2QQ7B | 2QQ8C | 2QQ8R | 2QQ92 | 2QQ9G | 2QQCK | 2QQCM | 2QQCZ | 2QQEU | 2QQEW | 2QQFB | 2QQH6 | 2QQIN | 2QQPF | 2QQPW | 2QQQ3 | 2QQQK | 2QQRQ | 2QQSK | 2QQT6 | 2QQW1 | 2QQYD | 2QR0Z | 2QR4H | 2QR6F | 2QR7E | 2QR8F | 2QRD1 | 2QRF2 | 2QRFU | 2QRH4 | 2QRHD | 2QRJ8…	89.4	F | KLT | S | KLT | KLT | S | KLT | S | S | KLT | S | KLT | M | KLT | S | S | T | M | S | KLT | KLT | KLT | S | KLT | S | KLT | S | KLT | KLT | KLT | S | KLT | KLT | S | M | S | S | S | KLT | S | KLT | KLT | KLT | S | S | M | KLT | S | KLT | M | M | S | KLT | KLT | KLT | KLT | KLT | KLT | S | KLT | KLT | KLT | KLT | P | KLT | KLT | KLT | KLT | KLT | S | S | S | S | KLT | KLT | M | S | KLT | KLT |…	Nucleotide transport and metabolism | Transcription;Replication, recombination and repair;Signal transduction mechanisms | Function unknown | Transcription;Replication, recombination and repair;Signal transduction mechanisms | Transcription;Replication, recombination and repair;Signal transduction mechanisms | Function unknown | Transcription;Replication, recombination and repair;Signal transduct…	Required for the formation of a threonylcarbamoyl group on adenosine at position 37 (t(6)A37) in tRNAs that read codons beginning with adenine. Is a component of the KEOPS complex that is probably involved in the transfer of the threonylcarbamoyl moiety of threonylcarbamoyl-AMP (TC-AMP) to the N6 group of A37. The Kae1 domain likely plays a direct catalytic role in this reaction. The Bud32 domain…	PF00069 | PF07714	87.5	PKinase; Pkinase; Protein kinase domain | PKinase; Pkinase_Tyr; Protein tyrosine kinase	317	706
GVMAG-M-3300020187-27.fna|Ga0206130_10001190_17	GVMAG-M-3300020187-27.fna|Ga0206130_10001190	MSDSSSTDSSSSSNNLSGIKKKLILKKDVAEGTFEKLVLPKKGSNTEEKTVGEIYKKMTHVEHVLEKPDSYVGSTELEEIELDILNDENLENKKIEKRNFKFCPAFYKCFDELVVNAFDHSKRQLKKIANGEKTAIKVTCIKIDINKENNSVSIWNDGDGIDIELLPEHNIYPPELIFATLLTSTNYDDDEQREWGGRNGYGAKLANIYSLKTEIETVDKKRGKKYNQIFTNNMADKTKPKITSFSGKPYTKITWYPDLKRFHLEELDNNHIALFKKRAYDIAACSDRDVSVYLNNDKILEKTFEKYVNLYINDGRNKVIEDQDGWTVVATDNDNDTFEQRSFVNGINTIRGGKHVDFVVDQIKEKLANMIKKKRKITVKTAYVKNQLSIYLNSTIINP…	arCOG04367 | arCOG04371 | KOG0355 | KOG0896 | KOG2793 | COG0187 | COG0188	1269.1	L | L | L | O | K | L | L	Replication, recombination and repair | Replication, recombination and repair | Replication, recombination and repair | Post-translational modification, protein turnover, and chaperones | Transcription | Replication, recombination and repair | Replication, recombination and repair	A type II topoisomerase that negatively supercoils closed circular double-stranded (ds) DNA in an ATP-dependent manner to modulate DNA topology and maintain chromosomes in an underwound state. Negative supercoiling favors strand separation, and DNA replication, transcription, recombination and repair, all of which involve strand separation. Also able to catalyze the interconversion of other topol…	PF00204 | PF00521 | PF02518 | PF01751 | PF16898	373.9	S5; DNA_gyraseB; DNA gyrase B | ; DNA_topoisoIV; DNA gyrase/topoisomerase IV, subunit A | His_Kinase_A; HATPase_c; Histidine kinase-, DNA gyrase B-, and HSP90-like ATPase | Toprim-like; Toprim; Toprim domain | ; TOPRIM_C; C-terminal associated domain of TOPRIM	1224	571
GVMAG-M-3300020187-27.fna|Ga0206130_10000469_19	GVMAG-M-3300020187-27.fna|Ga0206130_10000469	MGKTTAVGIDLGTTYSCVSIWKQGVAEIISNDQGNRTTPSYVGFPEEGGERLIGDGAKNQANNNPLNTICDAKRFIGKKFNDPTVQRDIDMLPFKIKEGNDQKILIEVDIKGESKTFHPEEISAMILGKMKEVASDYIGTEVKDAVVTVPAYFNDSQRQATKDAATIAGLNCLRIINEPTAAALAYGLDKKIKGEQNILIFDLGGGTFDVSLLSLDDGIFEVKATAGDTHLGGEDFDNNIVQYLIGEFKRKHKSDLSSNPRAVRRLKTAAERAKRSLSSSAQTTIEIDSLYNGIDFNISFTRAKFEDMCGQMFRKCLEPVEKVLKDSKMSKSDVHEVVLVGGSTRIPKIQELISNFFNGKELCKGINPDEAVAYGAAVQAAILSGDTDEKLGEILLLDV…	arCOG03060 | arCOG03061 | arCOG04772 | 2R738 | 2RNHG | 2RPYM | 2S09H | 2SJQF | KOG0100 | KOG0101 | KOG0102 | KOG0103 | KOG0104 | KOG0879 | KOG3203 | KOG4002 | KOG4759 | COG0443 | COG0849 | COG1077 | COG4820	814.8	O | D | O | S | S | S | S | S | O | O | O | O | O | O | J | O | J | O | D | D | E	Post-translational modification, protein turnover, and chaperones | Cell cycle control, cell division, chromosome partitioning | Post-translational modification, protein turnover, and chaperones | Function unknown | Function unknown | Function unknown | Function unknown | Function unknown | Post-translational modification, protein turnover, and chaperones | Post-translational modification, protei…	Heat shock 70 kDa protein | protein MreB Mrl | Participates actively in the response to hyperosmotic and heat shock by preventing the aggregation of stress-denatured proteins, in association with DnaK and GrpE. It is the nucleotide exchange factor for DnaK and may function as a thermosensor. Unfolded proteins bind initially to DnaJ | unknown | unknown | unknown | unknown | MreB/Mbl protein | ATP …	PF00012 | PF06723	847.4	Actin_ATPase; HSP70; Hsp70 protein | Actin_ATPase; MreB_Mbl; MreB/Mbl protein	667	569
GVMAG-M-3300020187-27.fna|Ga0206130_10001625_23	GVMAG-M-3300020187-27.fna|Ga0206130_10001625	MKRLDNLKDYGNDYVVFKSDIDVSSLSSDQIKQIIGKDGCYFKITTEATDTDFIWHDTDKQVFEFWGPYDNIKNAIPIIQNRIQKYTAIPTPIP*	_no_annot	_no_annot	_no_annot	_no_annot	_no_annot	_no_annot	_no_annot	_no_annot	95	448
GVMAG-M-3300020187-27.fna|Ga0206130_10001625_31	GVMAG-M-3300020187-27.fna|Ga0206130_10001625	MLIVLMTNHSNTMMKLVYGSKISENLNSVLGLKYNDSPCDGYPDHVSYNREDIENLSENGCEIDGIDEDEYNDWYDRLQVEIWEHERENRIEGINIWYKYEDDCGDNFCVECNVNLGESNREYCPMCNTEELEIKEECLGCELGTECENAHILDGVYHPNCIRKKEEPAFWMILNGTMDSMGEVINRCIGCGVDMGICNPRQYCMKTYCAELE*	_no_annot	_no_annot	_no_annot	_no_annot	_no_annot	_no_annot	_no_annot	_no_annot	214	395
GVMAG-M-3300020187-27.fna|Ga0206130_10002314_9	GVMAG-M-3300020187-27.fna|Ga0206130_10002314	MESINWEEEIWNIIDNYFNVIDKPLSVTQLDSYNIFLRETIPKTVRQFNPKICYYNRNEIWEKKLDREGLFKFKIEFYIGASYKGKLNEENYEVEDEIVDGLVIKKEIINDGKAIYINKPIIQQKIIDTETEKSYKIIQKQLYPNEARLKNLSYKADISCDILVKIVSYEVLGDEYIEEKNIIKKFRNIALGSVPIMLHSKACILDNMKGNILDSMGECRYDQGGYFIIDGKEKVIVAQERQVENKLYIKENKDKENKYNYEVEIRSVPEAIFQPARIVKVLMRNSRFNDVEKIEENSIRVLVPNFDEEIPLMIMFRALGIISDKEIISLIVEDIDSKIGEKMMDILRSSIIESSLINTESLAIEYLKLHIVNYGSKISEKSNKAEKFKNALLINTLRD…	arCOG01762 | 2QUUP | 2R1JI | KOG0214 | KOG0215 | KOG0216 | KOG1088 | KOG1676 | KOG1715 | KOG1975 | KOG2208 | KOG2458 | KOG3916 | KOG3917 | COG0085	933.5	K | S | S | K | K | K | K | O | J | J | A | CO | J | C | K	Transcription | Function unknown | Function unknown | Transcription | Transcription | Transcription | Transcription | Post-translational modification, protein turnover, and chaperones | Translation, ribosomal structure and biogenesis | Translation, ribosomal structure and biogenesis | RNA processing and modification | Energy production and conversion;Post-translational modification, protein turno…	DNA-dependent RNA polymerase catalyzes the transcription of DNA into RNA using the four ribonucleoside triphosphates as substrates | unknown | Glycosyl transferase family 90 | DNA-directed 5'-3' RNA polymerase activity | DNA-directed 5'-3' RNA polymerase activity | DNA-directed 5'-3' RNA polymerase activity | tRNA methyltransferase 11-2 homolog | negative regulation of low-density lipoprotein par…	PF05686 | PF00013 | PF04563 | PF04561 | PF04565 | PF04566 | PF04567 | PF00562 | PF04560	330.9	GT-B; Glyco_transf_90; Glycosyl transferase family 90 | KH; KH_1; KH domain | ; RNA_pol_Rpb2_1; RNA polymerase beta subunit | ; RNA_pol_Rpb2_2; RNA polymerase Rpb2, domain 2 | ; RNA_pol_Rpb2_3; RNA polymerase Rpb2, domain 3 | ; RNA_pol_Rpb2_4; RNA polymerase Rpb2, domain 4 | ; RNA_pol_Rpb2_5; RNA polymerase Rpb2, domain 5 | LEF-8-like; RNA_pol_Rpb2_6; RNA polymerase Rpb2, domain 6 | ; RNA_pol_Rpb…	3101	353
GVMAG-M-3300020187-27.fna|Ga0206130_10001625_29	GVMAG-M-3300020187-27.fna|Ga0206130_10001625	MMNQERNFPVFLPKELQTYSEQLSFDRDELMIFPEPDDLCSSSCGVCYSCVQGRHECMNPCEDLNKLYRKWYKEVIVPEQECPGCESGVDFHGAHLVDGELHPNCCSKGG*	_no_annot	_no_annot	_no_annot	_no_annot	_no_annot	_no_annot	_no_annot	_no_annot	111	343
GVMAG-M-3300020187-27.fna|Ga0206130_10000700_28	GVMAG-M-3300020187-27.fna|Ga0206130_10000700	MPEVDTSNKSVTGRLGVVKWFSHKKGYGFLTDCDTNEDIFCHFSSIKAAENVYKNLFEGEYVQFDTVKDSNNQVTGQNITGVKGGPLLCQNATKKFVLVNKQETRSQGNTDSWKTKGKGRGSGSNGRGGGKGRGRYAAEKTEENGNDNDGNVNKNQYEALNNDSGD*	arCOG02983 | 2QSJ1 | 2S8XB | 2SCPQ | KOG3070 | 3450U | COG1278	63.8	K | S | S | K | K | S | K	Transcription | Function unknown | Function unknown | Transcription | Transcription | Function unknown | Transcription	Cold shock | nuclear-transcribed mRNA catabolic process, no-go decay | Cold shock protein domain | Cold shock protein domain | DNA binding | Cold shock protein domain | Cold shock	PF00313	63.9	OB; CSD; 'Cold-shock' DNA-binding domain	167	336
GVMAG-M-3300020187-27.fna|Ga0206130_10001625_26	GVMAG-M-3300020187-27.fna|Ga0206130_10001625	MSTTADNTKSLLKKKTIPRRNTIHTTSPSKESIENGSPITPDVPQTPSNSPDGSDTQQLLSQLEKAQSTTNDLINEVEQSKIENSSNNLHEESNEPDQDSSKEPDQDSSKEPDQDSSNEPDQDSSKEPDQHSSKEPDQHSSKMMSREELEAELDRIGSELKEEKKKNARKSYSKGELEIKVSKKGAIQINGLRKLPITIYKQEWQRLFPIIDKIKQFIEDHPDELTTI*	32Z97	64.5	S	Function unknown	unknown	_no_annot	_no_annot	_no_annot	229	274
GVMAG-M-3300020187-27.fna|Ga0206130_10003642_3	GVMAG-M-3300020187-27.fna|Ga0206130_10003642	MEVENNNNGYFTRSKALEQNNIKQKKIKNSKDKKKKKKEDNNTEEISKKYENIEKGNDTGIDSDNLKSTFSHTTLPKKIVTLKKKDIPQNKNKKDIFQNKETYKINISNSADKLLTSMLINKAMNFIKNKNKKKYSESDSETDSEISDSDSEFNSESESNYDELDDIPEDVIYTEEEEEYLKSLSENKRKKFIEIENQILDYDKSLIPHRFKIMQTNLPLSIKSLIIKKLDLYYTLDEGDNEFHKLSQWIDSVNLIPFDKYTPTIINITDPSPKIVKHLYNVKKTLDQSIYGHEFAKTQIIQELARQITNPKSNGNSIAIQGPPGNGKTTLIKDGVCKAINRPFAFIPLGGMQNSEFLIGHDYTYEGAKCGRIVEILQESKTMNPIIYFDELDKLSETS…	arCOG02161 | KOG0899 | KOG2004 | COG0466 | COG0542	203.3	O | J | O | O | O	Post-translational modification, protein turnover, and chaperones | Translation, ribosomal structure and biogenesis | Post-translational modification, protein turnover, and chaperones | Post-translational modification, protein turnover, and chaperones | Post-translational modification, protein turnover, and chaperones	ATP-dependent serine protease that mediates the selective degradation of mutant and abnormal proteins as well as certain short-lived regulatory proteins. Required for cellular homeostasis and for survival from DNA damage and developmental changes induced by stress. Degrades polypeptides processively to yield small peptide fragments that are 5 to 10 amino acids long. Binds to DNA in a double-stran…	PF00004	48.8	P-loop_NTPase; AAA; ATPase family associated with various cellular activities (AAA)	811	268
GVMAG-M-3300020187-27.fna|Ga0206130_10002314_4	GVMAG-M-3300020187-27.fna|Ga0206130_10002314	MPTVNLQLNNNYSELDIFLKKHKAASGGNFTHTSISGIKNSYYIDESELEEFYEKYYDHTFIKNIGCYLTEGIKDCEVTPVKIDLDFRKYVDTDNEIPDRIYNIEDIYKICQRYMESMEEWLVTPDPIERNCFIMEKPNAVFDLDRKSGEIKKNEKGEKKIKDGVHIMFPYICTNTFLQLEFRNTVYKNIGDILDKYNYEESYAEIFDRAVIDRNNWQMYGSNKGKEFSTYKVTKIIEVYNNSFKDIDIDLQNYDNKKLLKLLSVRNKTEESMIKYEKKIILEEKEESCKLLEQKKKKNNLKGKTSKKNRASIDEIRIIIGRKDPQTGISKEGYVDCLSLDRAKNYESWMQLGWALHNIDNTSGIQAQNNPYPGLCYLLGKWINWSRQTGTGYENEPIE…	arCOG06914 | 2S45Q | 2T6XR | COG3378	371.5	S | S | S | KL	Function unknown | Function unknown | Function unknown | Transcription;Replication, recombination and repair	Phage plasmid primase, P4 | D5 N terminal like | unknown | Phage plasmid primase P4 family	PF08706 | PF08707	66.2	; D5_N; D5 N terminal like | ; PriCT_2; Primase C terminal 2 (PriCT-2)	1025	257
GVMAG-M-3300020187-27.fna|Ga0206130_10001263_21	GVMAG-M-3300020187-27.fna|Ga0206130_10001263	MDSLATRPTTIKTLKIKKPIKIENVFDHVSKSGYPLWNYQKEGIKWMLEKEKCGTPIPGRTVFGGLLCDEPGLGKTIQTVSTLYGNPKKKTLIILPNSLIYQWKTVIENILPNKKIYIHYGLNKCSTVRELISLKFDILITTVGMIYKKTKDPADDCHTILHHYGNWDRIIFDEVHSIRNSRSKISRMVNDLKSNIKWGLTGTPIQNSIRDLYSLYKFLNIPKKFLDKECLVHLNDLLLLRRTKKTFEKEIQKSNMPKLIEYDHILEYETESERNAYRIIQKTIEKEYNNIVEDEDLTENLKVLAFFELLIRLRQASVHPKIAINSLSKKFGKTINIYTEHSTKIETISNMISKTKNLCLIFCHFREEMKLMAESLKSKNINSRQYHGGLDIKSKNEII…	arCOG00871 | arCOG00883 | arCOG04818 | arCOG07871 | arCOG10712 | 2SF46 | 2SZVV | 2T4TU | KOG0298 | KOG0322 | KOG0352 | KOG0383 | KOG0384 | KOG0385 | KOG0386 | KOG0387 | KOG0388 | KOG0389 | KOG0390 | KOG0391 | KOG0392 | KOG0830 | KOG1000 | KOG1001 | KOG1002 | KOG1015 | KOG1016 | KOG1123 | KOG1181 | KOG2603 | KOG2697 | KOG2748 | KOG3214 | KOG3317 | KOG3503 | KOG4064 | KOG4311 | KOG4439 | KOG4595 | …	311.4	L | L | KL | L | L | S | S | S | KL | L | L | KL | KL | KL | KL | L | KL | L | L | KL | L | J | L | KL | E | KL | L | L | P | I | E | L | K | C | J | C | E | E | G | G | L | L | L | L	Replication, recombination and repair | Replication, recombination and repair | Transcription;Replication, recombination and repair | Replication, recombination and repair | Replication, recombination and repair | Function unknown | Function unknown | Function unknown | Transcription;Replication, recombination and repair | Replication, recombination and repair | Replication, recombination and rep…	COG0553 Superfamily II DNA RNA helicases, SNF2 family | COG0553 Superfamily II DNA RNA helicases, SNF2 family | helicase | COG1061 DNA or RNA helicases of superfamily II | helicase activity | unknown | unknown | unknown | ATP binding | chromatin organization | cellular response to camptothecin | peripheral T cell tolerance induction | helicase activity | helicase activity | aortic smooth muscle c…	PF00271 | PF04851 | PF00176	128	P-loop_NTPase; Helicase_C; Helicase conserved C-terminal domain | P-loop_NTPase; ResIII; Type III restriction enzyme, res subunit | P-loop_NTPase; SNF2_N; SNF2 family N-terminal domain	559	251
GVMAG-M-3300020187-27.fna|Ga0206130_10001960_7	GVMAG-M-3300020187-27.fna|Ga0206130_10001960	MNTESTSKNIIEDFLEADDPIRGQGYVCLSFISPENVLKNKNLFMVRRFLANLINEKNINLDKEFLDTIDEKFDDFLYTRSESLEKEFSEKNDFQTTVRGVKVRGVYDTMQEAQVRAKLLQKKDKNFNVFVGQVGFWLPWDPNPHKIENQEYFESELNELVKKYKENQDSKDDHFREHVDYVKEQAIKDSKIAKEKNNQLDEITEKLEEEDPWLASKK*	_no_annot	_no_annot	_no_annot	_no_annot	_no_annot	_no_annot	_no_annot	_no_annot	219	247
GVMAG-M-3300020187-27.fna|Ga0206130_10001263_20	GVMAG-M-3300020187-27.fna|Ga0206130_10001263	MAKEVLEFEVKDVTKFESVYKELIRQKVGIIFKIAQEKNENFSDLLDEFVPEARDFSEVWQNEYIFENKKLNTNSVFTEDTAKKLTLKKKKIVIKKNNNSIEETDKNENDLQIINFNNIKSKPKEVTENNNKMEIKSTEVKVDTIDNNHSIENSEILKNDTVENFSKIEKTELKTVKKKMPKTLKRK*	_no_annot	_no_annot	_no_annot	_no_annot	_no_annot	_no_annot	_no_annot	_no_annot	188	237
GVMAG-M-3300020187-27.fna|Ga0206130_10001625_24	GVMAG-M-3300020187-27.fna|Ga0206130_10001625	MNSKSNYSNINRPVGHIDLRKIGFSPDKIPAIAAMIIGYRGNGIKRYTSSVVGGFVRLQSDMNTPNPNTKTSTNDCHIVYISGRTVQDVQKIAMMINQDILAHKNQSVSSSRPTLSVPCPQNSVSIIIGIGGNNIKSIMRLVGNGCYIIHNNKTSMFDITANTPNSCILAGNMIKQTIINLQDEKVHTPKQSKNSTPIIPEAPQKPLSKGSRYSLLADLQSDEDDLTETESVGSSNTNSSKSSSKKTKRSPAPNIAKQLFYTPSQGESETNKKNIRIMLSKKLDSHGDPLYPDYTIWDKTTNKYVVISGASAVPWDAVDKFIRSFIPSNSQITPSLSHLSSDAFPEISSSPIVPTLERTNACSIDNPPITNENAWTNGNFMSVISSDGVVELNQRSQTE…	KOG1676	33.1	O	Post-translational modification, protein turnover, and chaperones	negative regulation of low-density lipoprotein particle clearance	PF00013	33.1	KH; KH_1; KH domain	451	232
GVMAG-M-3300020187-27.fna|Ga0206130_10000624_1	GVMAG-M-3300020187-27.fna|Ga0206130_10000624	MYKQKGGKIVLPSEYFGQNSGRYYSTGSTELVPGAHACGNTNAVSFPYTDLGPMPNHSGVQTGGDYLQSIYNYIVGNSKKPNIVQNRKNNQNHKKKTNKQNQKGGRVTLPSEYFGNNSGRYYSPGSTELVPGAHACDNTNAVSFPHTDLGPMPNHSGVQTGGFFWPFDSEESEKPVEKSIETTKKKKKKKKGKK	_no_annot	_no_annot	_no_annot	_no_annot	_no_annot	_no_annot	_no_annot	_no_annot	194	219
GVMAG-M-3300020187-27.fna|Ga0206130_10002696_13	GVMAG-M-3300020187-27.fna|Ga0206130_10002696	MINFADNELQWIELLHKLKKNKKYNDRELEIIFGSSKFKDHYITQPMFINILKYMKNISKIDDSEWKLVKENSITTLDISFHKDNDINVNTQFPLRITIKGKDNISQYCKTNDLASIINNKELVDIMFKEVSTIQPGDIDLEEKNEIFENGKNLTLQVDNYGIKFTLKDELILSHSNNFNTNVRELAIKSNAVYQQFKKLDFKNSYKTFRLKNRYSFISNSNVRLDLTVVQSSFGKTNDKNRFVSIPVKEFYNSKLLESEKKYEVELELFIDKEKIPEFPEAKKNIESKIELIQGLMYNYPFMISKNEENDILDIYKKLIQNNFNQIINTKKEILDDIRQINNISNDKPKKSQLDLKIKSINENSSLDSAQKDLEIEKITLEFNEINKKSDKAIDEIKQ…	2SPDG | 2SRY2 | 2T08I | KOG1975 | KOG2386	138.5	S | S | S | J | A	Function unknown | Function unknown | Function unknown | Translation, ribosomal structure and biogenesis | RNA processing and modification	Methyltransferase domain | Methyltransferase domain | mRNA capping enzyme | mRNA (guanine-N7-)-methyltransferase activity | mRNA guanylyltransferase activity	PF03291	90.2	NADP_Rossmann; Pox_MCEL; mRNA capping enzyme	1588	209
GVMAG-M-3300020187-27.fna|Ga0206130_10001484_18	GVMAG-M-3300020187-27.fna|Ga0206130_10001484	MLHLNNFNKNLQQFISNIISNYPSMDKDINNIYKFPTEDEIYILDFLKNTDNMGFDISTKNEIIFSENNKILNAIDFYKIWNDESLEDFDKDIIWKYLHVLYLHAFSYKTNLDIKDIKNKYKNLELDSPELDERTKAVLNILEFMKYDFTKNSEIDTIEIDEDIDKNDILPNFGSGMPNMNGLLDGEIGNLAKEIVKDIDTSNIKLDNPDQLLKGLLNGNLEGTEDSGLKDLIGTVVSKLENKMSSGDINEQKLFNEANSMMGKLGLSKNMFDESDNDNDNDNSINNIFNNLKEDFDKDGGFKDFVNNMSNNENNGEFMDFIKNINLNPKDSSNKQKIELEKRRDILRKKLDKKKKKKLLKKNNFKNNI*	_no_annot	_no_annot	_no_annot	_no_annot	_no_annot	_no_annot	_no_annot	_no_annot	370	200
GVMAG-M-3300020187-27.fna|Ga0206130_10001496_20	GVMAG-M-3300020187-27.fna|Ga0206130_10001496	MSILVIVESPAKCSKIQNYLGNNYIVKASFGHIRNIDKKKGINAIEINNNFNPIFSIINEKKKYIKILQDCAKKASEVIIASDLDREGEAIGYHLVEVLKLDIKKTKRIVFNEITQKAIQNAINNPRNLDMNLIYAAQARQILDYIIGFDISPILWKYVRNNLSAGRCQSPGLKLICEKETEVNNFISNTYFDLDGKFNNCDDILFDCKSKTEFKSKEEVIINLEIFKGNDTKFTINTIENKQSISKPSSPYITSTIQQDSSNKLGISPKQTMTYLQKLYEAGKITYMRTDSKILSEQCIESLKTYIYNKYGNQYHCKRIFKDNSKNAQEAHECIRPVDISIENLNDLDFTSQEKKLYEIIWKRTVASQMADMITDICKVQINNNKNKILFETTFDKTL…	arCOG00416 | arCOG01305 | arCOG01526 | arCOG01527 | arCOG05045 | arCOG05634 | 2SXJ7 | KOG1956 | KOG1957 | COG0550 | COG0551 | COG1110 | COG1754 | COG4465 | COG5531	653.9	L | L | L | L | L | O | S | L | L | L | L | L | L | K | B	Replication, recombination and repair | Replication, recombination and repair | Replication, recombination and repair | Replication, recombination and repair | Replication, recombination and repair | Post-translational modification, protein turnover, and chaperones | Function unknown | Replication, recombination and repair | Replication, recombination and repair | Replication, recombination and r…	Releases the supercoiling and torsional tension of DNA, which is introduced during the DNA replication and transcription, by transiently cleaving and rejoining one strand of the DNA duplex. Introduces a single-strand break via transesterification at a target site in duplex DNA. The scissile phosphodiester is attacked by the catalytic tyrosine of the enzyme, resulting in the formation of a DNA-(5'…	PF01131 | PF01751 | PF13368	351.8	; Topoisom_bac; DNA topoisomerase | Toprim-like; Toprim; Toprim domain | ; Toprim_C_rpt; Topoisomerase C-terminal repeat	780	191
GVMAG-M-3300020187-27.fna|Ga0206130_10000469_53	GVMAG-M-3300020187-27.fna|Ga0206130_10000469	MSEKKKICLNMIVKNEAHVIESVLECMSKYIDYYIISDTGSTDNTKEIIKNYFDNIHIEGEIFDDEWKNFGYNRSKALEHCRGKVDYCWVIDADDIIVGDLFLPEKMDKDSYNLTYGKDFCYRRKQIFKVDKNWKYVGVLHEYPKSEDDSAKTEDTIEGNYYIDSRRLGDRNKNPDKYKKDCEVLLKGLEEEPNNDRYHFYLAQSYMDDHQYEKSNEYYLKRFKMGGWVEEQYFSLFKIGENNIKLKKSKEIIIESLLRAFKFRPSRLEALYELVNYLFYNEENKDIPLAAKYAELGIDVPITNDVLFVSMYLYEHKFLDVASLAFFYNQEFHKSLRCINIILDRQKYPLDQLSRYEKNRGFCIPHIVDKLIQYPDKKIDEINNNIKFKFGVKILFTIT…	arCOG00894 | 2R73R | 2SDD9 | 2SZQ4 | 2T1B8 | KOG4179 | 2Z7KQ | 2Z8JE | 30IK1 | 30IUU | COG1516 | COG3306	176	M | S | M | S | M | G | S | S | S | S | N | M	Cell wall/membrane/envelope biogenesis | Function unknown | Cell wall/membrane/envelope biogenesis | Function unknown | Cell wall/membrane/envelope biogenesis | Carbohydrate transport and metabolism | Function unknown | Function unknown | Function unknown | Function unknown | Cell motility | Cell wall/membrane/envelope biogenesis	PFAM Glycosyl transferase family 2 | Glycosyltransferase family 25 (LPS biosynthesis protein) | Glycosyltransferase family 10 (fucosyltransferase) C-term | unknown | unknown | procollagen galactosyltransferase activity | unknown | Glycosyltransferase family 10 (fucosyltransferase) C-term | Glycosyltransferase family 10 (fucosyltransferase) C-term | Glycosyltransferase family 10 (fucosyltransferas…	PF00535 | PF13704 | PF00852 | PF01755	75.6	GT-A; Glycos_transf_2; Glycosyl transferase family 2 | GT-A; Glyco_tranf_2_4; Glycosyl transferase family 2 | GT-B; Glyco_transf_10; Glycosyltransferase family 10 (fucosyltransferase) C-term | GT-A; Glyco_transf_25; Glycosyltransferase family 25 (LPS biosynthesis protein)	1787	187
GVMAG-M-3300020187-27.fna|Ga0206130_10001407_29	GVMAG-M-3300020187-27.fna|Ga0206130_10001407	MPNIKKNTSQLKIKKILYNNLYIKLYKNGIKLIEYSKSQLPYDSFKLSNNRYIYWNKSYNCWFGSKNCIDNLICNGAQWYSKKNNSNYPKQSFNNMTLEKYGKGYLLIPKKNNSNYGIKYFEGGWWMNTKSAWFFKDSEFDRLIINGAEYKYENKNSKYSYDKKVQFSNIIDEKYILSTYKKGLHLKNISDKQTPLDNYFLGGWWQPKHNAWFFKIESKKHIINSLKNVKLNSDETISKSKYTISEFKKGFHLKHSSKKQIPLDNYWMGGWWQPKHNAWFFKKEKKSEIESCINFSNNYEFDNENIESLSDLSEEYNEMSEGYFKDMILTEYKNGLLLKPPLYHKDFGIKYYNNGYWNNALKGWLFHKSDENKIKSLLLC*	_no_annot	_no_annot	_no_annot	_no_annot	_no_annot	_no_annot	_no_annot	_no_annot	381	185
GVMAG-M-3300020187-27.fna|Ga0206130_10000700_38	GVMAG-M-3300020187-27.fna|Ga0206130_10000700	MNFLIIDTSYLIFYRYYATIRWYWFAHRDDKFENDYDWSINNIYMEKFKDKFLETVLKIKKKYDIPFENIIFCRDCSRKDIWRNKYFDTYKANREYEDNFSGSLIFKRVYEEILPEIIRDKKCKVLKHENLEGDDIIYLTKNYIKKINKENNIIIIANDHDLLQLIDDKTLIINLKEQKLNEKSLGSPELDLEVKIICGDKSDNIPPCFKNCGTKTAVKLISNRSLLKEKFRNNPSSLNTYATNKMIIDLNNIPVELKESCLLKIQELFN*	2QPWK | 2QSF6 | 2T6EA | COG0258	94.4	L | L | L | L	Replication, recombination and repair | Replication, recombination and repair | Replication, recombination and repair | Replication, recombination and repair	5'-3' exonuclease, C-terminal SAM fold | 5'-3' exonuclease, N-terminal resolvase-like domain | 5'-3' exonuclease, C-terminal SAM fold | In addition to polymerase activity, this DNA polymerase exhibits 5'-3' exonuclease activity	PF02739	68	PIN; 5_3_exonuc_N; 5'-3' exonuclease, N-terminal resolvase-like domain	271	159
GVMAG-M-3300020187-27.fna|Ga0206130_10001625_35	GVMAG-M-3300020187-27.fna|Ga0206130_10001625	MIKKEDIENSIDWNFFYELLSTYLPSNYEENSIIFLKNKLKEYGLKGEYTLGGDVTVNMEGRKEVNVLLDAHLDEIHQRVVNISDEGYLVAKPFGTIVEFLLGKRVVVHGRKEVLNGVIIIPPAHFIKEKMSELNEINNMLKEKYLWIDIGTKSKEESEKFVSIGDAVTFPIEINELKNNCIVSKGLDNRIGAFALSQVLKILGENGNSFGLPNIIANFSNREEVGHGVYLREENMNLDYIIVLDTNIDTSTPVAKSAQYTVVEIGKGPIICKNLETTPKTAEDLEDLCKKINIPYQTSFNTHLGGTNLFGYRKYDTETIFTGVGIRNIHSSVETCKKEDITDLIVLVCNYLLGL*	arCOG01518 | arCOG01519 | COG1362 | COG1363 | COG2195	200.9	G | G | E | G | E	Carbohydrate transport and metabolism | Carbohydrate transport and metabolism | Amino acid transport and metabolism | Carbohydrate transport and metabolism | Amino acid transport and metabolism	peptidase M42 family protein | M42 glutamyl aminopeptidase | aminopeptidase activity | Peptidase, m42 | Cleaves the N-terminal amino acid of tripeptides	PF05343	170.4	Peptidase_MH; Peptidase_M42; M42 glutamyl aminopeptidase	356	147
GVMAG-M-3300020187-27.fna|Ga0206130_10001496_8	GVMAG-M-3300020187-27.fna|Ga0206130_10001496	MDPEKKKIQKKMPKKPLQLEKKVITASISDEKKVSTSEEENGKELDWDKPVSLKKESSIKVDTSHDSSIAIDEQLKEANNLEAVIELNTSSSSIQKSSDTTVSETISSTIVKKPTDTVVSDTTSSKIEKKKPILLKSTVKAVQKKKQELRDKEDKDFTDSLKKLNDFFSTYPNLKLKDDSFEDRITMENWILSDRNKLPEFLTIDFSEQVTENIRRQIKIWDKSSNKWKSNDVFRHQKFVSDYLSSNSPYRGLLLYHGLGSGKSGASIMIAEGILDKEVVVLLPKSLRSNYEDEITKFGNIGYRVDNYWRYVEVILHSNEEKNQDIYDIFKRRGINQRTLREILKKNKNNRIWFPDNEELNPPNFNETSLGTVFMNEIRDQCKIMVDEKYKFIHYNMGS…	2STY7 | 2SZJE | KOG0389 | KOG0390 | KOG1000 | KOG1001 | KOG1002 | KOG4439 | COG0553	53.9	L | S | L | L | L | KL | E | E | L	Replication, recombination and repair | Function unknown | Replication, recombination and repair | Replication, recombination and repair | Replication, recombination and repair | Transcription;Replication, recombination and repair | Amino acid transport and metabolism | Amino acid transport and metabolism | Replication, recombination and repair	Type III restriction enzyme, res subunit | unknown | helicase activity | DNA repair and recombination protein | annealing helicase activity | helicase activity | pyrimidine dimer repair by nucleotide-excision repair | ATP binding | Transcription regulator that activates transcription by stimulating RNA polymerase (RNAP) recycling in case of stress conditions such as supercoiled DNA or high salt c…	PF00271	34.9	P-loop_NTPase; Helicase_C; Helicase conserved C-terminal domain	1557	141
GVMAG-M-3300020187-27.fna|Ga0206130_10002696_12	GVMAG-M-3300020187-27.fna|Ga0206130_10002696	MKFNNYYNKKLEYIIDTLVDNNKSQSNIENFENSSLTQSNVLNIDNNKKKNEQLYLQNIIKNIQNKKKKLLSKDNKIYTNNKNNEASSNKLNNVTDINKVTFNKLDSIDNTSNKLNSVNDSNKVISNNLYDINDTISILNNIDKDIVNENKKNLCNKLNNDKLIKSNVPTKKKEIDSVKSNYDYVSYIDIKLDISIFDNYQNILVVSKEPILYCCCIILYKKFLYLTDNKRDQFIKELKYMMAIDLDKKNLYSKLKYNHKRFKKTEFQDSLINNKVMNNEYFYTYIGDYFKVNILLKDNDIINYLNNYNENRYSILLIKKDKYFYVHFNCENLSFIDHELCLKHNILINNVKKTSKNTLSNLKIGELQNIAKGKNIDIKKQGKTGLINKSKKELLEEIN…	_no_annot	_no_annot	_no_annot	_no_annot	_no_annot	_no_annot	_no_annot	_no_annot	401	141
GVMAG-M-3300020187-27.fna|Ga0206130_10003642_2	GVMAG-M-3300020187-27.fna|Ga0206130_10003642	MSIFQELDYNSQIDKITGVQFSVLSPDEIRRRSVAEIFTQEIYDGDKPKIGGLFDPRMGVLDHAKKCPTDQLDNRQCPGYFGHIELAMPVFHIQYQKYVLQTLKCVCWKCSKLLISPDDPDIRKIILKKKGVNRFVSVVSLISKVKRCGEKNHDGCGAPRPIVRKDNNGIGKIIAEWKLAGEGSTDEKKIQRIYWDASDIHKILRRISDEECEVMGFSRKFCRPDWLICSVFGVCPPSVRPSVRADNNTRMEDDLTHKLCDIVKTNRTLKSKLQHNAPKKVIDEWYQLLQYHIATFVDNTLPGIPPAQQRSGRALKSIKERLKSKEGRVRGNLMGKRVDYSARSVITPDPNISINELGVPEDIAKNLTYPEIVTKYNIEKLKKLVHNGYDIYPGAKSIK…	arCOG04256 | arCOG04257 | 2QPYA | 2QXV6 | 2R24A | 2RUNH | 2RUNJ | 2RZ6S | KOG0214 | KOG0260 | KOG0261 | KOG0262 | KOG0645 | KOG1255 | KOG1715 | KOG2618 | KOG3108 | KOG3690 | KOG4539 | COG0086	1209.2	K | K | K | K | K | K | K | K | K | K | K | K | M | C | J | O | L | M | J | K	Transcription | Transcription | Transcription | Transcription | Transcription | Transcription | Transcription | Transcription | Transcription | Transcription | Transcription | Transcription | Cell wall/membrane/envelope biogenesis | Energy production and conversion | Translation, ribosomal structure and biogenesis | Post-translational modification, protein turnover, and chaperones | Replication, …	DNA-dependent RNA polymerase catalyzes the transcription of DNA into RNA using the four ribonucleoside triphosphates as substrates | DNA-dependent RNA polymerase catalyzes the transcription of DNA into RNA using the four ribonucleoside triphosphates as substrates | DNA-directed 5'-3' RNA polymerase activity | RNA polymerase I subunit A N-terminus | RNA polymerase Rpb1, domain 2 | DNA-dependent RN…	PF04997 | PF00623 | PF04983 | PF05000 | PF04998 | PF04992 | PF04990	310.1	; RNA_pol_Rpb1_1; RNA polymerase Rpb1, domain 1 | ; RNA_pol_Rpb1_2; RNA polymerase Rpb1, domain 2 | ; RNA_pol_Rpb1_3; RNA polymerase Rpb1, domain 3 | ; RNA_pol_Rpb1_4; RNA polymerase Rpb1, domain 4 | ; RNA_pol_Rpb1_5; RNA polymerase Rpb1, domain 5 | ; RNA_pol_Rpb1_6; RNA polymerase Rpb1, domain 6 | ; RNA_pol_Rpb1_7; RNA polymerase Rpb1, domain 7	1529	130
GVMAG-M-3300020187-27.fna|Ga0206130_10006550_1	GVMAG-M-3300020187-27.fna|Ga0206130_10006550	MLLKKIITKHIGGGTVIPVFPFSGNNPHHFCKIILPFFYHFFDYKLNEDFFYAGDHKTSIDFLQYANPNLNITSLFLSEKFPIRTPYSQRLSDIVKNLTISQGGLGVPSRHLDNLIEEYITLMKGRQENPNQFKDAPPYWILMSVDNKTFQIFDDTDHRRRIDHDYNKEVKYTKNDYWDSYYDRPSSLINQFRVDHGLHYKKKIQYLETQHRKIMTDIRTKPHGDNLIIPFSISNHSWICIITKSNENEYILCVLNTGLGSEKPNHKWFEKKEPGYKDADLLNIIKTLKIEEVDLKFLISFYLLCTLLSEEEQDIIDDTNHLWRDQTSKFKEYLEFKKIELRNVKLKGSDENESKRTRVLNEDKVPSGIKFMSDFVNEILRFGVEGETLIDGQYYYYPP…	2QUFK	46	S	Function unknown	unknown	_no_annot	_no_annot	_no_annot	3623	123
GVMAG-M-3300020187-27.fna|Ga0206130_10001190_22	GVMAG-M-3300020187-27.fna|Ga0206130_10001190	MNEDLILTNTYDCESDNRFLRSYGSNSNSNRSNNNGVNNNIEEVDGFDIENERDLKLKRKLRRTTITIDSTNRVKNPQISKKLVGRLPINPFKTQIGSNLIKVWCPYEEILDINGNGTGKLKYIQYQDIDIGRKQLIFSNLKKDISEDKINGYNYYKIGIQRKYIEFDNDDIVNKIYLIKEIGYKVPLQVLPGYEYAENKKYKSDYFVISLNEKINTTQIIKGEFGGGEVILNEVSSFINGYENSSHYKIDLGREYSNVYMVKLRSIILPNTAYTINSREEKSNIGNFNVKTKVNNKLKWVNKLDRTDIYNLSLYSDKIFSTSINFNNLVKNSNKIQEQSTNQKNYSDEFIEKLTADKDMSKCSEERKLRSINMREVYSNITSLDNKNSDYYSEKCLHT…	_no_annot	_no_annot	_no_annot	_no_annot	_no_annot	_no_annot	_no_annot	_no_annot	4475	121
GVMAG-M-3300020187-27.fna|Ga0206130_10001407_17	GVMAG-M-3300020187-27.fna|Ga0206130_10001407	MKMNKNKIVIEEDPINSLVEIEDTTNYEIKSNDSGKGKKKLIIPKKNKKVIKTIVTPRGYAIVKQHFGFRDINRTKKELTVSPYVNENYAAKAAPFPVYLESDKKLFLPKHYGFETFGDPDKIKDTAKGLDIDLEFAGELRSAQLEPIAAFMKSCEPGSLSSKSKGGIITVGCGGGKCLKKDTKIMMFSGEIRMVQDIKVGDQIMGDDSTPRNVLSLARGREMMYEVIPTKGESYTVNESHILSLKCSCQKSRYPKGSLVDMSVKEYLALPPSYHGKAGPLLGYRVPVIFPEKEVDIEPYALGYWLGDGTSREPAITTIEEPVINYFKEYCDRLNQTLVQGHDTIHSKGSMQYRLSGKKKENNSRTENVFLNMLKSNNLIDNKHIPHKYKCNSRKIQLE…	arCOG00874 | arCOG00876 | arCOG00881 | arCOG03145 | arCOG03146 | arCOG03147 | arCOG03154 | arCOG03155 | arCOG03156 | arCOG03158 | arCOG07871 | 2QT4U | 2QT82 | 2QUGM | 2SEJ0 | KOG1123 | 2ZMVM | COG0537 | COG1061 | COG1111 | COG1372 | COG3780 | COG3886 | COG4889 | COG4951	176.2	L | L | L | L | L | L | L | L | L | L | L | KL | L | L | S | L | L | FG | L | L | L | L | L | L | L	Replication, recombination and repair | Replication, recombination and repair | Replication, recombination and repair | Replication, recombination and repair | Replication, recombination and repair | Replication, recombination and repair | Replication, recombination and repair | Replication, recombination and repair | Replication, recombination and repair | Replication, recombination and repair |…	COG1061 DNA or RNA helicases of superfamily II | PFAM helicase domain protein | PLD-like domain | Possesses two activities a DNA synthesis (polymerase) and an exonucleolytic activity that degrades single-stranded DNA in the 3'- to 5'-direction. Has a template-primer preference which is characteristic of a replicative DNA polymerase | Possesses two activities a DNA synthesis (polymerase) and an ex…	PF00271 | PF05204 | PF05203 | PF14890 | PF03161 | PF04851	79.9	P-loop_NTPase; Helicase_C; Helicase conserved C-terminal domain | Homing_endonuc; Hom_end; Homing endonuclease | H-int; Hom_end_hint; Hom_end-associated Hint | H-int; Intein_splicing; Intein splicing domain | Homing_endonuc; LAGLIDADG_2; LAGLIDADG DNA endonuclease family | P-loop_NTPase; ResIII; Type III restriction enzyme, res subunit	1261	121
GVMAG-M-3300020187-27.fna|Ga0206130_10001263_19	GVMAG-M-3300020187-27.fna|Ga0206130_10001263	MTNSFSDDKWSTILDKLYKKEILKIIETVEKKKEWNLTHLKTNYSKKTKQMTSNKENIIRCFKLLINKINAYDEKGGSFKIRELTDTIKALSDDYNEIDSIYDAEKILLDYGKKKPEKTLLKIKEILETGTLKVVEEAKNDPRVIAVNNLTKIYSIGIKKAIELYEKYNIVTIDDLKTQFKARSNILHDKQIIGLKYYDDLCERIPKNEMDEYNRILSDIVRLIDPDINFSINGSYRRKMSTSGDIDVLISSYNGNARKNFILELKKTGIIKDTLADGSKKFMGISKLENIEKFRHIDIIECKKNEYPFAQLYFTGSGGFNAKMRGMALEKGYSMNEYCLSHKSTKKQLSTEEIFSKIGKENFENEKDIFDFLDIEYVLPENRVNLTPSKIK*	arCOG00305 | KOG2534 | COG1796	229.3	L | L | L	Replication, recombination and repair | Replication, recombination and repair | Replication, recombination and repair	DNA polymerase IV (family X) | DNA polymerase | DNA polymerase	PF14792 | PF14791 | PF10391	74.7	NTP_transf; DNA_pol_B_palm; DNA polymerase beta palm | ; DNA_pol_B_thumb; DNA polymerase beta thumb | HHH; DNA_pol_lambd_f; Fingers domain of DNA polymerase lambda	393	120
GVMAG-M-3300020187-27.fna|Ga0206130_10000469_64	GVMAG-M-3300020187-27.fna|Ga0206130_10000469	MTKIILLILSNCIILTLSITTQTIINAKKDYLNNKIIFDKSYNTNSVCRSFDIRNGDINICKQSTPIGQKKRIKAIQLHEKQMWKKFLINKEKEKILMDEKFNKKEKEKEKILTENEKIINQEKDRYSNAEANYQKDIEILKNNIKNIKILNINDNDRPKMIKKAKHDYRNILKKYHPDKYMTNKKFHEKAIEWTTKINLYIPPRK*	_no_annot	_no_annot	_no_annot	_no_annot	_no_annot	_no_annot	_no_annot	_no_annot	207	120
GVMAG-M-3300020187-27.fna|Ga0206130_10001960_22	GVMAG-M-3300020187-27.fna|Ga0206130_10001960	MSNSESDKISIESKNLSIKKNDNNNNTTFVNRSPSPNATIDIGLDLLVNPEKQKPIKPNKNNVANSEIHINNSETNDGFNLNNLDNGFDLLDSYDEFTNISKNESIANSLLTDKDLEELVDREDYNEEYNTKSKGGWSRDEVNIDTNKNNINIIHDNNSFFNDNNSITSRSRSYRRQNKSQDIDLNSNLDNKNTNRYPHIVRDSDSTTFHKSSQKNLEAEKKEKEDLLYKFEKMRRLGIPINKKFNFSSNIEEMRFEYNKIKEQRECEASVKFQKKMLMACVTGIEFLNGKFDPFDIKLDGWSESVHENVNDYNEVFEELHEKYKDRAKMAPELKLLFMVGGSAFMFHLTNTMFKSQLPGMGDIMKQNPDLMKQFANAAVNSMNPEMQNAASMFTNNSN…	2STRS	204.3	S	Function unknown	unknown	_no_annot	_no_annot	_no_annot	517	119
GVMAG-M-3300020187-27.fna|Ga0206130_10000580_29	GVMAG-M-3300020187-27.fna|Ga0206130_10000580	MDDYKFKIENYGNLDEDIIIDIIKNDTNSYLVIDDNRIDKTIPNNLFGDMSNHLIINNGNEFFDFGYINNILGPTGPVGIKGNKGDLGHTGLEGNKGEIGDKGMLGNQGLQGDKGDKGLSGKKGEKGEYGNKGEPGITGHSGIDGLKGNKGIIGNTGSIGLTGEKGEKGRKGLEGVTGPQGNRGAAGEIGNKGNKGEQGSTGELGMKGEVGNTGPQGIIGIKGDKGIKGCQGLQGLIGLQGIKGDKGIEGQKGENGYKGEKGIIGDQGIKGDKGIIGIKGDKGLTGDVGPSGTKGEKGEVGLTGEKGNIGDKGDIGDQGMLGKQGIKGEIGEKGDKGYIGERGEKGTRGEKGFLGNTGLCGEKGEVGKKGEMGIQGNTGMKGNKGEIGLEGNQGMTGKK…	2QQKQ | 2QRFR | 2QRPC | 2QRST | 2QRY3 | 2QS5V | 2QSJD | 2QSK2 | 2QSKV | 2QSM1 | 2QSR5 | 2QT1U | 2QT5D | 2QUEA | 2QUW0 | 2QV37 | 2QVBU | 2QWN1 | 2R2C0 | 2R68F | 2R9YJ | 2RC5C | 2REGW | 2REZY | 2RIZH | 2RNQI | 2RRBA | 2RTNK | 2RUDW | 2RUS3 | 2RX63 | 2RXIQ | 2RYR2 | 2RZM2 | 2S2X9 | 2S76I | 2S77T | 2SDVG | 2SE80 | 2SHDX | 2SK5K | 2T2T6 | 2T2UC | 2TCUH | KOG2804 | KOG2924 | KOG3452 | KOG3544 | KOG3546…	1484.9	S | S | S | S | S | S | S | S | S | O | S | S | S | S | U | S | S | S | S | S | S | S | S | S | S | S | S | S | S | S | S | S | S | S | S | S | S | S | S | S | S | S | S | S | IM | O | J | D | L | U | S | S | S | S | S | S | S | S | S | S | S | S | S | S | S | S | S | S | S | S | S | S | S | S | S | S | G | K	Function unknown | Function unknown | Function unknown | Function unknown | Function unknown | Function unknown | Function unknown | Function unknown | Function unknown | Post-translational modification, protein turnover, and chaperones | Function unknown | Function unknown | Function unknown | Function unknown | Intracellular trafficking, secretion, and vesicular transport | Function unknown | F…	toll-like receptor 3 signaling pathway | angiogenesis | otolin 1 | epithelial cell proliferation | negative regulation of metanephric mesenchymal cell migration | skeletal system development | Collagen triple helix | positive regulation of adiponectin secretion | motor learning | ferritin receptor activity | EMI domain | protein heterotrimerization | protein heterotrimerization | protein trimeriz…	PF01391	940.7	; Collagen; Collagen triple helix repeat (20 copies)	2971	118
GVMAG-M-3300020187-27.fna|Ga0206130_10001960_17	GVMAG-M-3300020187-27.fna|Ga0206130_10001960	MKNSVYLVNIRYVIPCICIMLGVFGLIYWELKKNQTLINTIMTSIRELRAQINFENKQIQNSQLQNKYLDKNTNSHAISSERSIPKYSPTPNIPKPIPNMNTPMYEEKFTSPINSKDSTCNSSNNNQKKEIYNDTDQVIIKKLEKEINQYENDLLELDNISETTSQGSDSSNINITELATKVNENLENKTYSPKDTLDNNISLDNTSDNDNNTLDDNNNNISNNTLDNNTLDNNTLDNTIIDHLESDNEQDVNISNNLDEKNSELNKESNYDIKSKESDISSESELLNNLKDEKKKNIIQNIYNKYTAKELHDLCRNNNLKVRGNKQHLINRLLSYNILKFNEFNTENNSSISIGNT*	_no_annot	_no_annot	_no_annot	_no_annot	_no_annot	PF02037	30.1	HeH; SAP; SAP domain	358	109
GVMAG-M-3300020187-27.fna|Ga0206130_10001854_17	GVMAG-M-3300020187-27.fna|Ga0206130_10001854	MIEIINAKDSESTEFDLNSCANIGKLCLPIFYDYNNLNDILDSENYNIYLAKNTDKIIGFGITSITEDKDIHIMSLGCHPEYRRKNIGTKILNKIKKKNKDKLITLYVQSKNDVAIKFYNRNKFIEIEKVPNYYSNLEDNNAILMGFIDNKYSNKS*	arCOG00826 | arCOG00827 | arCOG00833 | arCOG00834 | arCOG00844 | arCOG00845 | arCOG00848 | 2R15J | 2RH71 | 2RVAI | 2SBEH | 2SBQK | 2SBTF | 2SCKT | KOG3138 | KOG3234 | 2ZF70 | 33X5Q | COG0533 | COG1214 | COG1246	81.7	K | E | C | K | K | K | S | S | S | S | S | S | S | S | K | T | H | S | J | O | E	Transcription | Amino acid transport and metabolism | Energy production and conversion | Transcription | Transcription | Transcription | Function unknown | Function unknown | Function unknown | Function unknown | Function unknown | Function unknown | Function unknown | Function unknown | Transcription | Signal transduction mechanisms | Coenzyme transport and metabolism | Function unknown | Transl…	COG0454 Histone acetyltransferase HPA2 and related acetyltransferases | Acetyltransferase (GNAT) domain | PFAM GCN5-related N-acetyltransferase | COG0454 Histone acetyltransferase HPA2 and related acetyltransferases | COG0454 Histone acetyltransferase HPA2 and related acetyltransferases | COG0454 Histone acetyltransferase HPA2 and related acetyltransferases | COG0456 Acetyltransferases | Acetyltr…	PF00583 | PF13673 | PF13508	52.6	Acetyltrans; Acetyltransf_1; Acetyltransferase (GNAT) family | Acetyltrans; Acetyltransf_10; Acetyltransferase (GNAT) domain | Acetyltrans; Acetyltransf_7; Acetyltransferase (GNAT) domain	157	109
GVMAG-M-3300020187-27.fna|Ga0206130_10001854_28	GVMAG-M-3300020187-27.fna|Ga0206130_10001854	MSCITINNKQEKIQNKLWSGYHFEVEKFLDQMADNPYLSELENDLSNQKKNKLNFYINKEILDLLGDDDVDIIYSKCMSDNILIDFIKDYNEKIKDEYKSYSLIQKKNELLKMVNNIELNIKSDINLEPTPLRISTMTACCSLYENIGTHIDTKLIYDKFYIDDSSYKDCSTSTKKYLSNARGIIGCKAESFPVKGTFEKEKKCTFFNSAALNVLVSDNKCINLKLFKNGKIQMTGVPNEDIGHYCVNIVIDYLKNIENTTKKSISDIKNIGIFNYNTVLINSDFFCGMELQRENLYTILLEKYDLNVSYEPENYPGVKLEYFWNKNNYQTNNEGKCLCSKKCQGKGSGEGEFQCKKITISSFQSGKVIVTGARSQYQLDIAYNFINKVFNDNCNFIKK…	arCOG01764	40.1	K	Transcription	General factor that plays a role in the activation of archaeal genes transcribed by RNA polymerase. Binds specifically to the TATA box promoter element which lies close to the position of transcription initiation	PF00352	48.6	TBP-like; TBP; Transcription factor TFIID (or TATA-binding protein, TBP)	439	108
GVMAG-M-3300020187-27.fna|Ga0206130_10001211_31	GVMAG-M-3300020187-27.fna|Ga0206130_10001211	MTQHSSKSDKVIKMQIVDFYTENMVYKNEENSDSDESVEDFNSKFQLDESKYKIMLFGKDEFDKTYSVLVDEFTPYFYLKMPDTFTKDKIKYLEVWLKENMWNKHEDGLLRITLHKKMSFRGFTNKKKFNFVRLVFQNTNAMNNCINLFQNKTWNPVTKKISKILPKKVNITGITGKPEIFDLYENMIDPMIRFIHHREIKPVGWISISKYKIRDFEHPTNCNVNIVTRWTDINYLENENNVGIKIMAYDIECDSSHGDFPLPIKDYLKLTREIVLEYERIQKNLITKDVNQLELEKYQYINKNKKGFIKKLLTAAFNNGDEEFNISRVYIKEGYNKPKEEIINNVSGKILNYIIDYDPTLKTLDRSKIIEKSIDNINNKILNRFFPPVEGDKTIQIGT…	arCOG00328 | arCOG15272 | KOG0968 | KOG0969 | KOG0970 | COG0417 | COG3298	324.2	L | L | L | L | L | L | L	Replication, recombination and repair | Replication, recombination and repair | Replication, recombination and repair | Replication, recombination and repair | Replication, recombination and repair | Replication, recombination and repair | Replication, recombination and repair	DNA polymerase | SMART DNA-directed DNA polymerase B | DNA polymerase activity | DNA replication proofreading | leading strand elongation | DNA replication proofreading | Predicted 3'-5' exonuclease related to the exonuclease domain of PolB	PF00136 | PF08408 | PF03104	184.1	DNA_pol_B-like; DNA_pol_B; DNA polymerase family B | ; DNA_pol_B_3; DNA polymerase family B viral insert | RNase_H; DNA_pol_B_exo1; DNA polymerase family B, exonuclease domain	826	107
GVMAG-M-3300020187-27.fna|Ga0206130_10000580_20	GVMAG-M-3300020187-27.fna|Ga0206130_10000580	MVSMLNSQAKNRVYNLNNVNLESIHFNTPSKNKNGIYEAKLTSNILFKLPELQIQATGKNEEGNYEIWYILDLKNIKCEHLINLLESLDSKVLKIVSENCLNWFNKELSLDTIKNLYQPCYSEEDNEIVMKLEIHDKTLLNKFSKKHITLCCIDSLKFYANKFMFSFNVNDIKEIKIIEEESINLIESLDKKDPINKILKKESKKVINDNVIDDLADIETISNLSNILNYNDNDNDNDNNSKEILNKKEIEMETNLSNILDEKENNAKEISNKKEIEIETNIIESECIEKYTQHIHDSKNRQEDLDNLRLIIKQQRKEARASFVNAESASKNAEGLRKMAILKAGELKKYEDKYEELSQSSKMY*	_no_annot	_no_annot	_no_annot	_no_annot	_no_annot	_no_annot	_no_annot	_no_annot	365	107
GVMAG-M-3300020187-27.fna|Ga0206130_10002628_30	GVMAG-M-3300020187-27.fna|Ga0206130_10002628	MGSSRPNGYHSYHSSVHAEIQAIKFFKTIEKNRKLNILIWRVDKSGGIHPAYSCLCCSKYIIKNNLSEKVFTFDYNGKIVKAIIDNPEVSKGMKIKWDKYNI*	_no_annot	_no_annot	_no_annot	_no_annot	_no_annot	_no_annot	_no_annot	_no_annot	103	104
GVMAG-M-3300020187-27.fna|Ga0206130_10001407_3	GVMAG-M-3300020187-27.fna|Ga0206130_10001407	METSEINFCNGKGYNIKNNREKSDILKNIFDKYNLTIENDNTITYSDRLLTNLTRFEYFVSTITLGNSYWLYLTKIGNQNYSIFIDNKLNENHKFPKLILVNFRFQEELFSDTLFKGELIKDYNNNWQFIIDNILVHNGSKIKNNILSDRIKLLYKIFEKNYITDPYIELCKLKIKKYFTYNKLNYLVNKFINTCNYKICGIYFHPINTNIKSIKFLFNHNYNTINLVKDINFEYLKDNNSLLISQKNEEKLLMQFIQNDLNDNTSIKEKKKKINIIYKNNTFTFKVESTVFPNIYKLYCLKNNKLSKFSIAKIDTIECAKFMKDLFLEKKDIYLIECYYYKDFNKWVPKCKSNKPINSYIQIKQYINDFFN*	_no_annot	_no_annot	_no_annot	_no_annot	_no_annot	PF01331	30.7	DNA_ligase; mRNA_cap_enzyme; mRNA capping enzyme, catalytic domain	373	103
GVMAG-M-3300020187-27.fna|Ga0206130_10001263_11	GVMAG-M-3300020187-27.fna|Ga0206130_10001263	MIYNYLKYRFWYIFMKYIAEYIWLDKDNILKSKSLTIDFFFENPEDSVNKVLDITIYNEISCNFINNNEIMIIKPCAVFHDPFRKGLNVLVLCSVYNADNIPIENNYRDKNIEIFKDKGNLDTLFILEQHFFITDNCPCCPNKDTNKPYNWGKSKINPVISDQYYCSLGSNNAFGRKISEQAYHSCLEVGLKVLSINAYKLPGQWEIHIGPCNEIEIADHCLLVKYILLRIGEIYNAQINFNPDLFFPNSSKCIVNYSTINMRTNMQYIYEAFIKLCENEIDEKYHEKLDMIKNSDKNIDYNNIFKINTNIIIPFDTFKNKKGYIQDRRYRSNDNPYLITYQILKTCI*	arCOG01909 | KOG0683 | COG0174	173.7	E | E | E	Amino acid transport and metabolism | Amino acid transport and metabolism | Amino acid transport and metabolism	glutamine synthetase | glutamine biosynthetic process | glutamine synthetase	PF00120	27.5	GCS; Gln-synt_C; Glutamine synthetase, catalytic domain	349	102
GVMAG-M-3300020187-27.fna|Ga0206130_10001496_7	GVMAG-M-3300020187-27.fna|Ga0206130_10001496	MSQEDNSSHDSHLSYNIEDDEKIMKISPWNENNRLLTTDDVYQIFEKCGFKNVKEIIKINDLNLYQTAFVHSSYVLKKDKDYEQLLKGSTEKKIEFSDKPKNTLDLFEKDYEDMEFLGDRCLDLSVAYYLYRMYPDTDQGFKTKMKTKIVKKESLAKFAEFLGFSNLLIVSKHVEEKTTQGRQNPRILEDVMEAFICAIFLDQNLNTDYYSEKMKELDRFRLSGPGWEIVNCFIENLLEQCIDFESLVLTEENYKEILLQYYQKEFRITPKYLELKIIGPPHKRIFTMGVLDKNGEIVGRGVAKSKKEAEQKASQDALKYYGEEIDEISSSSDIE*	arCOG03457 | 2SNSJ | 2SWS4 | KOG0701 | KOG1817 | KOG3769 | COG0571	165.6	K | S | J | K | K | J | J	Transcription | Function unknown | Translation, ribosomal structure and biogenesis | Transcription | Transcription | Translation, ribosomal structure and biogenesis | Translation, ribosomal structure and biogenesis	PFAM Ribonuclease III | Double-stranded RNA binding motif | Double-stranded RNA binding motif | ribonuclease III activity | ribonuclease III activity | ribosomal protein | ribonuclease III activity	PF00035 | PF00636 | PF14622	76	DSRM; dsrm; Double-stranded RNA binding motif | RNase_III; Ribonuclease_3; Ribonuclease III domain | RNase_III; Ribonucleas_3_3; Ribonuclease-III-like	336	102
GVMAG-M-3300020187-27.fna|Ga0206130_10000624_42	GVMAG-M-3300020187-27.fna|Ga0206130_10000624	MILDIEGSGVSREFFEKEFNIWKHELNINTNEIDNRNVLIIENNGGIYIGDISSDGKRAGIGLSIYPNKDVHFGNWINDELNGWGRFYFNDGTRFVGNYFNNVHSEGELSMGNGSNYNGAFINGKFYGYGEMYYSDDSFYHGQWKNEEKDNFGIMYYKNGDIYEGIWYKNKQHGYGKTIFNNGEIHEGEYKNGECHGDGTVYFTNGSTFNGEWVNGQPIKNLNQILPI*	2N591 | 2QQJP | 2QVDU | 2RV6G | 2S53V | 2S793 | 2SAIM | 2SCKG | 2SZ95 | 2T9JR | KOG0229 | KOG0231 | KOG1426 | 33VXR | COG4642	112.9	S | S | S | S | S | S | S | S | S | S | T | DZ | DZ | S | M	Function unknown | Function unknown | Function unknown | Function unknown | Function unknown | Function unknown | Function unknown | Function unknown | Function unknown | Function unknown | Signal transduction mechanisms | Cell cycle control, cell division, chromosome partitioning;Cytoskeleton | Cell cycle control, cell division, chromosome partitioning;Cytoskeleton | Function unknown | Cell wall…	Possible plasma membrane-binding motif in junctophilins, PIP-5-kinases and protein kinases. | Possible plasma membrane-binding motif in junctophilins, PIP-5-kinases and protein kinases. | Possible plasma membrane-binding motif in junctophilins, PIP-5-kinases and protein kinases. | Possible plasma membrane-binding motif in junctophilins, PIP-5-kinases and protein kinases. | spermatogenesis | MORN …	PF02493	56.7	MORN; MORN; MORN repeat	229	100
GVMAG-M-3300020187-27.fna|Ga0206130_10000624_62	GVMAG-M-3300020187-27.fna|Ga0206130_10000624	SILYIFTLGASYERFSEIDVANPFENIENIYFNIFNNQKKKKHGYNILAKKIKQNEILKKEITIYGDKIEFNNDLLDIVNLTNTTRQLDGSLLTEMKITEKIDLNSIKFKENQNLLYKIFEFLRKDASYRIEDYKMDIENVSLNDLKYNPVDELKICAWMKDIKIKINSTINEIEKKQNLMSLIFNSVIFILEEYLNNFRNLTKDSKIAFDIRSDYFTSMWNMELLKSQFVNEKASYTINYSDVDISRLKEYWRIIDDTIQKKEEISNHSPIIKENTQKIREILFSSKQKKELLKNTTLKNLFITDYKTRLLKNIAFRIKLLYLCCYNTESLFDIFFKLPEYIFSGVLTEEILQSFDDLYNDFSSQNLVTKNNIKIEIIDWIRTNPSLLNITIPDFHDK…	_no_annot	_no_annot	_no_annot	_no_annot	_no_annot	_no_annot	_no_annot	_no_annot	1011	99
GVMAG-M-3300020187-27.fna|Ga0206130_10000624_7	GVMAG-M-3300020187-27.fna|Ga0206130_10000624	MRIAICGKMGSGKTYLADLLSKKFNLVKISFAGKVKEIASDLFSIEYKNRELLQNIADRMKDIDNDIWVKYVIKKINDDNLNNVIIDDLRFLNELSYLKKHNFLIIALEIDESTQINRLKEKYGNDYINHINRRHHNSEINIEKLDYDIKFKSDDSIYKNILEYLS*	arCOG01037 | arCOG01045 | KOG3078 | 30MMP | 32VM7 | 334WM | COG0563	56.6	F | F | F | S | S | S | F	Nucleotide transport and metabolism | Nucleotide transport and metabolism | Nucleotide transport and metabolism | Function unknown | Function unknown | Function unknown | Nucleotide transport and metabolism	Belongs to the cytidylate kinase family. Type 2 subfamily | Belongs to the UPF0200 family | adenylate kinase activity | Phosphomevalonate kinase | unknown | unknown | adenylate kinase activity	PF13238	40.4	P-loop_NTPase; AAA_18; AAA domain	167	97
GVMAG-M-3300020187-27.fna|Ga0206130_10000700_40	GVMAG-M-3300020187-27.fna|Ga0206130_10000700	MESFSQIIDPETDQVIDTSTSHGKLIIKNYLNAIKYGPETDKIVSTKMFYKEKKSSKSNLKQKIEKEKISEDKVQSNNNKESNNKSLSKQTGGNLGTSRGLCPRCKKDVFSTQERVKSNGKYYHEQCYQCS*	KOG1701	27.9	O	Post-translational modification, protein turnover, and chaperones	negative regulation of hippo signaling	PF00412	25.3	Zn_Beta_Ribbon; LIM; LIM domain	132	97
GVMAG-M-3300020187-27.fna|Ga0206130_10000624_26	GVMAG-M-3300020187-27.fna|Ga0206130_10000624	MNNNEIANKFDININTTYKNSIMNTISGDYSKFRAEFRVKKTKNGYDFSKILSATQKYIRRSEYEKAVKCAIEVNTFLELETADENVLNLFKKQTNTCHDYTLKRLHTVVSGIRTNFINRLIVIMSEEININDKVEIPIIMYDLYISWQNSRKQEISIKYLINMIFILCNAKKARLLSYLKSAYTLPPFYHDNMIEYYSFINDTIYPKFIQLDLRSRSDNYDIENFSKSIIDKDQDKTFRCLGEMIKQIFDPDFKNIYDLFKSIWKILNELSISNIKLNKSIIALNKFYKIMNHVEKPLYLYHALALLINKDKLDFESIPTYSVTNYKILLSEYNKNPIIYIDPNKNREYFEEYILDIHTGKKKNLQSYIDLEKSFYIDPEKFNKKFILPDYEELYYTI…	2S7SW | 33UWG	43.7	S | S	Function unknown | Function unknown	unknown | unknown	_no_annot	_no_annot	_no_annot	988	92
GVMAG-M-3300020187-27.fna|Ga0206130_10001407_2	GVMAG-M-3300020187-27.fna|Ga0206130_10001407	MTEYNFDKYECIHKEETEFIPIEEIEKDYSLRCINYPYVTHQKKRILIYNIDNKKVKRIITINKLKGKKSILERRLNWKKFGDSTSTTIDKEIFLKNSNDDISNKNQLYNDNFTYKHNNSDDIKTKNNFQLAKYKPPNIVNKLYKDKIKNKNNLNEFNDFSLILKNFPLDISQKDLEQKIRSVFEKYGKIERVKILFNKYYEIKDICFIDFKCKQDAINLLNSNEKFIIDSYVLSIEKSKVNLNK*	KOG0117 | KOG0123 | KOG0127 | KOG0128	33.4	DTZ | J | K | IQ	Cell cycle control, cell division, chromosome partitioning;Signal transduction mechanisms;Cytoskeleton | Translation, ribosomal structure and biogenesis | Transcription | Lipid transport and metabolism;Secondary metabolites biosynthesis, transport, and catabolism	RNA binding | RNA binding | RNA processing | positive regulation of histone deubiquitination	PF00076	28.7	RRM; RRM_1; RNA recognition motif. (a.k.a. RRM, RBD, or RNP domain)	246	92
GVMAG-M-3300020187-27.fna|Ga0206130_10005644_4	GVMAG-M-3300020187-27.fna|Ga0206130_10005644	MEEILTVENYCNLLVFKENYDILKKLKTNEINSIEKTLYYKEISYKLTILSSKFNNLSLTENNRLMIDNILKINNISEKTNIKIEENLNVDNNFLYKKKMPNIKKEKNSLDLIELSLEDDENEIELSEDNNSNSEFSENEDLIYVDDKSVDDWQDNNWQECVDNNSDDDENNLKSINLSPYTETEYFTNRGRKTQKIKYF*	_no_annot	_no_annot	_no_annot	_no_annot	_no_annot	_no_annot	_no_annot	_no_annot	201	92
GVMAG-M-3300020187-27.fna|Ga0206130_10001211_18	GVMAG-M-3300020187-27.fna|Ga0206130_10001211	MSEVANEVSENTDQSYNSDYIFELKTVQSSAFRILIEALKEILTDANIEIESSGIKIMTMDPSHTVLVHLKLDANKFEKFSKMDDGKLTIGISMLCLFKLIKTMNNNDTLSLYIEKDDPNRLGIRIENGEKNSLTKYKLNLMDLPEEKIDIPPASFESVLTMPSNDFQKICRDMHNIADNMEIKSVGNQLLFSCKGDYAEQETCLGETHAGMSFIQNSNPEEVVQGVFALKHLVLFTKCTNLCNSIELYLKNDYPLIIKYNVASLGNVKLCLAPKSSTA*	arCOG00488 | KOG1636	194.1	L | L	Replication, recombination and repair | Replication, recombination and repair	Sliding clamp subunit that acts as a moving platform for DNA processing. Responsible for tethering the catalytic subunit of DNA polymerase and other proteins to DNA during high-speed replication | DNA polymerase processivity factor activity	PF02747 | PF00705 | PF04139	83.3	DNA_clamp; PCNA_C; Proliferating cell nuclear antigen, C-terminal domain | DNA_clamp; PCNA_N; Proliferating cell nuclear antigen, N-terminal domain | DNA_clamp; Rad9; Rad9	280	89
GVMAG-M-3300020187-27.fna|Ga0206130_10001263_13	GVMAG-M-3300020187-27.fna|Ga0206130_10001263	MSTSKRKILKQKINKLNNDLLKMNFLSMSELNKFIDDIDELLINENTISCIIKKLCELNQYEEAEQYLNYFIEKKRFIPKLRTFSPIIDLLYRNNNLENIILMYNNTRKFNIKISKMDFCKILFVLLNYNCNFYHNLLTDIINYIDILDVECYHILKNNISISNDIKLNKIDIDINLKNKILNHIYKNYLHDVNSKFFDLIKMLEKKKNCEKLIVIDGANIGFYNNRPDKGNKISIHQINMVANFYINIGFDILIILHNRHLKYNKLTNKEEKILNTLKKKNFLYLTPNKFNDDLYWLYSTIYLSQFISVKLVTNDKLRDHIFLIILNQITIYDDNIINYFIDHYIINYDFDNYNNFLPLYSKDFTYSIQHVHDNDCNLNWILPIKNKNNEINLYKINC…	2QRKG | 2QVEW | 2RKSA | 2RX77 | 2SE9D | 2T6JZ | KOG3777	53.6	S | S | S | S | S | S | L	Function unknown | Function unknown | Function unknown | Function unknown | Function unknown | Function unknown | Replication, recombination and repair	mitochondrial tRNA 5'-end processing | Protein-only RNase P | Protein-only RNase P | Protein-only RNase P | Zc3h12a-like Ribonuclease NYN domain | unknown | zinc finger CCCH-type containing	PF16953 | PF11977	64	PIN; PRORP; Protein-only RNase P | PIN; RNase_Zc3h12a; Zc3h12a-like Ribonuclease NYN domain	401	88
GVMAG-M-3300020187-27.fna|Ga0206130_10000580_15	GVMAG-M-3300020187-27.fna|Ga0206130_10000580	MKYTLLVLSFVILFYCLLIYKKKYYSNSVVENFCPHALTIDNNKYLLWNNNSIISSFDSYDEYIKYYNFSKNNYTDKCKNYCQPLKPSNSNILTSSDNAMDPNWFDSSINSKYSNIEYFNSDNYTNEKPLLRTWLMNLNNNQISKGESLPNNQNKDASIPHASDKVNPVIELNFQSPKIIKKMRLNTHQHIEGGKWNIYAFNNQINGDNRQIESNIKQSIKLEHYYKLIGNIYNTIYNDNTLNIDIENNVKPFQYYYLVRDGTMPDGKSGAGGWIFDIYGYSKPTTTAAPVPTTAVPAPTTAAPVPTTAAPAPTTAAPAPTSAAPAPIVTPPITCGPGSVMYQGKCSHTWDRGTISDRSRERQQSDREYERNLHQQYTAGYGTDNNKDLRMKTCEKCRK…	2RAII | 2RT4K | 2S8HK | 2SFWB | 2TKKI	36.4	S | S | S | S | S	Function unknown | Function unknown | Function unknown | Function unknown | Function unknown	Elicitin | unknown | unknown | Common central domain of tyrosinase | unknown	_no_annot	_no_annot	_no_annot	1440	87
GVMAG-M-3300020187-27.fna|Ga0206130_10001854_21	GVMAG-M-3300020187-27.fna|Ga0206130_10001854	MNSDITTENTEKNVRDILSKKYGTIQTGGKGSVRRKKKKKSNLISKKPSEEEKQFNKIISNINILIKNEVNNENISLWNLYLEDYFFDVFSDLRKKDFKKKKNTIIDIEYLKENYENILLKYIINLDSDNYMILSQSYEYFKNLLSNSGFNFIINSIDNLQKCLNKKDYLQTVENKEIENVNELYNLLDLDINEIPKKIELKKAYLKKSSEVHPDKHPDEVEKYSKIFQEVNNAYKSLLAYYYHNNDQHLYTHE*	2RW63 | 2RZRB | 2S7YF | 2SQZE | KOG0691 | KOG0712 | KOG0713 | KOG0714 | KOG0715 | KOG0716 | KOG0717 | KOG0718 | KOG0722 | COG0484 | COG2214	39	O | O | O | O | O | O | O | O | O | O | A | O | O | O | O	Post-translational modification, protein turnover, and chaperones | Post-translational modification, protein turnover, and chaperones | Post-translational modification, protein turnover, and chaperones | Post-translational modification, protein turnover, and chaperones | Post-translational modification, protein turnover, and chaperones | Post-translational modification, protein turnover, and chap…	DnaJ molecular chaperone homology domain | Putative DNA-binding (bihelical) motif predicted to be involved in chromosomal organisation | DnaJ molecular chaperone homology domain | DnaJ molecular chaperone homology domain | toxin transport | heat shock protein binding | protein folding | protein folding | heat shock protein binding | ATP-dependent protein binding | zinc ion binding | response to v…	PF00226	35.9	Chaperone-J; DnaJ; DnaJ domain	255	87
GVMAG-M-3300020187-27.fna|Ga0206130_10004785_10	GVMAG-M-3300020187-27.fna|Ga0206130_10004785	MINKVNYSSKDIDTIIYLQKFLKNQINIKKKLQNELDYLLFFSNKIISRVNISYTESIINENEYKIYMDELSEVLNKLNIFPIKLTFKIIKQLTRYRIMVTIAEIKLKFINVVQKTGSQELKDILKLILNLDINNNNLDIKYNNLIKFYNIVFNTTGCDIYESTNNENISFKLYNTGKNYLNDTNIKLTSFQTDYPSCNKITIFTKSLIQKLYGAKLYIPLKGKLLVVYGYFIKDDLNISRNEKFLKEKETTLINNFKQLDVSDIFKDNYLKQISLKEFILLGHEEICNNCISGYSDLKKLKSKNISSIIKEFLINDLEKQRYYITILILDSNDSDSYYLAYLLYDLISSDASLQNNKCYNHITLYSSLHWSIQRLFKIYKKEVEKINEKLYNFHEENI…	arCOG01937 | arCOG02160 | arCOG02161 | arCOG05159 | arCOG11161 | 2QQ01 | 2S59D | KOG0730 | KOG0899 | KOG1051 | KOG2004 | COG0464 | COG0465 | COG0466 | COG0542 | COG0606 | COG1067 | COG1222 | COG3480	362.5	S | O | O | M | O | O | O | O | J | O | O | O | O | O | O | O | O | O | T	Function unknown | Post-translational modification, protein turnover, and chaperones | Post-translational modification, protein turnover, and chaperones | Cell wall/membrane/envelope biogenesis | Post-translational modification, protein turnover, and chaperones | Post-translational modification, protein turnover, and chaperones | Post-translational modification, protein turnover, and chaperones |…	Belongs to the peptidase S16 family | Belongs to the peptidase S16 family | ATP-dependent serine protease that mediates the selective degradation of mutant and abnormal proteins as well as certain short-lived regulatory proteins. Required for cellular homeostasis and for survival from DNA damage and developmental changes induced by stress. Degrades polypeptides processively to yield small peptide…	PF00004 | PF05362	145.7	P-loop_NTPase; AAA; ATPase family associated with various cellular activities (AAA) | S5; Lon_C; Lon protease (S16) C-terminal proteolytic domain	1132	85
GVMAG-M-3300020187-27.fna|Ga0206130_10004028_17	GVMAG-M-3300020187-27.fna|Ga0206130_10004028	MEIDTEFDSVNAGSSYTYPLQAGAIKKGMYLMIKNHPCKVTDVTTSKTGKHGHAKAHFIANDIFTGKKMEELAPTSHNVDVPFVVRKEYQVLDAPDNDDFISLSDENGNIKEDLKYPDDINLKYDIIQKFNLGNGDTYVSTISALGEEMIIDFRIVK*	arCOG04277 | 2SK08 | KOG1666 | KOG3047 | KOG3271 | COG0231	219.8	J | S | DKL | O | J | J	Translation, ribosomal structure and biogenesis | Function unknown | Cell cycle control, cell division, chromosome partitioning;Transcription;Replication, recombination and repair | Post-translational modification, protein turnover, and chaperones | Translation, ribosomal structure and biogenesis | Translation, ribosomal structure and biogenesis	Functions by promoting the formation of the first peptide bond | unknown | vesicle fusion with Golgi apparatus | negative regulation of transcription by RNA polymerase II | eukaryotic translation initiation factor | Involved in peptide bond synthesis. Stimulates efficient translation and peptide-bond synthesis on native or reconstituted 70S ribosomes in vitro. Probably functions indirectly by alt…	PF08207 | PF01287	56.7	KOW; EFP_N; Elongation factor P (EF-P) KOW-like domain | OB; eIF-5a; Eukaryotic elongation factor 5A hypusine, DNA-binding OB fold	158	85
GVMAG-M-3300020187-27.fna|Ga0206130_10002314_1	GVMAG-M-3300020187-27.fna|Ga0206130_10002314	MANKSTFSNNLTPIARTRILTDRNLVKQDEKGYNDSDIYFGFNNSEKIDNEFKILTIGSRDIDNPYFGGFFFFAGKFPDQYPFFPPYILAKTQGKHTRFHPNYYSCGKCCLSILGTWSGPPWTSCQNIGTTSQALKSLFIENPITQEPSWEKCTDTRAARYAAVVEYRTLEIAVLDILDNIPKGFEMFLPIVENKFIELYPQYIKKLDKLKTMNNTTIVSPIYNVNGSMTITYNINELYQKFNLKYEYLIQKLKVKDKISISDNLSLNSDNLSPISNNLSPISNNLAPISNNLSPISDNLDIVDNKSSTSCINNNSKKKKKSTNK*	KOG0419 | KOG0895 | KOG1101 | KOG2012	83.8	O | O | K | H	Post-translational modification, protein turnover, and chaperones | Post-translational modification, protein turnover, and chaperones | Transcription | Coenzyme transport and metabolism	histone ubiquitination | ubiquitin-protein transferase activity | inhibition of cysteine-type endopeptidase activity involved in apoptotic process | ubiquitin activating enzyme activity	PF00179	51.5	UBC; UQ_con; Ubiquitin-conjugating enzyme	326	83
GVMAG-M-3300020187-27.fna|Ga0206130_10000700_3	GVMAG-M-3300020187-27.fna|Ga0206130_10000700	MNNKNSLYSRQIGVIGRDTMLKLSNLKVFVFDLDTVGIEIAKCLCLLGIKKLYINDSRKITDINKGRNYAIESTEKGNIIADKTLEYLKNLNMYVEIINSNLTDEVLNEVDIVIQSKIRTKLDSLDLNDRCRKHNTKYILAIVIGLTGYIFSDFGNKHKIIDKDGEKCKSAYITNIYKEDNKIWIKLADDDNNFSSGDLFRILFNTEKDKIFEISNINNNLFWIKNDDTIDIENLKLHNNVLIQEEKEILNISHSDLRTHIKKNNFPDIVINMEDKDVSIIQKDIYHIIVDSKKLIDDNHYTQNIIKGKYEFPIIGSIIGGIVGQEVIKITGKYIPLNQEFLIDYSEIYNKKTLYKSCKNKKKQDIYNFLSKDLLKKLENLNIFLVGCGALGCEYLKLF…	arCOG01676 | arCOG09483 | KOG0544 | KOG2012 | KOG2013 | KOG2014 | KOG2015 | KOG2016 | KOG2017 | KOG2018 | KOG2337 | KOG4750 | COG0476 | COG1179	721	H | H | O | H | H | H | H | H | H | H | H | E | H | H	Coenzyme transport and metabolism | Coenzyme transport and metabolism | Post-translational modification, protein turnover, and chaperones | Coenzyme transport and metabolism | Coenzyme transport and metabolism | Coenzyme transport and metabolism | Coenzyme transport and metabolism | Coenzyme transport and metabolism | Coenzyme transport and metabolism | Coenzyme transport and metabolism | Coenzym…	UBA THIF-type NAD FAD binding protein | ubiquitin-like modifier activating enzyme activity | Peptidyl-prolyl cis-trans isomerase | ubiquitin activating enzyme activity | SUMO activating enzyme activity | SUMO activating enzyme activity | NEDD8 activating enzyme activity | NEDD8 activating enzyme activity | thiosulfate sulfurtransferase activity | cyclic threonylcarbamoyladenosine biosynthetic pro…	PF09358 | PF00899 | PF10585	245.6	; E1_UFD; Ubiquitin fold domain | NADP_Rossmann; ThiF; ThiF family | ; UBA_e1_thiolCys; Ubiquitin-activating enzyme active site	980	82
GVMAG-M-3300020187-27.fna|Ga0206130_10001263_12	GVMAG-M-3300020187-27.fna|Ga0206130_10001263	MYNKIRNPINNKYYNINSKIGKSILNKYLNTSILLGGASLEVPASFKTEAEREAWERAFAAQFNSETLMWDYYKAINERQNYFFCRSFCKIIVSFDGNTVNNFFKKLFISYNDQKRIEFINHIFSFFENPYLIRRNIGYYICPNNENVFFYNKWKIKELVECLYDNGIKMYNEESLLILPCSWIKNRKRIENELIHILFGSVDICFWSSDNQLDVPYPLDSMTSEEDFSLKNAYIQFLRIMIG*	_no_annot	_no_annot	_no_annot	_no_annot	_no_annot	_no_annot	_no_annot	_no_annot	244	82
GVMAG-M-3300020187-27.fna|Ga0206130_10000624_34	GVMAG-M-3300020187-27.fna|Ga0206130_10000624	MDLNKLISKFKYYSSDFNYIINFWKSVIKVSFYQLSPEVDMLIIDKSSIHILFKDDLLIIPTDCRIFAHFIANFNINGFSIILLKNQKGLDCMVPSSSYYITLDKYINIKVSNMELRLCLEDLQGQWITKINDKQYIGITNTGFKILDLNNWIDIYSEKVLSKIEDKKKSKLCLNTIHNTQANMLEINIKLKGLKIVVFKYGCGGETILYHSKIYNTESNKNSKNTSNIINNFNPEVFVPKKKKNMDKGNIDENQELSVDFSIDELKKEAKLNSWYYIKNGTDID*	_no_annot	_no_annot	_no_annot	_no_annot	_no_annot	_no_annot	_no_annot	_no_annot	286	79
GVMAG-M-3300020187-27.fna|Ga0206130_10001625_28	GVMAG-M-3300020187-27.fna|Ga0206130_10001625	MSINGSMYNIVRKIYNFGGVGIFLTTLFMVSVVQWLCVRFLATYCHVGGLWGIIRNPIYMGSPICLGVNNVQIALVNHYVGIIAAGSLGFIGFITSRMKI*	_no_annot	_no_annot	_no_annot	_no_annot	_no_annot	_no_annot	_no_annot	_no_annot	101	79
GVMAG-M-3300020187-27.fna|Ga0206130_10001625_12	GVMAG-M-3300020187-27.fna|Ga0206130_10001625	MEDFFEKLVKVYIKNEVELFLIHLEEKKKINIDIKIKKKNINIKFSDINLDMQIEKIKKDPIAFAKSCNQKKIENILVILNNAYYNKTSLVSDEIYDILVEYVEETYKSEIPKTIGAEINVSKEKVQLPTHLPSMEKIKPDTNSLSNWLHNYPGTKIISDKLDGMSLLIDARSKPVKAYTRGNGSIGQDISWIVNYINIGTINKCMVRGECIVSKENWEIIKKDYPEYSNPRNFVSGYTGRKIITNSLMKYIDFVAYEYIGEIPIKIETQLKKLEEFKMNVVNYSIHDNISNSILSKILSDRRDNSKYEVDGIIITDNIPHTRETSEKYPKYAKAFKMILDDQTAEVIVKGITWEPSIYGLLNPIVNISKINLDGVNISNATGHNANFIIKNKIGGVIG…	arCOG04754 | 2QWTN | KOG1929 | COG0272	142.8	L | L | G | L	Replication, recombination and repair | Replication, recombination and repair | Carbohydrate transport and metabolism | Replication, recombination and repair	DNA ligase that catalyzes the formation of phosphodiester linkages between 5'-phosphoryl and 3'-hydroxyl groups in double-stranded DNA using NAD as a coenzyme and as the energy source for the reaction. It is essential for DNA replication and repair of damaged DNA | Ligase N family | protein localization to site of double-strand break | DNA ligase that catalyzes the formation of phosphodiester lin…	PF00533 | PF01653 | PF03120 | PF12738	55.4	BRCT-like; BRCT; BRCA1 C Terminus (BRCT) domain | DNA_ligase; DNA_ligase_aden; NAD-dependent DNA ligase adenylation domain | OB; DNA_ligase_OB; NAD-dependent DNA ligase OB-fold domain | BRCT-like; PTCB-BRCT; twin BRCT domain	706	78
GVMAG-M-3300020187-27.fna|Ga0206130_10001263_22	GVMAG-M-3300020187-27.fna|Ga0206130_10001263	MIKFYMTEIIEVQATNQSTEVMLPNLKENFTKQLFEAAQEIARAVATEHNLDLEEVMKCIPKPLQVGPLPYFKPTKKKAITPKQDKPKKKSEKITDYTKAETIEDLKHFKLPELKEILENNKLATSGSKPVLINRVWGILHPEDSAEEAPKKRGRKPKDKKTSNPEVNEIAPNGTNDEKDSDVEEHDIDTDNMDTIYFNDDDIVCEKSEESKELKILKNKWVFEETEDSIEFLGVLEDKSLIRGDPPDELLTLLG*	2SCI5 | 2T0A3 | KOG4259 | 32VFS | 33C5Y	33	S | S | O | S | S	Function unknown | Function unknown | Post-translational modification, protein turnover, and chaperones | Function unknown | Function unknown	unknown | unknown | mRNA-containing ribonucleoprotein complex export from nucleus | SAP domain | Putative DNA-binding (bihelical) motif predicted to be involved in chromosomal organisation	PF02037	30.5	HeH; SAP; SAP domain	256	78
GVMAG-M-3300020187-27.fna|Ga0206130_10001407_4	GVMAG-M-3300020187-27.fna|Ga0206130_10001407	MNTEIAENTQKQTDAIKILVEGVKRGQAKGCYTLEEATIIWTKGCLVFMEKNEMENTDKEAVAKRQTQQTEGIKILIEAVRQAQNSGKNGCYSLEEAAVIHSACSMFIQNTKPEQEQEQESESENLQTGNPV*	_no_annot	_no_annot	_no_annot	_no_annot	_no_annot	_no_annot	_no_annot	_no_annot	133	78
GVMAG-M-3300020187-27.fna|Ga0206130_10001496_19	GVMAG-M-3300020187-27.fna|Ga0206130_10001496	MNKKNSSNNVLPKTHKQDLLMSSLQEFYKESDNIKIILDILNGKSKISLRIIDWYVTNFSKKKNTNYEIFITKNNLKTKKQFNVYIDYKLQLKGYSKKQFDPFCRRERINFYYDNENFIVTTVGQLNFFRWAISNDIIKNIEKNLNLIELDMNNSYRAIYKLSNKQSPITIRRKRHELSLSATRCITKHNVKITVAFD*	_no_annot	_no_annot	_no_annot	_no_annot	_no_annot	_no_annot	_no_annot	_no_annot	199	77
GVMAG-M-3300020187-27.fna|Ga0206130_10001496_9	GVMAG-M-3300020187-27.fna|Ga0206130_10001496	MEQIYFSKNNYNSIYNYIGEILYNKLGIDISNDDNYNNHIVKIMKSVYSQKDSLGINFKGLDNKDISKVLSKKVVNISINYFENQKNSNQENNIKMNIFEKKPEQTKINNKKLQINSIDRNRMNRNIKSENKLDNRPQPSFVLEQDDVNKKYEELQTARSSLTNSTSDITPKFTDEYEEQDIDIKKKFENISRIREKEFSENANNDENPKNNAWTLNRKSVNSKSDINLDIENNLLPSINENNKTDLDSQFGLIMNNDSITNLKEKFENTSVQDRLNEFQNNIEIDKKKSELEYYNKDNQSTPINELINNSDNNIESFKQKQNIPMVNNSINELFKENIPMVNNSINELFKENIPKFNNSNNELLISNEKEDKTKQKTIKKNYSLIINSLDRQWYGEVL…	_no_annot	_no_annot	_no_annot	_no_annot	_no_annot	_no_annot	_no_annot	_no_annot	861	76
GVMAG-M-3300020187-27.fna|Ga0206130_10001698_13	GVMAG-M-3300020187-27.fna|Ga0206130_10001698	MNIKINIFLLLNLLNIINSYNNYLEKDFYIALKQNNLDILKKQFYSVSDPNSLNYSKYYTTLEIQKIISPNYSDVYNVIKWLNNNNIIVIKNYGDVLHCKGNLTNINNVLNTDIKEYIIDKKKIYVNKKDYKIPNNFVHIIDFIEGLVNKNYPKINVIYNKKKIIGENVDSRYSGKEVINRIYNITYKNDIYENPTIGSIEYQENGGFNEKDLYLAENFNNVENNTVDKIIGRNTGTNIESQLDIQMMAILVPNADLWFWTENNWLYSMAVELFYSRNIPDVISMSWGWAEDEQCSVSRCSNESSKQYVDRVNIEYMKLGLRGMSILVSSGDAGAPGRTNEFCLNNDRTVNAAFPGSSPYITSVGATYFKDSSKIIKWKSKLCKDYSCATGNIEKVTSF…	arCOG00702 | arCOG03669 | 2QR6D | 2QS2V | 2QTN1 | 2QZ4I | 2RHM1 | 2RS6E | 2RSA1 | 2RV4T | 2RX52 | 2RXDG | 2RXG0 | 2S2RS | 2S3QZ | 2SMIF | 2T307 | KOG4266 | COG4934	371.9	O | O | O | O | O | O | J | O | O | O | O | O | O | O | O | S | O | O | O	Post-translational modification, protein turnover, and chaperones | Post-translational modification, protein turnover, and chaperones | Post-translational modification, protein turnover, and chaperones | Post-translational modification, protein turnover, and chaperones | Post-translational modification, protein turnover, and chaperones | Post-translational modification, protein turnover, and chap…	Belongs to the peptidase S8 family | Pro-kumamolisin, activation domain | tripeptidyl-peptidase activity | Pro-kumamolisin, activation domain | Pro-kumamolisin, activation domain | serine-type peptidase activity | Pro-kumamolisin, activation domain | Pro-kumamolisin, activation domain | unknown | Pro-kumamolisin, activation domain | Pro-kumamolisin, activation domain | Pro-kumamolisin, activation…	PF00082 | PF09286	80.3	; Peptidase_S8; Subtilase family | PPP-I; Pro-kuma_activ; Pro-kumamolisin, activation domain	573	76
GVMAG-M-3300020187-27.fna|Ga0206130_10001625_34	GVMAG-M-3300020187-27.fna|Ga0206130_10001625	MNIYVQFALTGRRLELKINNDDTVEELKSNIENLENIPITKQKLIFCSKVLEDTQRLLECGVCDSSLLQLVLTSESLGIPSSLPQQVVPRQYFSDNMLLRHGTPVTPRTPSSPSPRTLTPITPKLSPGSLHLPGIKISPSESLSPCEFKRKNGPYKLFAPGSKSYCLCTIYISEFKDENKHVEYYRLSYTWEYGTSDKSDARDCCWCTLNNNITITKNAGNPFIAGGLESKMSGLTIEKNNLSQTLINFLVMDDNELENNITYQHSYNYRKNIMIALSNLNKIW*	2S3QU | 2S6ZX | 2SCTE | KOG0001 | KOG0003 | KOG0004 | KOG0005 | KOG0010 | KOG0011 | KOG3173 | KOG4248 | COG5272	54.5	O | S | S | O | J | J | O | O | O | Q | O | O	Post-translational modification, protein turnover, and chaperones | Function unknown | Function unknown | Post-translational modification, protein turnover, and chaperones | Translation, ribosomal structure and biogenesis | Translation, ribosomal structure and biogenesis | Post-translational modification, protein turnover, and chaperones | Post-translational modification, protein turnover, and ch…	Ubiquitin homologues | unknown | Ubiquitin family | cellular macromolecule catabolic process | structural constituent of ribosome | structural constituent of ribosome | protein neddylation | negative regulation of store-operated calcium channel activity | damaged DNA binding | zinc ion binding | endoplasmic reticulum stress-induced pre-emptive quality control | ubiquitin	PF11976 | PF00240	58.2	Ubiquitin; Rad60-SLD; Ubiquitin-2 like Rad60 SUMO-like | Ubiquitin; ubiquitin; Ubiquitin family	285	76
GVMAG-M-3300020187-27.fna|Ga0206130_10000580_17	GVMAG-M-3300020187-27.fna|Ga0206130_10000580	MQHQDWDTVVFKKKNTVNNSNPKIGEKKNIKNTLIKNDLNMRKLDEENEKLAHDTVSFELKIAILKARNAKKLSQKDLAKEINVKQDIIASYENGTAIPNNTIINKLQKVLGAKLTGLNKKN*	arCOG01863 | KOG3398 | 2ZQ67 | 2ZU45 | 2ZWGV | 30G1M | 30Y6M | 316PJ | 31WF9 | 31YAE | 33CUC | COG1476 | COG1813 | COG3620	114.8	K | K | K | K | K | K | K | K | K | K | K | K | K | K	Transcription | Transcription | Transcription | Transcription | Transcription | Transcription | Transcription | Transcription | Transcription | Transcription | Transcription | Transcription | Transcription | Transcription	transcription factor, homolog of eukaryotic MBF1 | sequence-specific DNA binding | Helix-turn-helix domain | Helix-turn-helix XRE-family like proteins | Helix-turn-helix | Helix-turn-helix XRE-family like proteins | Helix-turn-helix XRE-family like proteins | Cro/C1-type HTH DNA-binding domain | Cro/C1-type HTH DNA-binding domain | Helix-turn-helix XRE-family like proteins | Cro/C1-type HTH DNA-b…	PF01381	45.9	HTH; HTH_3; Helix-turn-helix	123	76
GVMAG-M-3300020187-27.fna|Ga0206130_10001625_6	GVMAG-M-3300020187-27.fna|Ga0206130_10001625	MLDSSNSNETINNLQEIILNNKEKLFYIEFINKIENEKNININASVYYEKKSMFLTIPSITITSIAGMASFLSAASFFNEDTKLAFSLGVGILGSISSLIQTFDSAFKFNTKAEMFRTAAEQYDKLITQTKFELTKPNDPNFIDKLEKKMLEIQNNCKYFPPQKIINSYNSTNNPNNIYNDNQNGELAL*	3313J	40.7	S	Function unknown	unknown	PF03383	21.2	GPCR_A; Serpentine_r_xa; Caenorhabditis serpentine receptor-like protein, class xa	190	75
GVMAG-M-3300020187-27.fna|Ga0206130_10001496_13	GVMAG-M-3300020187-27.fna|Ga0206130_10001496	MENDILHDTLLDEILKNKDFRYIKNINKYGIKYLHERLEENYINEKKFIDLYFLLYSSKINIDNESEIDYLINNIIIKEPNFILNLISTDNNIDKVLIEKFIKNLLKIIYVLDLESKIEIYNTFFLNKKSNYFLEIIINNSSYNGESFQCNFEKSILGNIINSIDLSEKNYKNNINLVTNYIFSKKYLNSGNYVNIINWLKNLILKNKDNTKISNILIPNRNLTSLELLNNVLIISIKQVMNIKKLDNMIDTTNLDLDIENKIDTYSDDTKIFIYCLKIIDISIIPLILRYNIYIKNLTNINVLIQNEGSNTFIENLYINSIKIEKETLKKKIENIIKILDNEYYIESLLLFINNIVKFFGNQLSENFIENISTIINYYDNIFNNFIVGNNFQNLFELL…	KOG2042 | KOG4015	78.8	O | H	Post-translational modification, protein turnover, and chaperones | Coenzyme transport and metabolism	ubiquitin-ubiquitin ligase activity | lipid binding	PF04564	48.2	RING; U-box; U-box domain	764	74
GVMAG-M-3300020187-27.fna|Ga0206130_10000624_49	GVMAG-M-3300020187-27.fna|Ga0206130_10000624	MSKEDIFGDICQRMDSSDIEDIFRDNIRNKYNDTELNVLKNLIINLSKLNLLNRDMYDKHFRKELINIKGFMKKVPSKVDINIIYKKLINANLLERNKILEIYIKRKFGRSGSGELPVTVFTSPSNFDCPEDCFYCPDEKEEKEIIDPKTGKVIVKKVRIQPRSYLSTEPGCMRAAKDKFHPIIQTFDRIHALELMGHETDKIRFIILGGTYCYYPIEYRIWFITSLYYACNTYYNWKNNREMKTLEEEMVINRDSLVRVSGITIETRPDRCTLEDCAHFMNCGITTIQVGIQQLDNKILKGINRRCTVDQIIEGTKRILDCGLKLDTHYMFDLPGPGKLCRLSPKEDKIMIDKITSDPNFAVADQWKLYPTATTPHTRILTWYLNMINFIKELKYKFN…	arCOG01356 | arCOG01361 | 2QRH0 | KOG2535 | COG0635 | COG1032 | COG1242 | COG1243	403.5	C | BK | H | BK | H | C | K | BK	Energy production and conversion | Chromatin structure and dynamics;Transcription | Coenzyme transport and metabolism | Chromatin structure and dynamics;Transcription | Coenzyme transport and metabolism | Energy production and conversion | Transcription | Chromatin structure and dynamics;Transcription	SMART Elongator protein 3 MiaB NifB | histone acetyltransferase, ELP3 family | coproporphyrinogen oxidase activity | phosphorylase kinase regulator activity | Involved in the biosynthesis of porphyrin-containing compound | radical SAM domain protein | 4 iron, 4 sulfur cluster binding | radical SAM domain protein	PF00583 | PF04055 | PF16199	37.3	Acetyltrans; Acetyltransf_1; Acetyltransferase (GNAT) family | TIM_barrel; Radical_SAM; Radical SAM superfamily | ; Radical_SAM_C; Radical_SAM C-terminal domain	693	74
GVMAG-M-3300020187-27.fna|Ga0206130_10001625_16	GVMAG-M-3300020187-27.fna|Ga0206130_10001625	MNIINIYKFDIYIFKTFKRNNKMSQLNYLSDINKHDRDSHITFDEGPHIYTIDGDSDYLSVTTWNHSHFKEFNADRIIDRMMNSKNWVNSEYYGMSKEEIKNKWNKNRDEAAEAGTKMHYDIECYYNNVKVNNNSTEFEYFDKFTKDFPNLKPYRTEWMVWDADLKLAGSIDMLFINENNELEIYDWKRCKNIKKDNKWDKAKTKCISHIQDTNYWHYALQLNTYKAILEKNYDKKISKMCLICLHPNNENNNYLRYELPDLTEEINSLFEYRKLMLTNHTGLKLDELHDDKKSALIKIEKYKKYIDNLKNKILNIDTQINELINNDTENYNLEVSTYIFDEQEYLVDDNTGKIYSYEGSYIGNWYNNKPILF*	COG1074	33.9	L	Replication, recombination and repair	ATP-dependent DNA helicase activity	PF12684	22.1	PDDEXK; DUF3799; PDDEXK-like domain of unknown function (DUF3799)	374	74
GVMAG-M-3300020187-27.fna|Ga0206130_10001190_5	GVMAG-M-3300020187-27.fna|Ga0206130_10001190	MPEGPEVKIVTELINDYIKSYDIIDCKILGGRYLRHGNPKNYDKFIENLPLKINRIYSKGKGIFFELEKGWYIYNTLGMTGQYSTEKDKYCSIEFCFQKNKNLKNTDKVLNIKKKLYFRDIRNFGTIKFINDLTEYKYELNKLGPDLLDNDTTLIIFMDRIKKHKNKNITQVLMNQSIFSGIGNYIKSESLYKAKISPHNTIDDISDERLKELFNNIKETMNDSYTIQCSNNKSYYNFQSGKGDFYKMLKVYRKDYDIDGNIIISEKTLDGRTTHWVKSVQI*	2N57K | 2QSPK | 2QVDB | 2QWRN | 2RIIB | 2SA4D | 2SA5F | COG0266	185.3	L | S | L | L | L | S | L | L	Replication, recombination and repair | Function unknown | Replication, recombination and repair | Replication, recombination and repair | Replication, recombination and repair | Function unknown | Replication, recombination and repair | Replication, recombination and repair	Formamidopyrimidine-DNA glycosylase N-terminal domain | negative regulation of nuclease activity | oxidized purine nucleobase lesion DNA N-glycosylase activity | bubble DNA binding | class I DNA-(apurinic or apyrimidinic site) endonuclease activity | Formamidopyrimidine-DNA glycosylase N-terminal domain | Formamidopyrimidine-DNA glycosylase H2TH domain | class I DNA-(apurinic or apyrimidinic site…	PF01149 | PF06831	58.6	; Fapy_DNA_glyco; Formamidopyrimidine-DNA glycosylase N-terminal domain | H2TH; H2TH; Formamidopyrimidine-DNA glycosylase H2TH domain	283	71
GVMAG-M-3300020187-27.fna|Ga0206130_10001211_27	GVMAG-M-3300020187-27.fna|Ga0206130_10001211	MNSEKLNKPLKITYIRFTGEFNYENKDSIYNNINILNKKIEESSDIEEKLINSDLSNIYSELYKSSLGFQLYCYIFIGDVSDEIKDILLRTQQDKLFSRNPDDIEKLNNYFGYNLEEELNINWAKYFNVEFIYSSIIEDDSINSLKFTIFSRLSTEIPDKNDLLIPDNIFLTTYLEDEYMKLEKTSEELKVTPNMKIIQNMFYRIYKKPNKVFNKSISDELLSLGINNKIVTEILDKYSEKELNYENFVNNKIINLYITKLLKNPILTHFYEYSISKRELYLDNLIYQYFNLMYDGYNILLNNEERINPVDAQKVNTLISSVGKMLNKELYFYNFSNIHEIIIKNKLLFNLTKQEDINKYFNGFITKYFPNINHDNYQSKLGIKITDDKKFFDTCKNLL…	_no_annot	_no_annot	_no_annot	_no_annot	_no_annot	_no_annot	_no_annot	_no_annot	2264	70
GVMAG-M-3300020187-27.fna|Ga0206130_10000580_36	GVMAG-M-3300020187-27.fna|Ga0206130_10000580	MDDSNIINDKLSLKNEEDNTIIKHPTNTKWIVWYHNPSDKNWELSSYKDIIELSSIEDFCVLRNSWNKCLPKTYEGMFFLMRKHNGECIYPQWEDKNNRKGGYWSFKVAKDDSENAWFELMMYMIGECITKDEKNIMNINGISISPKKNFCILKIWNKDCNISSNNILSKNIKFLNMEDVLYSNHENNIQKDNIKFKKDSYKRQESTKYSKIGNYKDFYKENNSYSFKRFN*	2QPP4 | KOG1669 | KOG1670	78.8	J | J | J	Translation, ribosomal structure and biogenesis | Translation, ribosomal structure and biogenesis | Translation, ribosomal structure and biogenesis	translation initiation factor activity | translation initiation factor activity | translation initiation factor activity	PF01652	86.8	eIF4e; IF4E; Eukaryotic initiation factor 4E	232	70
GVMAG-M-3300020187-27.fna|Ga0206130_10001263_17	GVMAG-M-3300020187-27.fna|Ga0206130_10001263	MTSQMKTNSSVNADPRMVAFAQALESSVGDTAKTIIGENGSDMYSIYGVNGQGHSVIGKLVGLFSGIVDNSSPETCSQFVRLAYNEIVSANDIGNESKAAFLADLIVASVQCRDIRNNGKGRRDQSRAMFLELVRLFPDTMLKILPEWKEYGSWKDYNLILQHYAKSQKYQDVSLSKFIDAIYDLYVEQLKADRASFDEWHELKSNYETTDRCEISLAAKWLPKENRSLDRSTKCFKEFAKRMFPEAFGKDFKNALKQLRQFIAPLQDAINTTEKLECANRFDEIRFQLVPGKCLFKKKKAYLYEKKKGNDLRGSDPKRLECRENLMHHLTKAVNGKATIHGKTVYLHELCHQVYSRWNSLSDGDKLVIEAQWLDHVKHFRELMTEKGLAINKGVVLAD…	2QT1I	240.8	S	Function unknown	Domain of unknown function (DUF2828)	PF11443	197.9	; DUF2828; Domain of unknown function (DUF2828)	756	69
GVMAG-M-3300020187-27.fna|Ga0206130_10001407_21	GVMAG-M-3300020187-27.fna|Ga0206130_10001407	MNHINFHNDTVHLNEIWYQSHKTLIEKIAIELEAIDKIDELTRKFLGDKQKLKKMTDPLKPKRCKSAYLFFCERNRNKIKNENPNIKIGELMKKMGESWRNISENDKKEFIDLHLIDKDRYDDDMEEYKKNN*	2QSH9 | 2QZFJ | 2RCQ6 | 2RI2R | 2RI58 | 2RSHK | 2RT0M | 2S2QR | 2S6P1 | 2SA5X | 2SCCJ | 2SD1U | 2SFE8 | 2SQWR | 2SX4N | 2SXV5 | 2SZ4V | 2T0MJ | 2T0XS | 2T2D4 | KOG0381 | KOG0526 | KOG0527 | KOG4715	88.6	B | B | B | B | B | B | B | B | B | B | B | B | B | B | B | B | B | B | B | B | B | BKL | B | B	Chromatin structure and dynamics | Chromatin structure and dynamics | Chromatin structure and dynamics | Chromatin structure and dynamics | Chromatin structure and dynamics | Chromatin structure and dynamics | Chromatin structure and dynamics | Chromatin structure and dynamics | Chromatin structure and dynamics | Chromatin structure and dynamics | Chromatin structure and dynamics | Chromatin stru…	negative regulation of Wnt signaling pathway | high mobility group | high mobility group | high mobility group | high mobility group | unknown | high mobility group | unknown | ARID/BRIGHT DNA binding domain | HMG box protein | high mobility group | high mobility group | HMG (high mobility group) box | high mobility group | high mobility group | high mobility group | high mobility group | high mo…	PF06244 | PF00505 | PF09011	73.1	HMG-box; Ccdc124; Coiled-coil domain-containing protein 124 /Oxs1 | HMG-box; HMG_box; HMG (high mobility group) box | HMG-box; HMG_box_2; HMG-box domain	133	69
GVMAG-M-3300020187-27.fna|Ga0206130_10005530_13	GVMAG-M-3300020187-27.fna|Ga0206130_10005530	MLYKCKRCGFTSDQKNGLRRHLNKKTLCKPLLMDIEVDTLKYDLEEKCVILTPFESKLNPTKSNQFNSKSKYTCSYCSKSYSTSSNMCKHMKICKIKAEVKAEKDKIENNKIAVLEAEIAQKEAEIIEKEKQREAEIAQKEAEIAQREAEIQAEIALKEKERIAEMAVKEAEIALIKQQMELLINHTKEEMEKQKEFLMNHIETLMKHAGNNNNNINNNNTTNNDNSTNIDKQEINIHINGFGNEDTSYITDKHFRHWFNGPFSAITNCIEIIHFNPKKPQNWNTKIVDDKTSKALIYNAEKEMWVKREKKEIINRMVEKSYNMLDSNFEIQKEANTLDEKGKKKFENFMKIYDTGNKQLDKRYETEVREMLLNHKEYHIETY*	_no_annot	_no_annot	_no_annot	_no_annot	_no_annot	_no_annot	_no_annot	_no_annot	384	68.69
GVMAG-M-3300020187-27.fna|Ga0206130_10005644_11	GVMAG-M-3300020187-27.fna|Ga0206130_10005644	MKIEPDIKLDFSDVLIRPKRSTLSSRSEVDLVREFKFPHSPQTLSCVPIIVANMDTTGTIEMLKACSEHKILTCLHKYIDVNDLIKAVNETPDIINYCFLSTGIGDKDWEKVQNDIALLEKNSTPIRMLCVDVANGYMISFADFCKKVREKYPELIIMAGNVCSREITEELILNGGVDLVKCGIGPGSSCLTRKKTGCGLPQLSCVDSCSDAGHGVNGHICGDGGITCPGDLGKCFGAGADFAMMGGVFSGHDESGGDIIVENEKKYKLFYGMSSKEAMERHHGGMAKHRSSEGKCVKIPYKGTVHDTILDYLGGLRSTCTYVGARKIKHLPKCCTFVRVNNQINNIYQ*	arCOG00612 | KOG2550 | COG0516	269	F | F | F	Nucleotide transport and metabolism | Nucleotide transport and metabolism | Nucleotide transport and metabolism	Catalyzes the conversion of inosine 5'-phosphate (IMP) to xanthosine 5'-phosphate (XMP), the first committed and rate- limiting step in the de novo synthesis of guanine nucleotides, and therefore plays an important role in the regulation of cell growth | IMP dehydrogenase activity | GMP reductase activity	PF00478	214.9	TIM_barrel; IMPDH; IMP dehydrogenase / GMP reductase domain	350	68
GVMAG-M-3300020187-27.fna|Ga0206130_10001625_1	GVMAG-M-3300020187-27.fna|Ga0206130_10001625	MNYNIKNYTLESDHRNKILHFLYDRIPSYALFDSNTIKNESILNRYKWWKEIQSEKKYKQNIEIENILNKWIQCFSISLDKIPVSKYDNINNDY*	_no_annot	_no_annot	_no_annot	_no_annot	_no_annot	_no_annot	_no_annot	_no_annot	95	68
GVMAG-M-3300020187-27.fna|Ga0206130_10000624_53	GVMAG-M-3300020187-27.fna|Ga0206130_10000624	MNNNQHFAMILTNNSYRLINLGLDTNNNRITSVYYDTLPNPLIDLPNHVDLTNTTSININSTQSSTIIPPINNTTYTNYWNNYFDNNRSESIDEIFNLINSWVNSISTVNDIHVQYLEESQPIQNNMSHEMFSKMIKNVNYSTDNEQKQCPICTLDFEKNEEIKSTPCNHLFHENCIKEWLTQKCTHPLCPVCRHDCRKVFIDNTSKKENGNRKKCIIS*	2QRND | 2QSQ8 | 2QUGX | 2QW56 | 2RAP7 | 2RGAW | 2RKIP | 2RPWA | 2RTIB | 2RXR2 | 2RZA9 | 2S1BR | 2SA0Q | 2SC5Q | 2SEC9 | 2SGET | 2SGS0 | 2SH39 | 2SQ4V | 2SXMH | 2SYMF | 2SZ08 | 2T0FG | 2T0VV | 2T22B | 2T2QP | 2T4F3 | 2T8MG | 2TDDT | 2TKR9 | KOG0297 | KOG0298 | KOG0317 | KOG0320 | KOG0800 | KOG0802 | KOG0804 | KOG0823 | KOG0824 | KOG0825 | KOG0827 | KOG0828 | KOG1002 | KOG1645 | KOG1812 | KOG2177 |…	78.9	O | V | S | S | S | O | O | S | O | S | S | S | S | O | S | O | S | S | S | S | S | O | O | S | S | S | S | S | S | O | B | KL | O | O | O | O | GO | O | S | LO | O | O | E | L | J | O | A | T | O | O	Post-translational modification, protein turnover, and chaperones | Defense mechanisms | Function unknown | Function unknown | Function unknown | Post-translational modification, protein turnover, and chaperones | Post-translational modification, protein turnover, and chaperones | Function unknown | Post-translational modification, protein turnover, and chaperones | Function unknown | Function un…	Zinc finger, C3HC4 type (RING finger) | methyl-CpNpN binding | PX domain | Ring finger domain | Ring finger domain | regulation of NAD+ ADP-ribosyltransferase activity | Anaphase-promoting complex subunit 11 RING-H2 finger | Ring finger domain | RING-like zinc finger | hyaluronan metabolic process | Ring finger | Ring finger domain | unknown | unknown | RING-type zinc-finger | RING-like zinc fing…	PF12861 | PF00097 | PF13923 | PF17123 | PF13639	47.6	RING; zf-ANAPC11; Anaphase-promoting complex subunit 11 RING-H2 finger | RING; zf-C3HC4; Zinc finger, C3HC4 type (RING finger) | RING; zf-C3HC4_2; Zinc finger, C3HC4 type (RING finger) | RING; zf-RING_11; RING-like zinc finger | RING; zf-RING_2; Ring finger domain	220	67
GVMAG-M-3300020187-27.fna|Ga0206130_10002082_26	GVMAG-M-3300020187-27.fna|Ga0206130_10002082	MNLYEVQLLKISKDEIKCKNKKETINIKIKNIINFEKFKEILVRGIIVNFYEEFKKFYIYDLLKPEPNKDIYHEFIRSINEKADLHSTKKAQFESFLENMQIYKNNLITVSEKHKEYNRYINHILTYYEKFNKLYLKKFNNFEINLRNIKKIYEGKYYCIIFDLLKKIWLKNFLDSYKRRILEEEKSYFTENEKYRNYCDNNKIKKKEKNFNKDIYSKNPIYINNEEFLKHILQYFNNSTEELYNVIDNRLNKEYIDNESIELNINCNNLGNSLSLKKLKMFLNKNNSKEREEILYNVFKEDLFSAFNDYNNNNNSKKKDPNSEFTICMEDFIIKYTILYCKYEINLNKIITSYEYIKEIIEVMNKYNRYNIENKVLTFIEKYIKQEDQVIYKLAYDIN…	arCOG01951 | KOG1801 | KOG1802 | COG0507 | COG0632 | COG1112 | COG1444 | COG2251	59.5	J | L | L | L | L | L | J | V	Translation, ribosomal structure and biogenesis | Replication, recombination and repair | Replication, recombination and repair | Replication, recombination and repair | Replication, recombination and repair | Replication, recombination and repair | Translation, ribosomal structure and biogenesis | Defense mechanisms	Catalyzes the formation of N(4)-acetylcytidine (ac(4)C) at the wobble position of tRNA(Met), by using acetyl-CoA as an acetyl donor and ATP (or GTP) | positive regulation of termination of RNA polymerase II transcription, poly(A)-coupled | nuclear-transcribed mRNA catabolic process, nonsense-mediated decay | A helicase nuclease that prepares dsDNA breaks (DSB) for recombinational DNA repair. Bind…	PF13245 | PF13604 | PF05127 | PF04851	96.5	P-loop_NTPase; AAA_19; AAA domain | P-loop_NTPase; AAA_30; AAA domain | P-loop_NTPase; Helicase_RecD; Helicase | P-loop_NTPase; ResIII; Type III restriction enzyme, res subunit	705	64
GVMAG-M-3300020187-27.fna|Ga0206130_10000469_18	GVMAG-M-3300020187-27.fna|Ga0206130_10000469	MNIYNKIVNPKTNRKVNIESDTGKKILYNYLKISDKLNNIYGGLPKKQNMKIQIKNILSNEDNSWIDLLNLFDINGPTINSMLLKTYKEFVNESINKYNTTNLLIDNKTSIQVKFFPRIQFKYLDNIYEFKVILINNDISEPKN*	_no_annot	_no_annot	_no_annot	_no_annot	_no_annot	_no_annot	_no_annot	_no_annot	145	64
GVMAG-M-3300020187-27.fna|Ga0206130_10001484_13	GVMAG-M-3300020187-27.fna|Ga0206130_10001484	MNTESVKTKLNNILDKLDLQGAEIVRIIYEDEELNNDGVIILYEKETLLVIETKDSKTIELDLSDEELKTDIVNIIILEKEIKKEKEISSSELEKKKEQIEVKSKDSEESLSLSNKLTFDDSDILISTIKFIRESKPYEIIYSYNQQHNSLLEHLFDTNIYKKMGQDELLFKLENKATIFLDSSLENYNSNKKPLIENFINNNYNDFILKPLVYDIKKIYTKNQSFIDDDFDNQTLYPDIYFVNPDDELSAMIENIKNYHNKTDITKLQYDINNNEVLILEDEDKKRSFFYSINKPYLEEKPDINQYTTTKQEDLDSISNMNPTIKKKISYYQTTNVEFDQVIYRSCLKFPQSKRCNSLDMSKKDTDHSINKNNFIDSRIAIGNITVLNDNYNSNRLIT…	_no_annot	_no_annot	_no_annot	_no_annot	_no_annot	_no_annot	_no_annot	_no_annot	2644	63
GVMAG-M-3300020187-27.fna|Ga0206130_10000580_30	GVMAG-M-3300020187-27.fna|Ga0206130_10000580	MIISRVKNLLNRKNIYKRNIYTSPISKSDSNKSQMINGLIFSGIFGYTIYYFLQKNTRKYENITINEINDDIEYIRIVNDKFLIAKKKYSDVLYRMNIPNYRYLEKKNINDNIPMHFENTEQNDKLLGSLISLSITGLFIYLIFKRSNNLPNFLNIIKPPEVNYSSKIRFKDIVGQKNAKNSIMEYVDILKNRDKYNNLGVKVPKGALLSGPPGTGKTLLAKAVAGEAGLPFLTLCASEFNAMFVGMGGMKVKALYNEARKLVEIHGGCIIFIDEIDAIGQKRSSINNGLSGNSERETTLNQLLTEMDGFENSENILTFAATNRSEILDDAIIRSGRLDRKIILSLPNLIDRKKIFGYYLSKLNIDSNLLSEISSLASTLTPGLSPADIANIVNESGII…	arCOG00470 | arCOG01306 | arCOG01307 | arCOG01308 | arCOG04081 | arCOG04163 | arCOG04368 | 2SP9U | KOG0426 | KOG0651 | KOG0652 | KOG0726 | KOG0727 | KOG0728 | KOG0729 | KOG0730 | KOG0731 | KOG0732 | KOG0733 | KOG0734 | KOG0735 | KOG0736 | KOG0737 | KOG0738 | KOG0739 | KOG0740 | KOG0741 | KOG0742 | KOG0743 | KOG0744 | KOG0745 | KOG1942 | KOG3147 | KOG3360 | KOG4077 | KOG4589 | KOG4600 | COG0464 | …	467.4	L | O | O | O | L | O | O | O | J | O | O | O | O | O | O | O | O | C | O | O | O | O | O | C | O | O | O | O | O | O | O | K | G | L | O | J | J | O | O | L | KLT | O | O | O | O | LO | L | T | L | L	Replication, recombination and repair | Post-translational modification, protein turnover, and chaperones | Post-translational modification, protein turnover, and chaperones | Post-translational modification, protein turnover, and chaperones | Replication, recombination and repair | Post-translational modification, protein turnover, and chaperones | Post-translational modification, protein turnov…	Part of the RFC clamp loader complex which loads the PCNA sliding clamp onto DNA | ATPase which is responsible for recognizing, binding, unfolding and translocation of substrate proteins into the archaeal 20S proteasome core particle. Is essential for opening the gate of the 20S proteasome via an interaction with its C- terminus, thereby allowing substrate entry and access to the site of proteoly…	PF00004 | PF07724 | PF07728 | PF17862 | PF01434 | PF05496 | PF06068	128.5	P-loop_NTPase; AAA; ATPase family associated with various cellular activities (AAA) | P-loop_NTPase; AAA_2; AAA domain (Cdc48 subfamily) | P-loop_NTPase; AAA_5; AAA domain (dynein-related subfamily) | AAA_lid; AAA_lid_3; AAA+ lid domain | Peptidase_MA; Peptidase_M41; Peptidase family M41 | P-loop_NTPase; RuvB_N; Holliday junction DNA helicase RuvB P-loop domain | P-loop_NTPase; TIP49; TIP49 P-loo…	615	63
GVMAG-M-3300020187-27.fna|Ga0206130_10004368_17	GVMAG-M-3300020187-27.fna|Ga0206130_10004368	MENFIYKELLDSANKELENLICPISGFIMKNPVITGSGHTYDKDSIIQWFQNKNTDPLTNQIVNTKLLIPNYNLKSSINAFIDKVSVKKGDEWKNIQSICRIYKIEKEKEEENKKNKEKISNEMELKPIELIGERQTTEDRIREHRKQGRNQFDLTVFINANAPYDISYKTIKYILSELESKKKSSYEDAMNLLLYLYH*	2QPJU | 2QQ1P | 2QQ8V | 2QQ92 | 2QR1A | 2QR5G | 2QRXY | 2QS2D | 2QST6 | 2QTEJ | 2QTKN | 2QUQY | 2QVJF | 2QWES | 2QZPS | 2R2WB | 2R30J | 2R3II | 2R79V | 2R7RK | 2RB29 | 2RD0K | 2RRDZ | 2RSS9 | 2RV1F | 2RVGT | 2RX7R | 2S95A | 2S9U7 | 2SAM9 | 2SBIJ | 2SC8Q | 2SDJ3 | 2SG3N | 2SH7M | 2SN9F | 2STF6 | 2SZ7V | KOG0167 | KOG0314 | KOG2042 | KOG4642 | 31DZ2 | 31EK6 | COG5627	83	S | KLT | S | KLT | S | S | S | S | S | S | S | S | KLT | H | KLT | O | U | S | S | S | I | S | S | S | S | S | S | S | S | S | S | S | S | S | O | S | S | S | G | A | O | O | S | S | L	Function unknown | Transcription;Replication, recombination and repair;Signal transduction mechanisms | Function unknown | Transcription;Replication, recombination and repair;Signal transduction mechanisms | Function unknown | Function unknown | Function unknown | Function unknown | Function unknown | Function unknown | Function unknown | Function unknown | Transcription;Replication, recombinatio…	ubiquitin-protein transferase activity | ubiquitin-protein transferase activity | positive regulation of ubiquitin-dependent protein catabolic process | U-box domain-containing protein | RING-type E3 ubiquitin transferase | ubiquitin-protein transferase activity | defense response, incompatible interaction | response to chitin | ubiquitin-protein transferase activity | negative regulation of resp…	PF02114 | PF04564	63.4	Thioredoxin; Phosducin; Phosducin | RING; U-box; U-box domain	200	63
GVMAG-M-3300020187-27.fna|Ga0206130_10002628_19	GVMAG-M-3300020187-27.fna|Ga0206130_10002628	MNNSIKSNSESYSYTDDESSTKYSSSNNTESDKNNSESINSSNKQDIVSSHNTEKKKRGRKPKPKSIEVSPKLPKKRGRKPKPKSVDTTPKIPKKRGRKPKPKTDDSTLTKAPKKRGRKPKEKSYYIVKNEKNTDIQSDNIILHLPINSKNVIQNSKEAELLTYNPNINEPEAWQADIVGGNPIDSVAYIDNDNCNINSNTNCTQTNYSHYPFDEKENDIVNALIDSDEETEINEDLISKNSNNTDFKNNIVDDTLIEHKDKWFENNPNIRYSNKVNKMDTYQEIITIMKEKRRKDIENFSNKTTENQVEPMLIQFKECSRTFTWPSSTSIYCWWCCHPFEGAPCGLPYKYIDNKFEVYGVYCSPECAAAYNFDNYEGEDIWERYSLLNFLYRKIYNEK…	31DQJ	30	S	Function unknown	unknown	_no_annot	_no_annot	_no_annot	505	62
GVMAG-M-3300020187-27.fna|Ga0206130_10001484_15	GVMAG-M-3300020187-27.fna|Ga0206130_10001484	MSKYIEYFNETKKDVQTDFIIKNIPVALANSIRRILLSNIPVVAFDDIWDDNEHFRSINIKKNTSGIHNEFLSHRISLIPLSMDNPYLKLNSKFNYKNCTREIDFNSNIVPKFYLIIKNNKETRDLKKTVGSLQISSNDFKIDNRNGNIDEIEKLVNEGKLQFFKPDPYTNDYSILDILKPNILVDDNGEELEIYVKPGKGIGLQSARYCPVGTVSYSFITNDEYANEIFRLKIDYKNKERESKGLPVYTQKEIIDLKKSFDMLDKQRVFYKNDNGDANKFQFTIESIGFLTSNQLMLDSVILLELMLRDILNSISLNKDSLYFDIVFNELKLEINESRDELMGYYINIKNENHTIGNLISEYFKEFYCKNDNPIDCNIITFSSYKMPHPLTEEIQLKI…	arCOG04241 | KOG1521 | KOG1522 | KOG3438	81.9	K | K | K | K	Transcription | Transcription | Transcription | Transcription	DNA-dependent RNA polymerase catalyzes the transcription of DNA into RNA using the four ribonucleoside triphosphates as substrates | transcription by RNA polymerase I | DNA-directed 5'-3' RNA polymerase activity | transcription by RNA polymerase I	PF01000 | PF01193 | PF13656	42	; RNA_pol_A_bac; RNA polymerase Rpb3/RpoA insert domain | RBP11-like; RNA_pol_L; RNA polymerase Rpb3/Rpb11 dimerisation domain | RBP11-like; RNA_pol_L_2; RNA polymerase Rpb3/Rpb11 dimerisation domain	501	62
GVMAG-M-3300020187-27.fna|Ga0206130_10000469_38	GVMAG-M-3300020187-27.fna|Ga0206130_10000469	MTTFEHLSQSYKIMQQKLIQFKNYAYTLEERINYLENINGIVNEDSNNSDKP*	_no_annot	_no_annot	_no_annot	_no_annot	_no_annot	_no_annot	_no_annot	_no_annot	53	62
GVMAG-M-3300020187-27.fna|Ga0206130_10000624_3	GVMAG-M-3300020187-27.fna|Ga0206130_10000624	MIPIILKNYDLDKIIFKKPEKISDKITIFNIKYNDHDFLIQTPKFFIPDIPTIYCHQNRNFCNLKIVAHNYKFENNTKNFVKKISELDSYIINKQEYFYEKIKKKTPENIKFINSFYINKTNTKVNFYFGIQIEKNNPIISIYDWKKIKKNIDYIIPNSYGYSILWLQNIWIKSNKIGINWTIIQMKIYYPILKIDECLIEDEEYFDSIDKEKNKIMFKDHDIYSKYFKMKRFKVPIESIKHKLSLENLNPNIIMKNENDYVDEEINSTNLSESLSNQIQLKDHHIFAKFFKMKKYQIPIENIKHKMMLENLDPNIILKDENEYYQTNILSNKIFLNDLQNVKLNSSVNNVKKNQNINNTNTNSNNLKKPPSLSDILSSKRSFKKLNLNLW*	2QTI5 | 2QYJ6 | 2R6CA | 2S1HR | KOG4496	67.6	S | S | S | S | DTZ	Function unknown | Function unknown | Function unknown | Function unknown | Cell cycle control, cell division, chromosome partitioning;Signal transduction mechanisms;Cytoskeleton	Subunit CCDC53 of WASH complex | Pleckstrin homology domain. | Subunit CCDC53 of WASH complex | Formin Homology 2 Domain | protein localization	PF10152	62.4	; CCDC53; Subunit CCDC53 of WASH complex	392	61
GVMAG-M-3300020187-27.fna|Ga0206130_10003928_1	GVMAG-M-3300020187-27.fna|Ga0206130_10003928	NKYIYKKKKDWIQQTNHLNIYMEIYSNQSEKKKNYNSELIGL*	_no_annot	_no_annot	_no_annot	_no_annot	_no_annot	_no_annot	_no_annot	_no_annot	43	61
GVMAG-M-3300020187-27.fna|Ga0206130_10001407_32	GVMAG-M-3300020187-27.fna|Ga0206130_10001407	MKLLIYGSKGWIGNQFIDILIKENIEYIEGKARVDNITAITLEVDNVNPTHMISFIGRTHGTINNVYYSTIDYLEQKDKLFENVRDNLYAPSILALLAKKKDIHYTYLGTGCIFKYDSDHPFGTETNGFNENSLPNFFGSSYSTVKGFTDQLMSLYSNNVLNLRIRMPITSDYNPRNFITKITTYEYICSISNSMTVLPELLPKVLEMIKMKTTGTLNLTNPGLISHNEILEMYKDIVDKSFTWKNFSIEQQAKILESDRSNNYLDTTRLEKLFPDIKNIKESVKDCLIKYKENNINFKLNINNNHYIKSIKNLLITGGAGFIGSNFINYFFRKYPNIKIINIDKLYYCANINNIDHDIRNSNRYKFIQCDVNNDELIGYILQQNNIDTVIHFAAQSHV…	arCOG01367 | arCOG01369 | arCOG01371 | arCOG01372 | arCOG01373 | arCOG01374 | arCOG01375 | arCOG01376 | arCOG03016 | arCOG03019 | arCOG04468 | arCOG04627 | arCOG04704 | arCOG04762 | 2QPZ0 | 2RYYC | 2S1CC | 2S1RM | 2S4U3 | 2S4YP | 2SH7R | 2SHWP | 2SNPP | 2SPCK | 2STYJ | 2T2SX | KOG0120 | KOG0747 | KOG1371 | KOG1372 | KOG1429 | KOG1430 | KOG1431 | KOG1502 | KOG2666 | KOG3730 | COG0451 | COG1087 | C…	560.7	M | M | M | M | M | M | M | M | GM | GM | M | GM | GM | GM | S | GM | S | S | S | S | GM | GM | GM | S | S | S | J | M | M | M | GM | GM | GM | GM | M | I | GM | M | M | M | M | M | Q	Cell wall/membrane/envelope biogenesis | Cell wall/membrane/envelope biogenesis | Cell wall/membrane/envelope biogenesis | Cell wall/membrane/envelope biogenesis | Cell wall/membrane/envelope biogenesis | Cell wall/membrane/envelope biogenesis | Cell wall/membrane/envelope biogenesis | Cell wall/membrane/envelope biogenesis | Carbohydrate transport and metabolism;Cell wall/membrane/envelope bioge…	dTDP-4-dehydrorhamnose reductase | NAD-dependent epimerase dehydratase | dTDP-Glucose 4,6-dehydratase | Polysaccharide biosynthesis protein | Catalyzes the conversion of GDP-D-mannose to GDP-4- dehydro-6-deoxy-D-mannose | TIGRFAM CDP-glucose 4,6-dehydratase | Polysaccharide biosynthesis protein | NAD-dependent epimerase dehydratase | PFAM NAD-dependent epimerase dehydratase | NAD-dependent epimer…	PF01073 | PF01370 | PF16363 | PF07993 | PF02719 | PF04321	247.5	NADP_Rossmann; 3Beta_HSD; 3-beta hydroxysteroid dehydrogenase/isomerase family | NADP_Rossmann; Epimerase; NAD dependent epimerase/dehydratase family | NADP_Rossmann; GDP_Man_Dehyd; GDP-mannose 4,6 dehydratase | NADP_Rossmann; NAD_binding_4; Male sterility protein | NADP_Rossmann; Polysacc_synt_2; Polysaccharide biosynthesis protein | NADP_Rossmann; RmlD_sub_bind; RmlD substrate binding domain	632	60
GVMAG-M-3300020187-27.fna|Ga0206130_10000580_35	GVMAG-M-3300020187-27.fna|Ga0206130_10000580	MNNYIISIFFSFLTFFFTIFIIFFAPEVYRKLNLLLIKIIGYSLILQKKINNLLDKLTINNNEKIKIIVNNSLFYNSLNDLKKNKYTKYKSLLIKYFINKKEFYILYSDCKIDDIKFPIYTFNEVKKKNPFDQTNEDIILVEIKNNNIHIDDNMKLEILKIIKKFSGPKGNFYEDKHLIINKSYIIDYINNILNIELNLDTINFVLIYSNGFERII*	_no_annot	_no_annot	_no_annot	_no_annot	_no_annot	_no_annot	_no_annot	_no_annot	217	60
GVMAG-M-3300020187-27.fna|Ga0206130_10001496_6	GVMAG-M-3300020187-27.fna|Ga0206130_10001496	MNQLDIKKNFYKFKTFEKQHYILNYWIDSINFHYNTYNFTQIHIIFDQINTSPFLTIDDKKYIFNTYYSNLVLKRIIEKIKIRYKNYKKSKDSVNNKLLNLTDINIETCQNYTKFNYYIDLSTPNKKQFYRFNVYEIIKLFQTSLLNQYYGIPDPSIPIHPYIGTEFTISQIIFIFSHLTKFDLPLELHLFKSSSYNIDKLLENHRNYFLYKSSSQYVIELNDNDWLNLLTEWYKKCNIKKIACWKCLNELSNLRSIIQSIIIHYIYESNNSDISIKSNEMILKFSKNFNLEPSYKHPIKHIKISKKSFVFTDPINNSQSKDIDFIKEKKKSPNTQVFIFNANNKSKSIIKKKKNFKKKIYNNKIFKTFDLFKNNYKLSPNMNTTSIETNTHLLGEFFD…	_no_annot	_no_annot	_no_annot	_no_annot	_no_annot	_no_annot	_no_annot	_no_annot	684	59
GVMAG-M-3300020187-27.fna|Ga0206130_10001960_21	GVMAG-M-3300020187-27.fna|Ga0206130_10001960	MTKKIISFDIGIKNLAYCIIEKSDENFKILHWDIINILEEKFSNIPKCNNYIKKNKNLQLCNNPAISFIENNNNKLFFCKKITCQKFLKTNYSNLKINLIKKITTKNYSILEMGSSLLKKLNSIKDIILNIDQVIIENQPVLKNPTMKSIQMILYSFFIEYGYNSDQSSINNIILFSARDKLKLYNGPCIDTSKIKNQYNKRKYLSIEYTKYYIKDSEFYEYFINNNKKDDLADSFIQGYYYLYK*	2S4DK | 2STRS	35.7	S | S	Function unknown | Function unknown	crossed form four-way junction DNA binding | unknown	PF04848 | PF09159	31.7	RNase_H; Pox_A22; Poxvirus A22 protein | RNase_H; Ydc2-catalyt; Mitochondrial resolvase Ydc2 / RNA splicing MRS1	246	58
GVMAG-M-3300020187-27.fna|Ga0206130_10001625_11	GVMAG-M-3300020187-27.fna|Ga0206130_10001625	MYDSKYFSDEFITLLLQISKKKNWDLESLTNLFRNGIKIKIEEDYNNIRCHGAVIFNGEKRRCCRNKKIGNLCGLHFNKQKRYDTIELINLDIYKTIVISKNDCLLKNEKKKKIVLKKDIEIINYDECWSEITFGFRILYLNNIDNYLYTEIFGDFPIGIYDKYNNTYHEL*	_no_annot	_no_annot	_no_annot	_no_annot	_no_annot	_no_annot	_no_annot	_no_annot	172	58
GVMAG-M-3300020187-27.fna|Ga0206130_10000624_2	GVMAG-M-3300020187-27.fna|Ga0206130_10000624	MNTEWKDIRGKKIYKKKNIFKNIDFQLINRRLALIIEKELDEISKYNIYQNDDINYGKWIIV*	_no_annot	_no_annot	_no_annot	_no_annot	_no_annot	_no_annot	_no_annot	_no_annot	63	58
GVMAG-M-3300020187-27.fna|Ga0206130_10001625_22	GVMAG-M-3300020187-27.fna|Ga0206130_10001625	MINLIFSYLSNLNLNILNSCSKFNIIDILFITTTLFSFGNLFPFNILLVFLITQAYNKDSSNIFKSFTEISFEYYTKITNKINKYKKKTDSNENTKKSMNNDINTKCNQKEHPKEDDNDFCNNKINSEYNQNEQDSNNIQKKVSEMSKDLCENDRDILNQFSLENSRPVLSDNNDDIKTEDNGIKEQYDFDSIREKIKNSFDNIRYSNDKNKDLDSSRIY*	_no_annot	_no_annot	_no_annot	_no_annot	_no_annot	_no_annot	_no_annot	_no_annot	221	57
GVMAG-M-3300020187-27.fna|Ga0206130_10001625_33	GVMAG-M-3300020187-27.fna|Ga0206130_10001625	MSILSDQRTYFVVNYDDKDDMKRMGGCWDPIMRRWYVLEGMNLVPFIRRWNLAEKAKIEVQCEKKEVEPEKPVRRCIYAVDLYNIWNNKEQLIESHYMCSQNV*	32R88 | 337KA	32.6	S | S	Function unknown | Function unknown	unknown | unknown	_no_annot	_no_annot	_no_annot	104	57
GVMAG-M-3300020187-27.fna|Ga0206130_10001960_23	GVMAG-M-3300020187-27.fna|Ga0206130_10001960	MFLFFISSNFSYSLYFSFLFTLIICGSYCILKDLYLNKDNYKMIKNQKMGYVCSTKSELIMQYKTILPTVLLNSFLIIPLFINIFNKFYYIEYNINNFNIFNSILSLVLGLLLLDFTFYIGHYIMHNKYLYLWSHKKHHEFRFPVGIEALYLHWFDLIFGNIIPLYLPIILLNNHILTLVFWNILTIGSTILIAHSSNNDDFHLIHHMNSKYNYGHGIYMDKLLGSKFMTHQD*	2SK19 | KOG0872 | KOG0873 | COG3000	91	S | I | I | I	Function unknown | Lipid transport and metabolism | Lipid transport and metabolism | Lipid transport and metabolism	Fatty acid hydroxylase superfamily | C-5 sterol desaturase activity | C-4 methylsterol oxidase activity | fatty acid hydroxylase	PF04116	50	; FA_hydroxylase; Fatty acid hydroxylase superfamily	234	56
GVMAG-M-3300020187-27.fna|Ga0206130_10000700_15	GVMAG-M-3300020187-27.fna|Ga0206130_10000700	MGNCIEDPDSCDGEQIYNEEKKKFEDERIKDGNNEINDLKDTFKERKVNKTWNKIFPLNNYDFNYKEYTLNNNNRFALGITNQPNMSSLINSSKKLKKFADTVIFDPTPNNSAQAGVSDINNVNDSIKNNIKKMKNKYKSVPIPYPSFYKDFPPKVYPTSGKYSSSYFMKVGHCKSNIKNKIDCESEGFTWKDNSLSLGNYMKSFFFTKNGNRYTNSNYSKNLKKKSNKKDAMENNTLINKRINYQKRNLCYQDGRQGIGSCNSDEKILDKDKRNRKNNIDNKRKKLEIEKIEEKKSFPKENPVGFCYKPKFIYIDNSPQGIGPIKGYAPSLVNDILNIAPHKLFGILSGYNNNEIPNNCNNENFINYDKIKKKNIITTVSIILIAFFLYNIINFFINK…	_no_annot	_no_annot	_no_annot	_no_annot	_no_annot	_no_annot	_no_annot	_no_annot	401	55
GVMAG-M-3300020187-27.fna|Ga0206130_10000700_7	GVMAG-M-3300020187-27.fna|Ga0206130_10000700	MKKIVKEYSKNNKSSKNVIRKYLLHGGRFEEKKNNFLNLEEDYNLETIPKYKDNEYISKLMCSSTNFSINSYISDTIKNQKEIYNKIYKTYIFNIIDNDQDIIDKIVEIYNEKFTIYNIDLFYTALTEKSIYIYYQYLFIILLIETTTGTSKSNIIKMHDNLIIYANIIKHPIYLLFDILNDNITKFNESEKYILDNLFKSSTFFYEKILKGGRQEAKNLSKLMEIVCEPRHDFGGERSVAKHHFKSNYDGTLVNEKMSIPEMNSLDKLLSNLKKNFYIYKDILSTHMPDYLKVSSLDTESLFETKLFNRFHTIGAVSSSGIDGLDYVGGLHYFSYDETVNLTTGKFTLSNWNSAEKLEEKPLSQFKDVFSLFMSNSNITGYVFDTAPNMSGSSSLKNF…	_no_annot	_no_annot	_no_annot	_no_annot	_no_annot	_no_annot	_no_annot	_no_annot	1289	54
GVMAG-M-3300020187-27.fna|Ga0206130_10000700_36	GVMAG-M-3300020187-27.fna|Ga0206130_10000700	MDNNNLYWVRDTNTIWKKCVLEEIDENYMYFTLENSKKIKFLKKDKKQYLLRNSDEEDKCPNLTSLIHLNAASILNNINLRYIDDNIYTFNDNILLAINPFKNLDIYNINIINECYNNVDFKKPHPYLIGKLAYINLKENNKNQTILVSGESGAGKTQTTKYIMNYISSTSYNKINNIERKILACNPILEAFGNAKTIKNDNSSRFGKFIKLLFDKNYILVGGEINNYLLEKIRLTSLSKDERNFHIFYILIKSLDKSKKEELNLDDNIDFYNYLNKSNIINRDDGVNDIDLYNELIESFNILNFSKNELDHIFKIISFILNLGNIDETDNDNKYLNNCCSLIQIEKKNLIDILENRYLNVNNEIIIIKNKKEEMYIIRDTISQILYDLLFDFIVKKIN…	KOG0160 | KOG0161 | KOG0162 | KOG0163 | KOG0164 | KOG0165 | KOG0587 | KOG0936 | KOG1426 | KOG3068 | KOG3074 | KOG3335 | KOG4076 | KOG4176 | KOG4229	661.4	Z | Z | Z | Z | Z | Z | Z | U | DZ | A | B | U | L | L | Z	Cytoskeleton | Cytoskeleton | Cytoskeleton | Cytoskeleton | Cytoskeleton | Cytoskeleton | Cytoskeleton | Intracellular trafficking, secretion, and vesicular transport | Cell cycle control, cell division, chromosome partitioning;Cytoskeleton | RNA processing and modification | Chromatin structure and dynamics | Intracellular trafficking, secretion, and vesicular transport | Replication, recombinat…	motor activity | motor activity | motor activity | motor activity | microtubule motor activity | negative regulation of asymmetric cell division | MAP kinase kinase kinase kinase activity | protein transport | guanyl-nucleotide exchange factor activity | generation of catalytic spliceosome for second transesterification step | purine-rich negative regulatory element binding | regulation of lipid …	PF00063	590	P-loop_NTPase; Myosin_head; Myosin head (motor domain)	1023	53
GVMAG-M-3300020187-27.fna|Ga0206130_10004028_19	GVMAG-M-3300020187-27.fna|Ga0206130_10004028	MLMYSKIINPITNRYINISSKIGKKIIYNYLKNIKNKKKIGGTILIKNKFLDKSIIADNRIYIKGRSKEYDILHFNNDKLYFDIDFSINSTSYNEVLILHYVLQGTGIHKNTSTLDINSCITYKYNIIPYNNLNLKNELSFNILQFLDDKTLTKIDINKYNCCMVSNEYFEKIKKTSDNFKNEFVIDSKEIIFLKNIWNDIDEIFKFKIVNCMALSIHYRIDQQYFFSETYEINKIELDKYDHLSQNDIEILKIKEYLKPVEKKKMTNIESFIRHQKLIIPLYQNYRNIIQIESNEKNKILLLNILNGSEKIYIHSSLWYDFYNTNPNCKTCQYLKKTIESERETERFNEIKRIIHIIENNNLEFPNSIKQGRLYIPHSQDDLNSFFDTLNLDEYKKNL…	_no_annot	_no_annot	_no_annot	_no_annot	_no_annot	_no_annot	_no_annot	_no_annot	578	53
GVMAG-M-3300020187-27.fna|Ga0206130_10001484_14	GVMAG-M-3300020187-27.fna|Ga0206130_10001484	MTTIKNFLTDNKNLMYNDLKGKLKNINLSIKELDNLFLLNYKEDYKKDIASNILLDKNLIDECRSIIIDKNNYEIKMLGLIGSIKFEEFIKNVSWNDLVVEESIDGTLINLYYNNNEWNVSTKKTLNGECYWNTKRTFKELFLETINKLNLNFNILNNKNCYSFVLCHPEARNVTLYDHPKLYHICTRDLNTLKEIDEDIGIIKPNILKLDDYNILENNCNSYDDLLKNLNLLNYTKEGYMLFSKNRKYRTKLRGKNHLEIKALKGEYCNMKLRILEIRKDNNMNLFLENFSEYFEDIKNIETSIDNLAKKILYFYTLINIKKERRELPLFIKKPLYCVHNIYLNNINEEIPCKNILDNTLNIKYNKTQLNLKKKKYNIKLYNIIKWLNDQEPKYLCYL…	2SU9Q | 2Z9HP	80.3	S | S	Function unknown | Function unknown	unknown | RNA ligase	_no_annot	_no_annot	_no_annot	411	53
GVMAG-M-3300020187-27.fna|Ga0206130_10000469_36	GVMAG-M-3300020187-27.fna|Ga0206130_10000469	MFDWKFYIFLYPELVKKYNLKNKDTAYKHWIYNGRYEGRIGYHIDKDIFNWKEYLKNNKYLIKEGIRDKREAILHWYNVGKNLGLQISKSQGLKENNLRNMIEYENFSKNLDINSNKDYNIKNKQAKLIINNNSQDIFSIKKISNLKNYSNEKKNKLEINKLKCVTKDNIPKISHNLKKNNTIELEKITYTNHNIHNNETIISDLISRDNTNYKTTPEPQKILDNIQSEKSNLNEISEDNKIDHKIIELSSNNIESKKNLDEISEKNSALGDKITEVLSSKIDSEKNKLNKISKDKKSISIKITNYFNISDNKSNNSLLVDNDNTESHKKVIKTLKKNELDLIINKNNEKIFKSKNIICNEPKINYFRKYTNKIEQEELDKNFIENYESTLSNKNIIIQ…	KOG4179 | COG3306	39.2	G | M	Carbohydrate transport and metabolism | Cell wall/membrane/envelope biogenesis	procollagen galactosyltransferase activity | glycosyltransferase involved in LPS biosynthesis	_no_annot	_no_annot	_no_annot	991	52
GVMAG-M-3300020187-27.fna|Ga0206130_10002628_29	GVMAG-M-3300020187-27.fna|Ga0206130_10002628	MNYIPLNEINLLNLIINSDLLKRKLPEVRIRALINTIYECKNESDSKTIILENLCDSPYIETNEKNVFINLFLSNKFSELYKIFKCSKIIDINNYDLIFNFNSFRRMVLSIFSTSKKIKKFSKEKKYKIGEKIYSTKTINELKMLCIKLLEKSEIFDEETIYRIANMILDSRYDLLLLPEYFDCEDNHRLSYSLNTLQDDNTENECSICLGTNRISKKLKCHHEFCEDCIDKWLKISNKCPLCRVSL*	2QQ8V | 2QSQ8 | 2QUYA | 2R47G | 2RB47 | 2RF5R | 2RGAW | 2RHRI | 2RNWN | 2RPDG | 2RTIB | 2RTNA | 2RV51 | 2S4PN | 2SC5Q | 2SDN9 | 2SFGV | 2SFHS | 2SNEJ | 2T0VV | 2T8MG | 2TD8J | 2TIAD | KOG0287 | KOG0297 | KOG0298 | KOG0311 | KOG0317 | KOG0320 | KOG0800 | KOG0802 | KOG0823 | KOG0824 | KOG0825 | KOG1002 | KOG1039 | KOG1645 | KOG1812 | KOG2164 | KOG2177 | KOG3364 | KOG4159 | KOG4185 | KOG4265 | KOG43…	53.1	S | V | O | O | O | S | O | S | O | S | O | O | S | O | O | S | O | S | O | S | S | S | S | T | B | KL | O | O | O | O | O | O | S | LO | E | L | L | J | CO | O | A | I | K | KL | T | L | O | O	Function unknown | Defense mechanisms | Post-translational modification, protein turnover, and chaperones | Post-translational modification, protein turnover, and chaperones | Post-translational modification, protein turnover, and chaperones | Function unknown | Post-translational modification, protein turnover, and chaperones | Function unknown | Post-translational modification, protein turnover…	positive regulation of ubiquitin-dependent protein catabolic process | methyl-CpNpN binding | Notch signaling pathway | RING-type zinc-finger | ubiquitin conjugating enzyme binding | Zinc finger, C3HC4 type (RING finger) | regulation of NAD+ ADP-ribosyltransferase activity | Tesmin/TSO1-like CXC domain | Zinc finger, C3HC4 type (RING finger) | RING-type zinc-finger | RING-like zinc finger | Ring …	PF00097 | PF13923 | PF13920 | PF13639 | PF13445	41.7	RING; zf-C3HC4; Zinc finger, C3HC4 type (RING finger) | RING; zf-C3HC4_2; Zinc finger, C3HC4 type (RING finger) | RING; zf-C3HC4_3; Zinc finger, C3HC4 type (RING finger) | RING; zf-RING_2; Ring finger domain | RING; zf-RING_UBOX; RING-type zinc-finger	248	52
GVMAG-M-3300020187-27.fna|Ga0206130_10001854_23	GVMAG-M-3300020187-27.fna|Ga0206130_10001854	MNKNTENELKLIEFINNIENRKSWNLDHLKVCGNINKIEIKMTEHNCATDHGYHSDTVSSSNDLYSEKIGTHISKNKLFYNSLLDFYEKGDNNKSKPTQIFTGSPKFWKRPVLNEKDINKTKNYIVDNNLNVYIHSIYLINLSKSNQEFMQNSYDCLKYELDIGVKLGCKGVVVHTGKSLKLSDSEAINNMYNNIITIYDNDCINDKNPLLIETASGQGSETCWQIDSFKKFYNRFTNEQKNKIKICIDTCHVFAAGHDPLEYIKEWNDTFPNSIVLIHYNDSKEPLSSKKDRHAYPGEGYVGKEKMDEIAEWCLNHNLPMVIE*	arCOG01894 | arCOG01895 | arCOG01900 | KOG3997 | COG0648	161.3	L | G | G | L | L	Replication, recombination and repair | Carbohydrate transport and metabolism | Carbohydrate transport and metabolism | Replication, recombination and repair | Replication, recombination and repair	Endonuclease IV plays a role in DNA repair. It cleaves phosphodiester bonds at apurinic or apyrimidinic sites (AP sites) to produce new 5'-ends that are base-free deoxyribose 5-phosphate residues. It preferentially attacks modified AP sites created by bleomycin and neocarzinostatin | PFAM Xylose isomerase domain protein TIM barrel | PFAM Xylose isomerase domain protein TIM barrel | deoxyribonucle…	PF01261	75.9	TIM_barrel; AP_endonuc_2; Xylose isomerase-like TIM barrel	325	50
GVMAG-M-3300020187-27.fna|Ga0206130_10000469_51	GVMAG-M-3300020187-27.fna|Ga0206130_10000469	MQNNIALENFEKVFISLNNKFHSTNSDFVLEIENIFYEINNLKNIYIDKNLEVDKILNELEKEKDELKKKNDELEEFKKVSFISSIHKRLEDKDQQISIIQQKYNNLEKKYNILESNNNKFILESTDKKEFKNNKKIEDNNKSISYSENDLNSSELKVSENSDSCIELKIDMMVDTIKNNKEIVKQENIIINENDIEIVKHENPIINENTVNNKFSDKDNNTIKNKDIINNDILNNTIVNDTIVNDNKSNIEKDNDICSVEDFEAELENGKIYLFSMDDSGSKFFYKKLKNGNYSKKISGKWSEDSNGELIIEEL*	_no_annot	_no_annot	_no_annot	_no_annot	_no_annot	_no_annot	_no_annot	_no_annot	316	50
GVMAG-M-3300020187-27.fna|Ga0206130_10001211_24	GVMAG-M-3300020187-27.fna|Ga0206130_10001211	MKNIIKFQNKTIKVIKINDLLKYDLKKPNIQRILNKKKVDDIINYQLNQLKCKHNTNFLGLITINYCNVDNKYYLIDGQHRYKALLELYENYSHNVDICIEIVNVNDFEELKENYNIINNNTPLPEFSVDVDKIILEETLVYFQDKYPNIWSKSLKSHRPLISFNNFQESLNYIIEKLNIKDSKTLINYIENYNLKLCENDISKYTDISKNQFDKAKRLNFYLGLFSHTSNNEYGYVWVKEIVDKYFEEYNNKIKKKTSIPKKLRDDLWNKLIGKSIGGAYCLICNNEKIYMNKFEAGHIISEKDGGNLSLDNLLPICSGCNRSMSSKNLNEWINEFYPENVERFNKRKYRLIYG*	2S2UE	50.6	S	Function unknown	unknown	PF01844 | PF14279	31	His-Me_finger; HNH; HNH endonuclease | His-Me_finger; HNH_5; HNH endonuclease	356	49
GVMAG-M-3300020187-27.fna|Ga0206130_10001625_7	GVMAG-M-3300020187-27.fna|Ga0206130_10001625	MIENIFNRNIEILIDNINKKKKWNLNPSEYFCKIDILNNKLKKRCIGRIYDKPDERCKRSTNIKEKNLIDFESMNFLLKKWNINKRCSRQALINELCNSCNKREKDRTGLSNEYPSDELINEYNNGIEQLKKKYFNKLEKKNYLESEYNELKKVLSRDVRKEIDISIKNKYCIKKKNDIKKISNKQCRNMLESNIQAISNNNNDIDNDICINDNIITNKLLYKTDIYQNWWDSEMTDKVVIYDHEQHESFIFAMEITEDGNYLLNKNQQILGEYREWEDTNFNLLDCFKNNANKVLHPISAIPLLEFEIYKESTVYHNITCKIYREYRYDLNKEALVNTNCIEIL*	_no_annot	_no_annot	_no_annot	_no_annot	_no_annot	_no_annot	_no_annot	_no_annot	346	49
GVMAG-M-3300020187-27.fna|Ga0206130_10000700_14	GVMAG-M-3300020187-27.fna|Ga0206130_10000700	MKTLNIKPVSDIAKSYYENHKHFHKGDSGLDLYLLEDFEIGLGETKFIDLGIQCQMVEKKENLSYVNFNDVSYYLYPRSSFSKLPLILGNHIGVIDSEYRGNILACVKYLPHENELRTLISNVIKVTLNNKYYPEVGYIDKSSESIIDDLPKLKIEAGTRLFQICSGDLEPFDFKLVDELPSTSRGSGGFGSTNK*	2S1YV | KOG3370 | COG0756	122.5	F | F | F	Nucleotide transport and metabolism | Nucleotide transport and metabolism | Nucleotide transport and metabolism	dUTPase | dUTP metabolic process | dUTP diphosphatase activity	PF00692	41.2	dUTPase; dUTPase; dUTPase	196	49
GVMAG-M-3300020187-27.fna|Ga0206130_10000700_39	GVMAG-M-3300020187-27.fna|Ga0206130_10000700	MYSTSESSTSNLDNFFNKSFNTILNTMKANENTNQINTIMTNSIGGKKKNMNRINTIMTNIIANKNQIKNIKNDDNNQVIIEPNKNIFLVSYRSSKIFKIFIHELINNGSFNNIYSFSTDNKTPCDNKIIIRISNKNSTVDSINSELKGIKIQYELSSKSENIGLVVDYGKIYNNTSEKKYKIQEYYIIEKYGINLDSILRNSSNNYTYKTVIKFMKELLESIHIIHQNNYAHLDLKPENILLKDIFSVNNKKINNFDFVIVDFGGAKKIKDDISREIYGQMASAAFSPPEILDYLFGKKSDIWAYGIICYLLCINSGYKESSCTKIFLGENKDIIEKNIKKEINYSLKKKIKFKITSNELDNLKIFFLKVFNVNSEMRPNTTELLNNTIFS*	arCOG03682 | 2QQQ3 | 2QRJ8 | 2QRYR | 2R6K4 | 2RRUS | 2RW7G | 2RZ04 | 2SK2Y | 2SNGP | 2SNMF | 2T1CP | KOG0032 | KOG0033 | KOG0192 | KOG0193 | KOG0194 | KOG0196 | KOG0197 | KOG0198 | KOG0200 | KOG0574 | KOG0575 | KOG0576 | KOG0577 | KOG0578 | KOG0580 | KOG0583 | KOG0585 | KOG0586 | KOG0588 | KOG0589 | KOG0590 | KOG0591 | KOG0592 | KOG0593 | KOG0594 | KOG0595 | KOG0596 | KOG0597 | KOG0598 | KOG0599 …	91.6	KLT | KLT | KLT | KLT | S | S | F | S | S | S | S | S | T | J | KLT | KLT | KLT | KLT | KLT | IQ | T | T | T | G | BQ | F | H | G | T | T | T | T | T | T | T | T | G | T | O | G | H | G | G | T | G | T | T | T | KLT | T | T | F | KLT | H | H | G | H | T | H | H | F | M | F | O | Q | T | KLT | H | H | T | KLT | KLT | T | J | T | KLT | H | E | H | I | KLT | G | T | E | T | KLT | KLT | KLT | Z | U |…	Transcription;Replication, recombination and repair;Signal transduction mechanisms | Transcription;Replication, recombination and repair;Signal transduction mechanisms | Transcription;Replication, recombination and repair;Signal transduction mechanisms | Transcription;Replication, recombination and repair;Signal transduction mechanisms | Function unknown | Function unknown | Nucleotide transport …	Serine threonine protein kinase | neutrophil clearance | protein kinase activity | transmembrane receptor protein tyrosine kinase activity | Protein tyrosine kinase | divergent subfamily of APPLE domains | protein serine/threonine kinase activity | Protein kinase domain | Protein tyrosine kinase | Protein tyrosine kinase | Protein tyrosine kinase | unknown | protein serine/threonine kinase activi…	PF00069 | PF07714	77.9	PKinase; Pkinase; Protein kinase domain | PKinase; Pkinase_Tyr; Protein tyrosine kinase	393	48
GVMAG-M-3300020187-27.fna|Ga0206130_10002314_8	GVMAG-M-3300020187-27.fna|Ga0206130_10002314	MDEIQLNYNAYKTVIELCKDRNYVISDEYLNINFETFKYLYLNKQTDIYCSDNSVINKKIYIKFVNTNKIKPNNIREFISNITKDYLSGDNNELLIILKTKPNNSILKIQKEKEYKHAEILWLGRLQFNITRHDLVPKHIEMKKDELDRFLQKYNIVNIYQLPHICKDDAIVKYYNFKVGTVLKIIRPSQTAANHTFYRVVK*	arCOG04258 | KOG3218	129.9	K | K	Transcription | Transcription	DNA-dependent RNA polymerase catalyzes the transcription of DNA into RNA using the four ribonucleoside triphosphates as substrates | DNA-directed 5'-3' RNA polymerase activity	PF01191 | PF03871	81.9	; RNA_pol_Rpb5_C; RNA polymerase Rpb5, C-terminal domain | PDDEXK; RNA_pol_Rpb5_N; RNA polymerase Rpb5, N-terminal domain	203	47
GVMAG-M-3300020187-27.fna|Ga0206130_10000580_49	GVMAG-M-3300020187-27.fna|Ga0206130_10000580	MEFFRSIKSELFSKISNSELPIILSKISIKYKKYNNVEVYTYKLKDKLDDDKEYGKYKSLIDLLPRACSIFVIDGQIQKILEGNKKFSGKTAIDEDPENDYSNLVNTSIYDHNEILDWAKNGNLEITYTEKENGKNCVASLFSYNDNLYLIAGSKNMHIPIKFEILSNESEWNDFKTKYSICDLTLGIFEDIRSNLKIFLSDFSKKEFLEEKNTIVGEYCDGQHFCDGNNTIKWFSISNNGNAKDPIESLKNLKKAGYNVVNYKTVYDSQWDKSNLETIEKIFEIGRTDEGEGGVLYCTNKITGKVILVKNKAVGYIFKRIARQCILRGYRYIEDISRRVCETKDYHKLNTVAAANYTKLLYDFGMWMMNKSYPCKIIGHTPVHSVKKHLDNGFNIRWK…	2QWHF | 2R07Z	52.4	S | S	Function unknown | Function unknown	unknown | Fungal tRNA ligase phosphodiesterase domain	_no_annot	_no_annot	_no_annot	810	46
GVMAG-M-3300020187-27.fna|Ga0206130_10001407_18	GVMAG-M-3300020187-27.fna|Ga0206130_10001407	MTNENENTEMNNYMFPACSYMLGLGGKTEDNSIIAFENVLKEENKCTRGLLVIKLSEDQNSTDQEAMLITPKEYDDGRPGVQLSDKLVSFEDTYVTVEGNDFHYKNMELACENDICLLITKDEKKEILKLNNQVIEFLKMNLIAQTIKIVIVDKKLCLSHVSIRNVTPLNAYVNWTNELIFETNVEFILGEPDINFDDDSEKSKWISENSYLVKDSEKYPLSTCSLSQLNDKIYLVIKSEDKDDILLGYIIPSSENKSDEDEKVNNLDTVIEENVNEINEVVNQ*	_no_annot	_no_annot	_no_annot	_no_annot	_no_annot	_no_annot	_no_annot	_no_annot	285	46
GVMAG-M-3300020187-27.fna|Ga0206130_10000624_35	GVMAG-M-3300020187-27.fna|Ga0206130_10000624	MNNNKYYEILNLNKNNNLSEKDIKNAYKKAALKWHPDKCNKSEDDKSFAENKFKDVTEAYNILSNPEKKKIYDKFGEEGLKKNNQPTFYTHPHTFTRHSFTFPNHTNFKSNNFNEFRFENSNFIFSNKNIKKERIINVYVTLEELYYGTKKKVHINDKEIVNEVFDLNILPGWKEGTKITYNRNNSKIILILKEKPHPNFIRENNDIIWKCKLTNKQSLSNVYITIPLLDGTKHIISTENGNIYDKKKIIIKSKGMPIKKTNPQQWGNLIVEFNIIVDN*	arCOG02846 | arCOG06880 | 2QPK0 | 2QQET | 2QQM2 | 2QQT8 | 2QQV4 | 2QRHR | 2QS8C | 2QV7G | 2QW5K | 2R0CR | 2R2WB | 2R90M | 2RIJM | 2RUDY | 2RYTK | 2S1G6 | 2S3QV | 2S4BZ | 2S6WI | 2S7YF | 2S902 | 2SCDJ | 2SCXI | 2SCZY | 2SD2Q | 2SD4Y | 2SDMD | 2SE74 | 2SEHN | 2SGR3 | 2SMVX | 2SQZE | 2T0E3 | 2T195 | 2T7N2 | 2T9EF | KOG0550 | KOG0624 | KOG0691 | KOG0712 | KOG0713 | KOG0714 | KOG0715 | KOG0716 | KOG07…	162.8	O | O | O | O | O | O | O | S | O | S | O | O | O | U | S | O | O | S | O | O | O | O | O | S | O | A | S | O | A | U | O | S | O | O | O | S | O | O | O | O | O | O | O | O | O | O | A | O | O | O | U | O | K | O | O | EG | O | L | S | O | O | O	Post-translational modification, protein turnover, and chaperones | Post-translational modification, protein turnover, and chaperones | Post-translational modification, protein turnover, and chaperones | Post-translational modification, protein turnover, and chaperones | Post-translational modification, protein turnover, and chaperones | Post-translational modification, protein turnover, and chap…	ATP binding to DnaK triggers the release of the substrate protein, thus completing the reaction cycle. Several rounds of ATP-dependent interactions between DnaJ, DnaK and GrpE are required for fully efficient folding. Also involved, together with DnaK and GrpE, in the DNA replication of plasmids through activation of initiation proteins | ATP binding to DnaK triggers the release of the substrate …	PF00226 | PF01556	83.4	Chaperone-J; DnaJ; DnaJ domain | ; DnaJ_C; DnaJ C terminal domain	280	46
GVMAG-M-3300020187-27.fna|Ga0206130_10001960_3	GVMAG-M-3300020187-27.fna|Ga0206130_10001960	MPFELKKFDMNMINDDKVIVLIGKRETGKSFLVKDLLYYHQDIPVGTVISGTEGANAFYSSIMPSIFIHGEYRQEIISNMLKRQKKVIAAINKEITDTGFSNIDPRGFIILDDCLYDKSWVNSKHIRSLFMNGRHYKAMFIITMQYALGIPPNLRTNIDFTFILRENIVSNRKRLYEQYAGMFPSFDVFSQVMDQCTENFECLVINNNAKSNKLEDQVFWYKATSHENFRLGAPQFWQYHSENYNPNFDDEEEGIDLNEMRNSRKGPIVNVKKTIS*	2SEJ0 | 2SZS6	146.9	S | S	Function unknown | Function unknown	unknown | Poxvirus A32 protein	_no_annot	_no_annot	_no_annot	277	46
GVMAG-M-3300020187-27.fna|Ga0206130_10004028_21	GVMAG-M-3300020187-27.fna|Ga0206130_10004028	MTDTIYVYITKESVGWIIGVKGFRIKNLKNDTHTDITYNNTDNYFKIEGTIEDIHNARIIIQDLEKSYYRKNYYTNLYNKQKIMNDTVLSLRRMLDRHSNIME*	2S95H | KOG1676 | KOG2192	31.6	A | O | L	RNA processing and modification | Post-translational modification, protein turnover, and chaperones | Replication, recombination and repair	K homology RNA-binding domain | negative regulation of low-density lipoprotein particle clearance | positive regulation of low-density lipoprotein particle receptor biosynthetic process	PF00013	29.8	KH; KH_1; KH domain	104	46
GVMAG-M-3300020187-27.fna|Ga0206130_10000580_26	GVMAG-M-3300020187-27.fna|Ga0206130_10000580	MTNPSSDKIMNKKAIFFKKGLCGLSNLGNTCFMNSIIQCLNGCRNFQKFFLSDSYKNDINTNKPEHNLVEQWAILSKGLYNKNCVITPSSFFRCVQYLSMTKGSGEFSGYGENDSQEFLQFLLENIHIGITKEVIMTINGKPKNDLDKQAIKAYNSWKQYFRNDFSIIIEKFYGQLISKITTENDINFLSESYDPFSNLSLEIPNKQNINIYDCLDNFTKKEEIEFKNKEDDNNTYFKNLVFWETPKNLVIFFKRFDNKGNKKLDLINFPIKNLDLSKYCVGYDRENTIYDLFAVSNHSGVTEGGHYWAYTKNYDGNWYKYNDKIVTLKNEEDIVTINAYCLFYKKRKSRINKY*	2QSIQ | KOG0944 | KOG1863 | KOG1864 | KOG1865 | KOG1866 | KOG1867 | KOG1868 | KOG1870 | KOG1871 | KOG1872 | KOG1873 | KOG2026 | KOG2912 | KOG3225 | KOG3394 | KOG4090 | KOG4598 | KOG4745 | COG5533	261.6	O | O | O | O | O | O | O | O | O | O | O | O | O | J | O | G | O | O | O | O	Post-translational modification, protein turnover, and chaperones | Post-translational modification, protein turnover, and chaperones | Post-translational modification, protein turnover, and chaperones | Post-translational modification, protein turnover, and chaperones | Post-translational modification, protein turnover, and chaperones | Post-translational modification, protein turnover, and chap…	Ubiquitin carboxyl-terminal hydrolase | thiol-dependent ubiquitin-specific protease activity | ubiquitinyl hydrolase activity | ubiquitinyl hydrolase activity | ubiquitinyl hydrolase activity | ubiquitinyl hydrolase activity | ubiquitin carboxyl-terminal hydrolase | ubiquitinyl hydrolase activity | ubiquitinyl hydrolase activity | ubiquitinyl hydrolase activity | catalytic activity, acting on a p…	PF00443	178.9	Peptidase_CA; UCH; Ubiquitin carboxyl-terminal hydrolase	355	45
GVMAG-M-3300020187-27.fna|Ga0206130_10000580_25	GVMAG-M-3300020187-27.fna|Ga0206130_10000580	MDKKTISTIALTLIILQGILGYNLYINNNYNGSKLGVIDTLKNIIGLLEIVKDKVDDTIDDVKETAENTIDVVKETVEDTAEIISENIIDPISENIVQPLFDKISNDDDDNELDNNKSDENNENNENNTKNEENNSKKSKSKKKEKKKLTRFTDEKEVFNIDRNDFTYEEAGLVCQAFDAKLATFDQIVKAHKGDKDKKGAHWCNYGWSENQMALYPTQENIWKKIQKGPEEEKNKCGNPGVNGGYFKNKDLKFGVNCYGYRPKPDPGKILYSTNFDDDNELDSKSIELLNKYKSDIEKGDLSIRPYNNNYWSKYSFKKSKYIINPNSNSTIDPVILEVPVSDDNKNPNLYITK*	2QRAR | 2QVXC | 2QWFF | 30V8G	30.8	S | S | S | S	Function unknown | Function unknown | Function unknown | Function unknown	hyaluronic acid binding | Link (Hyaluronan-binding) | hyaluronic acid binding | unknown	PF00193	39.9	C_Lectin; Xlink; Extracellular link domain	355	45
GVMAG-M-3300020187-27.fna|Ga0206130_10007180_10	GVMAG-M-3300020187-27.fna|Ga0206130_10007180	MTDKINSIEIDNDVFESFKTNVKSYINLDDDIKKLEKHIRERKQSKQKISNEILMFMNNNNIEDLSTESGKLKKNIKYSKKPLNKKNLKSKLLEYYKNNELQSDALFKFIDNRDKEEKIELKRIIKKE*	_no_annot	_no_annot	_no_annot	_no_annot	_no_annot	_no_annot	_no_annot	_no_annot	129	45
GVMAG-M-3300020187-27.fna|Ga0206130_10000624_15	GVMAG-M-3300020187-27.fna|Ga0206130_10000624	MNYYDLLIFLIFKEIICIYNINMKYNCKRCGYSTNIKCNLITHFERKKQCEPKLVDIDIKTLFLELSGKGVKICVPVVETIVPVVDTVVEEKKPQYICTGCKKKFKNSKNLNQHIYRYGCKKKEEEVIKESNKIAELEEKLAEKDKLLEEKDIIIEEKLAEKDAKMDFLEKQIEILMKKAGNNTTNTDNSINTDNSITNNDNKQIQININGFGKEDLSYLTDKYFRELFNIPFSAITTLVEDIHFNPKKPQNWNAKIQDDKTSKALIYNAEKKMWVKREKKEVINEMVEKSYNMLDANYEIQKEAKTLDEKGKRKFGNFMKIYDKGDKQLDKRYETAVRENLMNYKEYHMQ*	_no_annot	_no_annot	_no_annot	_no_annot	_no_annot	_no_annot	_no_annot	_no_annot	352	43.56
GVMAG-M-3300020187-27.fna|Ga0206130_10005644_5	GVMAG-M-3300020187-27.fna|Ga0206130_10005644	MGNSSSNQINNNVEISKEEYEKYIKYKNAKKKQENNNIKQKKNNVNPINDNHQSHNSSNVNLSNQNLDNLYYNQHMNQQIGKSTINNKIRDYQINNETAFKSQFGVGIVGEDNNDINSSYLPRMKTEFNSGKDSINNFEKKVQSLSNNRLQDFSQQNSKNYNNNNFQQQNSMNYNNNLYINEEEYYTSKNNSNYKNTNTQDIDYDKLDPFNILEKKKISLEDLKYVYKKLSIIHHPDKGGDISNFNKLMEAYDYIEETINMRINDKTHLELKNNYNEELNNEQKKMNINMQEISSKDNFNINKFNSIYQETKLYNPNDEGYSDIMDKSSKNRDDIDIKNNVGKFTQDKFKRTFENEKKKNNNNSVVKYTAPEPVSIGKIGFSELGEGSLSNYTSINNGM…	2SCA3 | COG2214	38	O | O	Post-translational modification, protein turnover, and chaperones | Post-translational modification, protein turnover, and chaperones	DnaJ molecular chaperone homology domain | Heat shock protein DnaJ domain protein	_no_annot	_no_annot	_no_annot	487	43
GVMAG-M-3300020187-27.fna|Ga0206130_10004028_16	GVMAG-M-3300020187-27.fna|Ga0206130_10004028	MNDHIPKNIIYLPNIINLELEKEALLELDNYQKWNPIQGKRYKGTKDMRLGFGRHHQLPIPEIFNKISQKAIQIFSEKNPELFSEKIEFKYFTPETLVINKYNIGDKCGAHHDPPRENPLVIGITIGNSRKMRWRNDKNKNIKYDIITEPRSLYAFWGDAFNNWTHESVASKKQKGTLYSLTFRKHRANIN*	KOG4176 | COG3145	62.6	L | L	Replication, recombination and repair | Replication, recombination and repair	dioxygenase activity | DNA-N1-methyladenine dioxygenase activity	PF13532	43.5	Cupin; 2OG-FeII_Oxy_2; 2OG-Fe(II) oxygenase superfamily	192	43
GVMAG-M-3300020187-27.fna|Ga0206130_10001484_4	GVMAG-M-3300020187-27.fna|Ga0206130_10001484	MTWLKLNFINYDINTINSRGFYISYQDKCIKDLNHNLVINVPFLINGNYDLYKVELELKKSNLLIFIYCNFMKLNKLIENNESIPKRNELFEILKNNIENFKYNEDIFNYQLKKIFHENYCNTLDKFINNLYKKTIVKTVNDNELEIDNLYINLDKQELIINKDKDLSICSSYIIFDINNNYNLLHNLIKYFSNSKVLLIINDEKIKNLSFNKDSIYINLKNYKKIMLKEILSSKFVIIDTNLIKNRNYFNNYTKYHSSLDHKKGYLNYQKHINNIILLDKLENIYFYNVELIKFDNIIFLDNLNSDIVSNSNFKFLTNIIKFNNKIFLQTKWNFNFNYSYYIQNKSILFCEVKYLNDIAYNKNFIKNNIYFYLEGDNINQIYNSKIIRINKSNIELID…	_no_annot	_no_annot	_no_annot	_no_annot	_no_annot	_no_annot	_no_annot	_no_annot	601	42
GVMAG-M-3300020187-27.fna|Ga0206130_10007180_3	GVMAG-M-3300020187-27.fna|Ga0206130_10007180	MGIGYFQLTVTSEQDKYLVGNPEFTYFKAVYKKHTNFAKETFNLNFVGETFMESNNNLGKKLYCTIPKNGDLLHRMYLVFDIQSVSPPKKKNDGTIDTTIETIKKNVLPYISIDAQALIESIEIKIGDQTIDKHTGEWMHIYNEISLTSNKNEMLCDMINTNINIKESQISQKDGLIYIPLIFWFNRNPGLSLPLIALQNSDVKIDLKLNSRSKIDNKLMIGNNNTGLQINSIYMLAEYIHLDNQEKLLFSSKSHEYLIEQVQFNNNINVPLKLVDIPVDKQYNEYQHKFEIPFQNPIKELFWAIQDDISNVNSNGTEEYKENGFVKRRYSSGNHIYNYWFNLDYNDNTKLNQMIDGTITLNGIDMFEPISGNYFNSVLKYQYYNGYNYKNLGSELMNN…	2SSZG	237.9	S	Function unknown	Large eukaryotic DNA virus major capsid protein	PF16903 | PF04451	119.9	Nucleoplasmin; Capsid_N; Major capsid protein N-terminus | Hexon; Capsid_NCLDV; Large eukaryotic DNA virus major capsid protein	503	42
GVMAG-M-3300020187-27.fna|Ga0206130_10001407_25	GVMAG-M-3300020187-27.fna|Ga0206130_10001407	MEVQLLQPSRSEIQKHIGLEDNHKLLILKTINGKSIFIKYFANHTRLIDIYKCLENDIKYNYFNGNDYICNVDFTKHFSFKFNNKVISIDNIEKDLSELGILRNCEEIFLLIKNSYDNIDINDCLKRKEIVGRSNIQIVTLTGKQFILEVPNDVKIKEIKLLIQDKNNNPPDQQRLINSGKQLPDDILLIDHLKNMNPDTIIENLDYTIIHLVLRLRGGMFHEISGRNGNYESLDKIINNIYYVDKFKYSI*	2SFPK | 2SJBF | KOG0001 | KOG0003 | KOG0004 | KOG0005 | KOG0010 | KOG0011 | KOG4248 | COG5272	62.7	S | O | O | J | J | O | O | O | O | O	Function unknown | Post-translational modification, protein turnover, and chaperones | Post-translational modification, protein turnover, and chaperones | Translation, ribosomal structure and biogenesis | Translation, ribosomal structure and biogenesis | Post-translational modification, protein turnover, and chaperones | Post-translational modification, protein turnover, and chaperones | Post-tra…	Ubiquitin homologues | Ubiquitin homologues | cellular macromolecule catabolic process | structural constituent of ribosome | structural constituent of ribosome | protein neddylation | negative regulation of store-operated calcium channel activity | damaged DNA binding | endoplasmic reticulum stress-induced pre-emptive quality control | ubiquitin	PF00240	47.4	Ubiquitin; ubiquitin; Ubiquitin family	252	42
GVMAG-M-3300020187-27.fna|Ga0206130_10001625_21	GVMAG-M-3300020187-27.fna|Ga0206130_10001625	MKNDYSSKFTTYKLKKNKNFVGIHRKNEKKKNDTIQSISSCENKIYQKLRNNISIREKKDCAICLENLYSENNLKKPVILKCGHKFHPNCLYQWLHKNNTCPLCRIKCTLISISKKDSLDLEIEKFRKQAIQGDGTSRYKYFFLKNKKEISQLESEYFLNILVNYIDNNCCSKIPNDILSYINENDINLK*	2QPSB | 2QPW0 | 2QQ8V | 2QSQ8 | 2QTWJ | 2QUGX | 2QUK3 | 2QVP3 | 2QW56 | 2QYA5 | 2R30J | 2R3K9 | 2R47G | 2R49R | 2R8AW | 2R8FW | 2RAP7 | 2RF5R | 2RGAW | 2RHRI | 2RNWN | 2RPDG | 2RPWA | 2RQTI | 2RRZU | 2RSS9 | 2RST0 | 2RT1G | 2RTIB | 2RUM8 | 2RUUN | 2RUVK | 2RUVP | 2RV51 | 2RXR2 | 2RZA9 | 2S10M | 2S1BR | 2S3YP | 2S4PN | 2S99M | 2SBVS | 2SC5Q | 2SCTT | 2SDN9 | 2SE7A | 2SE8T | 2SEC9 | 2SG2R | 2SGET |…	60.6	S | S | S | V | S | S | S | S | S | S | U | S | O | O | O | S | S | S | O | S | O | S | S | S | S | S | S | S | O | S | L | S | L | S | S | S | O | S | S | O | S | S | O | O | S | O | S | S | S | O | S | S | S | S | S | S | O | S | S | A | O | O | S | S | S | S | O | S | S | S | S | O | S | B | KL | O | O | O | O | GO | O | S | LO | O | O | E | L | KLT | O | A | I | K | L | O | O | S	Function unknown | Function unknown | Function unknown | Defense mechanisms | Function unknown | Function unknown | Function unknown | Function unknown | Function unknown | Function unknown | Intracellular trafficking, secretion, and vesicular transport | Function unknown | Post-translational modification, protein turnover, and chaperones | Post-translational modification, protein turnover, and c…	Zinc finger, C3HC4 type (RING finger) | RING-like zinc finger | positive regulation of ubiquitin-dependent protein catabolic process | methyl-CpNpN binding | Pleckstrin homology domain | PX domain | VWA / Hh protein intein-like | Ring finger domain | Ring finger domain | zinc-RING finger domain | Zinc-finger of the MIZ type in Nse subunit | RING-H2 zinc finger domain | RING-type zinc-finger | RIN…	PF00097 | PF13923 | PF12678 | PF17123 | PF13639 | PF14634 | PF13445	51.4	RING; zf-C3HC4; Zinc finger, C3HC4 type (RING finger) | RING; zf-C3HC4_2; Zinc finger, C3HC4 type (RING finger) | RING; zf-rbx1; RING-H2 zinc finger domain | RING; zf-RING_11; RING-like zinc finger | RING; zf-RING_2; Ring finger domain | RING; zf-RING_5; zinc-RING finger domain | RING; zf-RING_UBOX; RING-type zinc-finger	191	42
GVMAG-M-3300020187-27.fna|Ga0206130_10001407_28	GVMAG-M-3300020187-27.fna|Ga0206130_10001407	MNIYTDVVCDLFHSGHVSFFKTINNIYPNCNLIVGLMSDDECKNYKRKPIYNIEERYMILSSIKYVKKVIKNAPMPITENFIKEQNIDLIIHGDDISKESENYWYKIPILMNIYKTVPYTESISSSKIIEKIKLNY*	arCOG01222 | 2SFY4 | 2ST46 | KOG2803 | KOG2804 | KOG3544 | COG0615 | COG2870	121	F | IM | S | IM | IM | D | H | H	Nucleotide transport and metabolism | Lipid transport and metabolism;Cell wall/membrane/envelope biogenesis | Function unknown | Lipid transport and metabolism;Cell wall/membrane/envelope biogenesis | Lipid transport and metabolism;Cell wall/membrane/envelope biogenesis | Cell cycle control, cell division, chromosome partitioning | Coenzyme transport and metabolism | Coenzyme transport and metabo…	Catalyzes the transfer of the AMP portion of ATP to flavin mononucleotide (FMN) to produce flavin adenine dinucleotide (FAD) coenzyme | Cytidylyltransferase-like | Cytidylyltransferase-like | cytidylyltransferase | choline-phosphate cytidylyltransferase activity | structural constituent of cuticle | ADP-L-glycero-beta-D-manno-heptose biosynthetic process | Catalyzes the ADP transfer from ATP to D…	PF01467	63.4	HUP; CTP_transf_like; Cytidylyltransferase-like	137	42
GVMAG-M-3300020187-27.fna|Ga0206130_10001960_5	GVMAG-M-3300020187-27.fna|Ga0206130_10001960	MIDNIINKNLGLKIFKEEKKEILNRSVKKNFNINSINNFSPIFNLFTNNFIYNINFNNSRQIIKLKKKKKKINIKKIIYKKKKNYKNKKNFKNKKKIIKLKKKKRQVHINGGIYVGEINYRNKKYFTNIFVKESNIVNLNNISINSLKNSTDEELYLKSYYKYNLNSSSNIELFILYITSKLYELDISPNFQLFYGFSNVNMKKLTTELENTEELKFYKKIIKSDKFKIKIFKNNKRYYVERYNMPCLLLYSEVLDSDLHNYIRKSERILEHEWCSYIFQIIAGLTICQKYFNLCHNDLHLANIMYKYTEKKYLYFEYKNKIYRIHTYNKILKIIDWGRGTYDFNNFKGQNTIYNSDGDAYGQYIYRRINNKGKKPIDYNLSTDLVIFGSNIINDNLFP…	KOG0611 | KOG0661	28.3	T | G	Signal transduction mechanisms | Carbohydrate transport and metabolism	protein kinase activity | protein serine/threonine kinase activity	_no_annot	_no_annot	_no_annot	472	41
GVMAG-M-3300020187-27.fna|Ga0206130_10000580_50	GVMAG-M-3300020187-27.fna|Ga0206130_10000580	MNIKEIFTSNDYLGLTCEIKGWITTSRVQSNLAFIYINDGSCLTSLQIVIEFDDDIDTDNKNKLKELSKSVCISVYGEITKSPAKEQLFELKTDLDNLKIIGTVNPDHFPLAKKAHGLDYVRKYPHLRVRTNTFGMLARIRNTCSFATHTYFQNLKYINVHTPIITSNDCEGAGETFTVTNIDTRINDMIKNNKINYKNDFFEKKTFLTVSGQLHAESYAIGLSKVYTFGPTFRAENSNTSRHLAEFWMVEPEAAFISFDELMNLAENYIKFCIKKVLEDNIDDLEFIDKYIYKGKKEFLENLIESSFKKISYTEVVEILINDYDDKSKFDKIEKWGDDLNSSQEKYITSKYGPTIVYDYPKEIKSFYMKVNKDGKTVQAMDILVPEIGEIIGGSMREE…	arCOG00406 | arCOG00407 | arCOG00408 | arCOG00409 | KOG0554 | KOG0555 | KOG0556 | KOG1885 | KOG2411 | KOG2511 | KOG3114 | COG0017 | COG0173 | COG1190 | COG2269 | COG2316 | COG4865	629.9	J | J | J | J | J | J | J | J | J | H | O | J | J | J | J | J | E	Translation, ribosomal structure and biogenesis | Translation, ribosomal structure and biogenesis | Translation, ribosomal structure and biogenesis | Translation, ribosomal structure and biogenesis | Translation, ribosomal structure and biogenesis | Translation, ribosomal structure and biogenesis | Translation, ribosomal structure and biogenesis | Translation, ribosomal structure and biogenesis |…	Aspartyl-tRNA synthetase with relaxed tRNA specificity since it is able to aspartylate not only its cognate tRNA(Asp) but also tRNA(Asn). Reaction proceeds in two steps L-aspartate is first activated by ATP to form Asp-AMP and then transferred to the acceptor end of tRNA(Asp Asn) | PFAM tRNA synthetase, class II (D, K and N) | Belongs to the class-II aminoacyl-tRNA synthetase family | PFAM tRNA s…	PF00152	288.2	tRNA_synt_II; tRNA-synt_2; tRNA synthetases class II (D, K and N)	468	41
GVMAG-M-3300020187-27.fna|Ga0206130_10000469_67	GVMAG-M-3300020187-27.fna|Ga0206130_10000469	MIDSIKSKILFIKSKNDEDITFDAINSHICNLNSCRELRFHNYYYINNEKPFEITDKILCKLNKLEINNENVNSYSLELYSKELELSELKAFINELKRKYLYEKNNKLDNLKYYFDEHHVTLMKNSNDTIKFSTAPTEIVFKMTQFNTNKSLKNVFGNHLKLIKERMDLFINNTQWYIEKGIPYTLGILLHGPPGTGKTSIIKAIAKDTNRHIFNIKLYQDTTKSQIHNLFFNENVKVIKNGQTETFTIPLNDRIYVLEDVDCDNELLLDRNFKTTKDHKIVKSNNYENTFESRFEQYDLHKIHYADFFKDDDNKCKDNNFKLRGDNELQEDTTEQLTLSYILNILDGILETPGRILIMTTNYPDKLDKALIRPGRIDINLEVGYCDISMIQEMFKFFY…	arCOG00441 | arCOG00470 | arCOG01306 | arCOG01307 | arCOG01308 | arCOG04163 | arCOG04368 | 2S9FR | KOG0651 | KOG0652 | KOG0726 | KOG0727 | KOG0728 | KOG0729 | KOG0730 | KOG0731 | KOG0732 | KOG0733 | KOG0734 | KOG0735 | KOG0736 | KOG0737 | KOG0738 | KOG0739 | KOG0740 | KOG0741 | KOG0742 | KOG0743 | KOG2004 | KOG4077 | COG0464 | COG0465 | COG0466 | COG1222 | COG1223 | COG1484 | COG2127	182.2	V | L | O | O | O | O | O | O | O | O | O | O | O | O | O | O | C | O | O | O | O | O | C | O | O | O | O | O | O | O | O | O | O | O | O | L | T	Defense mechanisms | Replication, recombination and repair | Post-translational modification, protein turnover, and chaperones | Post-translational modification, protein turnover, and chaperones | Post-translational modification, protein turnover, and chaperones | Post-translational modification, protein turnover, and chaperones | Post-translational modification, protein turnover, and chaperones …	ATPase associated with various cellular activities, AAA_5 | Part of the RFC clamp loader complex which loads the PCNA sliding clamp onto DNA | ATPase which is responsible for recognizing, binding, unfolding and translocation of substrate proteins into the archaeal 20S proteasome core particle. Is essential for opening the gate of the 20S proteasome via an interaction with its C- terminus, thereby…	PF00004 | PF07728	65.2	P-loop_NTPase; AAA; ATPase family associated with various cellular activities (AAA) | P-loop_NTPase; AAA_5; AAA domain (dynein-related subfamily)	446	41
GVMAG-M-3300020187-27.fna|Ga0206130_10000469_69	GVMAG-M-3300020187-27.fna|Ga0206130_10000469	MTLAVENFNKCMEDKKQYFLENTFDPDIFKIEDVENDNACFYRAVSNVINYSCPSDKISSLKKLDNYGCYKNIEQVLQNEDWGYSSDNQDKLSKYFQKKSYNWIKNNFHIYLEEYGMNLETMCQITHEIDIKEYIDRYKYFAGDKIITKHDSGKVYKSGGKKGQPIITEIELEDRWGSTLEQIALSEIFKVSIIILSPQNLLHNKIITGKITNNKAEKGVRFKVMQIIGKSYLLEKHPIFILWKKQKNEGHYIALYLKEFHDSIEGKSLQYIYKQLFPKRQSLKDYIDSTKIV*	_no_annot	_no_annot	_no_annot	_no_annot	_no_annot	_no_annot	_no_annot	_no_annot	294	41
GVMAG-M-3300020187-27.fna|Ga0206130_10000624_37	GVMAG-M-3300020187-27.fna|Ga0206130_10000624	MIKRIEIILGCMFSGKSTELLRRLSRYQAINIDTLLINHLFDTRTGNSIKTHDNLEKKALKVKTLMEIVNTDEYLNSNVIGIDEAQFFTDLKEFVLYSEKNKTIIIAGLDGDSNREPFGEILNCIPLCDEVVKLTAMDMMKNDGTKAIFSLKKKIKNELNISNKNIDIGSEDKYLAVSREIFLQTKDKE*	arCOG04798 | KOG3125	167.7	F | F	Nucleotide transport and metabolism | Nucleotide transport and metabolism	thymidine kinase | thymidine kinase activity	PF00265	136.7	P-loop_NTPase; TK; Thymidine kinase	190	41
GVMAG-M-3300020187-27.fna|Ga0206130_10004785_11	GVMAG-M-3300020187-27.fna|Ga0206130_10004785	MVKNTTGGSKHKKFAKNRDNNQDKLNIKNLIKSDSDQEYAYIINVLGNCRFNVECSDNKNRLAHMRGKLKKRSWCNEGDIILISLRDFQDDKCDIIQKYTPEQIQILIENNEIPEFLIKKKTGYLDNEITFNYQNTKNDENNKDKNDNKNNNNTYLDYNLDDNSDSDDNFDINHI*	arCOG01179 | KOG2925 | KOG3403	117.2	J | J | J	Translation, ribosomal structure and biogenesis | Translation, ribosomal structure and biogenesis | Translation, ribosomal structure and biogenesis	Seems to be required for maximal rate of protein biosynthesis. Enhances ribosome dissociation into subunits and stabilizes the binding of the initiator Met-tRNA(I) to 40 S ribosomal subunits | translation initiation factor activity | translation initiation factor activity	PF01176	64.2	OB; eIF-1a; Translation initiation factor 1A / IF-1	176	41
GVMAG-M-3300020187-27.fna|Ga0206130_10003928_18	GVMAG-M-3300020187-27.fna|Ga0206130_10003928	MENTTISPNIKFKSSYNDITKDINISPIINSSKDLSNECQKINTVDLKRCNHPECNKKLKLTDIKCRCGFKFCAEHRYSDIHNCTFDYKNMGKIELTKQNPIVNFSKLEKLT*	KOG3173 | KOG3183	79.7	Q | L	Secondary metabolites biosynthesis, transport, and catabolism | Replication, recombination and repair	zinc ion binding | zinc ion binding	PF01428	41	; zf-AN1; AN1-like Zinc finger	113	41
GVMAG-M-3300020187-27.fna|Ga0206130_10003928_21	GVMAG-M-3300020187-27.fna|Ga0206130_10003928	MINICTDEYNGKLDFSEYSFNLSNFQKHSIDALEKGNNVEVVAPTACGKTLVAEHIIKKAANLDKSINKRKIIYTSPIKALSNCLFNEFSKKFKNINFGLLTGDIKYNPDADCIIMTTEILRNLLYNKKIKSTKLELSIEIDIYQEVYAVIFDEVHYIANKERGRVWEESLILLPSDIQLIMLSATIDKPEIFGKWIQDIKNVPLTLSSTNKRVVPLKHYIYLSFLPKFDNLEKKPDDEDTIKIFNKNLIEIMDEHGNFNIEQYEKAIKIKNKYSNFISRKVIFNDLGTYLKERNMLPAIMFTLSRKKCEEYSKMVNLSFNDDIESSLACKIFDNELRKSNNYNNIIKMPEYIEIKELITKGIAYHHSGVYHLFKEVIEKMLSYKDIDGTNKPLIKFLF…	arCOG00553 | arCOG00554 | arCOG00555 | arCOG00557 | arCOG00560 | arCOG00874 | arCOG03143 | KOG0351 | KOG0947 | KOG0948 | KOG0949 | KOG0950 | KOG0952 | KOG0953 | KOG1131 | KOG3004 | COG1061 | COG1201 | COG1203 | COG1204 | COG2254 | COG4581	536.1	L | L | L | L | L | L | S | L | L | L | L | L | L | L | KL | Q | L | L | L | L | L | L	Replication, recombination and repair | Replication, recombination and repair | Replication, recombination and repair | Replication, recombination and repair | Replication, recombination and repair | Replication, recombination and repair | Function unknown | Replication, recombination and repair | Replication, recombination and repair | Replication, recombination and repair | Replication, recombi…	DNA-dependent ATPase and 3'-5' DNA helicase that may be involved in repair of stalled replication forks | DEAD DEAH box helicase | COG1205 Distinct helicase family with a unique C-terminal domain including a metal-binding cysteine cluster | DEAD DEAH box helicase | DEAD DEAH box helicase | COG1061 DNA or RNA helicases of superfamily II | COG1202 Superfamily II helicase, archaea-specific | four-wa…	PF00270 | PF08148 | PF04851	72.8	P-loop_NTPase; DEAD; DEAD/DEAH box helicase | ; DSHCT; DSHCT (NUC185) domain | P-loop_NTPase; ResIII; Type III restriction enzyme, res subunit	820	40
GVMAG-M-3300020187-27.fna|Ga0206130_10005644_7	GVMAG-M-3300020187-27.fna|Ga0206130_10005644	MYNYIKDPLTNNFVTINSNLGKSILKKYLNVLKGGSFEIKRPISMINNLLCTTSLYYHEINFPDLPKKNIIIIGDTHIPCNENSTHSSDIFLDEFIMDIIDKCKNKNLCIDFFFEKPLKPFQFGGYNTSNMSNSSLDTLNYIRALFHQCSSINYNSPEIDGCIIETNKSEFTKYDNLRVHNVDLRQIPINDDSESRVWLSIFQAPFTIEILQADESYPILENLYIWILEGNKDKEPPNIPIIKENPLFNKTFKLIIAEAKKMIIKIHKERINYNANKIYNIEYKDITDTFIKVKNELMSSKRVEFYVHLLALPVDIYIILRMLKKFSQESEKPKRGPKLCRNQNNDMNKIVIFAGDDHAIFLSKILEYLFNNSCKFIITNDEILELRKKNKFLNTQKIK…	_no_annot	_no_annot	_no_annot	_no_annot	_no_annot	_no_annot	_no_annot	_no_annot	658	40
GVMAG-M-3300020187-27.fna|Ga0206130_10000469_11	GVMAG-M-3300020187-27.fna|Ga0206130_10000469	MGGSESKPISEENNSMFNNMYNLIPSFPLKEYEKVYLTNYNKYITNNFDLNKKYIDLRNECPPILDVQNIPLHPIASVCSIINYQLNKNKLPLFPPSILFIYYNCKFYGNINSILSYEIIFKSIEKYGFCSEIDFPYIIDNLHLKPSIKSYKNAEAFKFININRLENNLELIKRYLQAEQLILISIVLYCDLNNITDKLWIPDLSTDKRIGSTSGILVGYSDDRESFIVKMAYGKNFGTSGYITIPYKYILDIDLTPELYSLDLKKNRIEGFINQNRELISLENKIKNENNNNYKKTENLDSLFN*	2S8PN | 2SA06 | COG4870	86.1	O | O | O	Post-translational modification, protein turnover, and chaperones | Post-translational modification, protein turnover, and chaperones | Post-translational modification, protein turnover, and chaperones	Belongs to the peptidase C1 family | Belongs to the peptidase C1 family | transferase activity, transferring glycosyl groups	_no_annot	_no_annot	_no_annot	306	40
GVMAG-M-3300020187-27.fna|Ga0206130_10001211_25	GVMAG-M-3300020187-27.fna|Ga0206130_10001211	MINSYNNLETNVRNLYSKNNLEILNNMKSLSNDSSIQKFYINNKSFENGTLRIKIPGIYILTENINFSPNKDVESSQNCEDLKNVLDNFHPRYPDQINDYPKPPYQFGFFAAITIECDNVIIDLNNKTLKQSNMHYYHQRFYSNIELNESPFIAGQGPSNFGDIQYPSNIWIKNGTIGLSSHHGIHGNGNKNILLENLIIKDYEVGGIALNGSENVICRNIEIKDSSKIVDINFLYSNALYTRRFLYELWQHNPNASLNINGNTNKSIKTIICELQMEMIQKVYKLILENKKPISQLFTNNTKLPEGNVYGIVFNGLGVVVGDFLKNMEGVIGNKNIVVHDILFENLDSFPREIITMTDKKKPHLGTVGNTMPYLDIYDKNNGYYLPNSMTNATVILAK…	2SVCS	242.7	S	Function unknown	unknown	_no_annot	_no_annot	_no_annot	642	39
GVMAG-M-3300020187-27.fna|Ga0206130_10000469_3	GVMAG-M-3300020187-27.fna|Ga0206130_10000469	MIKKFFFIFICLIFIYYKKIYNTHHKFWDNQPVSRKYLKNEGIISKNPKFNIILKNNMFFRNININSKYDLSLIHQFINNHFSNSYEYSIDFLKESLFYLDENTSNNIGLFNHNNEIIGFIHCKLIKLNIKDKIQNFYYTDFLCVHKNYRNKNLATLLISKIITYYNQYQPFIFKKDVKNLPFNYINKTSYYYKNIDYNKYYKIENKIQFLNEENILKIFNFITNVLKKKKIYQIFSIEEFKKLYINTTKNCIIEYDYNDQIISVIIFITINFVQNKNTIKTFDIEHIFIDTLGYNFEIFNFLIDYAKKKNIKMITLIDQMYNKYFIDQYNMLKSMNIYFHSYNYHLNEIIDNFYMAFNFL*	KOG2779	37.5	I	Lipid transport and metabolism	Adds a myristoyl group to the N-terminal glycine residue of certain cellular proteins	PF00583 | PF13527 | PF01233	53.1	Acetyltrans; Acetyltransf_1; Acetyltransferase (GNAT) family | Acetyltrans; Acetyltransf_9; Acetyltransferase (GNAT) domain | Acetyltrans; NMT; Myristoyl-CoA:protein N-myristoyltransferase, N-terminal domain	362	38
GVMAG-M-3300020187-27.fna|Ga0206130_10001496_11	GVMAG-M-3300020187-27.fna|Ga0206130_10001496	MNILKIILLGDSGVGKSRICNRYFKSDKSFENGATVGVDFNFKIFTVNNTIYRVHLWDTAGQERFRSIIRSYYRDIDASILVFDVTNKNSFMNIKNWIVDIETNSENKLIFLIGNKIDIQDNNSITDKEINNLLEEYPIINKFYTISAKTDVNLDNALNDIFIKSINYNQYNKYYNISINNNDNLLEKDIDSGIKIDNNVINDYIELNYIKNDNIKRKNNCC*	arCOG00362 | arCOG00364 | arCOG05343 | arCOG06769 | 2QT3S | 2R326 | 2SG56 | 2TDJP | KOG0070 | KOG0071 | KOG0072 | KOG0073 | KOG0074 | KOG0075 | KOG0076 | KOG0078 | KOG0079 | KOG0080 | KOG0081 | KOG0083 | KOG0084 | KOG0086 | KOG0087 | KOG0088 | KOG0091 | KOG0092 | KOG0093 | KOG0094 | KOG0095 | KOG0096 | KOG0097 | KOG0098 | KOG0393 | KOG0394 | KOG0395 | KOG1191 | KOG1673 | KOG1687 | KOG1707 | KOG34…	161.7	K | S | S | S | S | S | S | S | BDLTU | L | K | J | KLT | L | L | O | S | T | S | DKT | KLT | Q | J | E | A | CO | O | BDLTU | S | A | J | F | B | K | G | D | S | C | F | L | S | L | E | F | P	Transcription | Function unknown | Function unknown | Function unknown | Function unknown | Function unknown | Function unknown | Function unknown | Chromatin structure and dynamics;Cell cycle control, cell division, chromosome partitioning;Replication, recombination and repair;Signal transduction mechanisms;Intracellular trafficking, secretion, and vesicular transport | Replication, recombinatio…	TIGRFAM Small GTP-binding protein | Miro domain protein | Ras family | Ras of Complex, Roc, domain of DAPkinase | GTP binding | Ras of Complex, Roc, domain of DAPkinase | Ras family | 50S ribosome-binding GTPase | GTP binding | Belongs to the small GTPase superfamily. Arf family | GTP binding | GTP binding | GTP binding | Belongs to the small GTPase superfamily. Arf family | GTP binding | GTPase …	PF00025 | PF04670 | PF01926 | PF00071 | PF08477	144.4	P-loop_NTPase; Arf; ADP-ribosylation factor family | P-loop_NTPase; Gtr1_RagA; Gtr1/RagA G protein conserved region | P-loop_NTPase; MMR_HSR1; 50S ribosome-binding GTPase | P-loop_NTPase; Ras; Ras family | P-loop_NTPase; Roc; Ras of Complex, Roc, domain of DAPkinase	223	38
GVMAG-M-3300020187-27.fna|Ga0206130_10003928_4	GVMAG-M-3300020187-27.fna|Ga0206130_10003928	MDDTKCMICYENYNYEINKPQILIPCGHNICEFCTVNLSNNKCPYCVQEIFTFAYNRSLLNNINFNKIQYNKINEDKMALNEAIIQNENLIKYLQSKNKIYKLNNNKLYYQLFKFKAEAQILRNNQILQNNIKQNNIKQRTSNKYINRMINTYDDINNNSYSDII*	2QSQ8 | 2RBYK | 2RQXZ | 2S10M | 2S1BE | 2SAGP | 2SMYQ | 2THR7 | KOG0298 | KOG0802 | KOG3161 | KOG4185	47.5	V | A | L | O | S | S | S | S | KL | O | O | K	Defense mechanisms | RNA processing and modification | Replication, recombination and repair | Post-translational modification, protein turnover, and chaperones | Function unknown | Function unknown | Function unknown | Function unknown | Transcription;Replication, recombination and repair | Post-translational modification, protein turnover, and chaperones | Post-translational modification, prote…	methyl-CpNpN binding | zinc-RING finger domain | Prokaryotic RING finger family 4 | RING-type zinc-finger | MULE transposase domain | Ring finger | unknown | zinc-RING finger domain | ATP binding | protein polyubiquitination | T follicular helper cell differentiation | zinc ion binding	PF14447 | PF00097 | PF13920 | PF13445	36.2	RING; Prok-RING_4; Prokaryotic RING finger family 4 | RING; zf-C3HC4; Zinc finger, C3HC4 type (RING finger) | RING; zf-C3HC4_3; Zinc finger, C3HC4 type (RING finger) | RING; zf-RING_UBOX; RING-type zinc-finger	166	38
GVMAG-M-3300020187-27.fna|Ga0206130_10007180_9	GVMAG-M-3300020187-27.fna|Ga0206130_10007180	MNKYIFVKKKKIYNTIDIKLSLNKDERQIGINNVKYIFDNIDEIYKNHYKKGRIWLTKEEIRDYYKVLLFDESLLLIHKFTRKIPNNEKYYKRLVKEFLLIKEKNFTKVFLQVKLILDLIDNNVLHIIRGSSGSSLVCYLLGITDIDPVLENISLARFMHEKREDIPDIDMDFPTHLRNDIFKKIYENWEGRVARISNNVTFGHKSALREAIRNTGYNKFLPKNFDINDIFDNEDMIKEIISNAEELEGTTKNKSLHCGGIVIFEKCVPKNLFLKSIKIEDILGTQISLDKDEVEDNKLIKIDILSNRGLSQLMFINPKKINDYDYNDNNIWKLLSDGDNLGLTHGESRTIAKVLKILKPKSIKELASCLALIRPAASGNGQKSAYLKDYNTINSDSEK…	2RKF4 | COG0587	240.4	L | L	Replication, recombination and repair | Replication, recombination and repair	DNA-directed DNA polymerase activity | DNA-directed DNA polymerase activity	PF07733 | PF17657	146.2	NTP_transf; DNA_pol3_alpha; Bacterial DNA polymerase III alpha NTPase domain | ; DNA_pol3_finger; Bacterial DNA polymerase III alpha subunit finger domain	693	37
GVMAG-M-3300020187-27.fna|Ga0206130_10000700_9	GVMAG-M-3300020187-27.fna|Ga0206130_10000700	MSKFFLYFIKLLLLSQIYSFDNEIKTIMKYPTDLEFHPNNSSLWITDQDKDLFWIFSYINQSLKNNPSTRIDRAPYHYMANVSGLAFTENGNVATSQESINEYLDWYRNPNADPNYFMGPTLFNISEEALITNDGNKCNINGERKCFLIHTDMLHEAPMSTGIIYNRNWRLDSHKSHKQGPNSFWYVDGLCKMLIMYDFDKPHGPFFMDHSTARVHRFENIQINMKKRGITGMVITDDRKLLISDTEKDRILEVDIDKSVRLGDARKTYSIYSSANNETFDYSLYEAPHRVFGHIDKPTGLTENKNIIYSIEFDSGNIKRWDKNGNSLETIFNKKNPRKGWANIIIKDDKLYALNSLDATININENILKYSTNYKENSGCGIESYLCNENEECKFNYDC…	2S9JJ	242.9	S	Function unknown	unknown	PF00008	25.4	EGF; EGF; EGF-like domain	601	37
GVMAG-M-3300020187-27.fna|Ga0206130_10002082_8	GVMAG-M-3300020187-27.fna|Ga0206130_10002082	MKLTEEQEEAIHLVNSGYNIFITSRGAGCGKTFLLNEIINRYKDNKIIAITASTGIASILLNGMTLHSWAGIGLGNKDLNSLYKKIKDKKNLSEKWKKTEILIIDEISLISAELFDKLDKLARLIRDNDKPFGGIQLIVSGDWLQLPNINSNKYAFEGESWNNCINYVVYLTKIQRQKDINFQNVLNSIRMGRITKEVKKILRSRLNINLENEFNIIPTELHPLNIDVNSINKQKLYELIDKTKVHKEVYTATIIETVKPKNKQTSLDNFFKINNKFTIDNTEHILSNSDNNDNDNNNNDSNSDKENNNIKEDIFLNMCGAVKELELCKGAQVMLTVNLDQKEKLVNGSRGIVIDFNDDSNPIVQFLDGSRTVIENQTWNITINNAIAGTVKQIPLKLA…	2RRFY | 2RX5W | 2SCDQ | 2SF99 | 2SP1Z | 2SRZ9 | 2SWCW | 2SX1A | KOG0987 | COG0507 | COG0632	88.4	L | F | S | S | S | L | F | S | L | L | L	Replication, recombination and repair | Nucleotide transport and metabolism | Function unknown | Function unknown | Function unknown | Replication, recombination and repair | Nucleotide transport and metabolism | Function unknown | Replication, recombination and repair | Replication, recombination and repair | Replication, recombination and repair	Helix-hairpin-helix containing domain | PIF1-like helicase | unknown | unknown | unknown | A helicase nuclease that prepares dsDNA breaks (DSB) for recombinational DNA repair. Binds to DSBs and unwinds DNA via a highly rapid and processive ATP-dependent bidirectional helicase activity. Unwinds dsDNA until it encounters a Chi (crossover hotspot instigator) sequence from the 3' direction. Cuts ssDN…	PF00004 | PF13245 | PF13604 | PF05970 | PF01443	171	P-loop_NTPase; AAA; ATPase family associated with various cellular activities (AAA) | P-loop_NTPase; AAA_19; AAA domain | P-loop_NTPase; AAA_30; AAA domain | P-loop_NTPase; PIF1; PIF1-like helicase | P-loop_NTPase; Viral_helicase1; Viral (Superfamily 1) RNA helicase	469	37
GVMAG-M-3300020187-27.fna|Ga0206130_10001211_10	GVMAG-M-3300020187-27.fna|Ga0206130_10001211	MYNKIVNPTTGRKVNINSKLGKKILSNYYFHLLSGGFPKDNEEKKPLLEEEIHTDSEIDLDDVMLEEKSESDIEEDIEEKPESDIEEDIEEIPETIIEIMEYNKCTRDVAENLLVKDITKNVTFFLDKSYDKGYLDPDYNQSKEKIKEQLKKHNWDLEKLINIYEDNPCYPEKCNLSPEDLKKKRSDPNIVSR*	_no_annot	_no_annot	_no_annot	_no_annot	_no_annot	_no_annot	_no_annot	_no_annot	194	37
GVMAG-M-3300020187-27.fna|Ga0206130_10003928_19	GVMAG-M-3300020187-27.fna|Ga0206130_10003928	MINTNEKKKKLVIKKNKLPKPLTNKKDIEKKIVKETSIKELELDYISDDDDFSEISKKDKINFELLKKLTLFNKNTEVKNLVNEIVSDDSESDNEDINNNLIKDCDIDFESIIKDTISGKTIYYDYNKNIIYGSNYKIIGEINEDGEINLDDDIENDYEELKKSEFSDSESENEIIDERN*	_no_annot	_no_annot	_no_annot	_no_annot	_no_annot	_no_annot	_no_annot	_no_annot	181	37
GVMAG-M-3300020187-27.fna|Ga0206130_10005530_2	GVMAG-M-3300020187-27.fna|Ga0206130_10005530	MSLEEFVSYKNYFNNNINDILLNYINSEKLIEMILYSLEGGKRLRPIIAIDICNSLSNDIKKSLKFSLAIELIHNASLIIDDLPCMDDDNYRRERLSFHRKYSETMAQIVSAEIVGLAIKLIADSFDKSNLNIILGIVSKNLGILGAATGQLNDVTPLDFCKIKREIIEESKDKNEIKDLIKKKTTSFFEIAFLGGYILGGGNINCLNDIEKISDNFGLAFQIYDDFDDIEQDMKRKDIDLKDQNYINNFGKEEAYNEFLISINSFRKDINNYNLNSKFMTEISDILESKVKKKYNNM*	arCOG01726 | arCOG01727 | KOG0711 | KOG0776 | COG0142 | COG1852	118.3	H | H | H | H | H | H	Coenzyme transport and metabolism | Coenzyme transport and metabolism | Coenzyme transport and metabolism | Coenzyme transport and metabolism | Coenzyme transport and metabolism | Coenzyme transport and metabolism	Belongs to the FPP GGPP synthase family | Belongs to the FPP GGPP synthase family | dimethylallyltranstransferase activity | isoprenoid biosynthetic process | geranyltranstransferase activity | Protein of unknown function DUF116	PF00348	109.5	Terp_synthase; polyprenyl_synt; Polyprenyl synthetase	299	36
GVMAG-M-3300020187-27.fna|Ga0206130_10001407_8	GVMAG-M-3300020187-27.fna|Ga0206130_10001407	MPFNKKGTQQKINSKHSIYDLSKYIIWVVRISNNKEEIDNNDLIDAAPCSRCCKSLYKLGFTKIGFSNKNGEIEIADLRYYQNDHISHSQKKSEQFCKYIL*	_no_annot	_no_annot	_no_annot	_no_annot	_no_annot	_no_annot	_no_annot	_no_annot	102	35
GVMAG-M-3300020187-27.fna|Ga0206130_10000700_31	GVMAG-M-3300020187-27.fna|Ga0206130_10000700	MPVSNTQNSVSPDLIYNESGSNITKVNLDDEETYHSFHTYDSAVNNILSGNIQIDGGLIETPPNMSISLKSHQKRMIYEMLHKEQLDQRITSKINAFVLADKVGSGKSIVVLGLICNSIIVNKLQSNKLVYKLNKYHEFRGFYLNCNQEFKTNLIVVPHGIFNQWLNYIKDYTQLTYYAVSFSNDLKNIPYEKMLKGECDVLLVKSTKYNDFMKTLYTKYPYSVKNTNSILTNCHQALEQEFYTNIYRVYTNCRDHNYNNNFLENLSVLKSSINKIDIDKLKEDIEKAGKFKLDMIYEYSGPVFQRVFIDEANSIKIAKCMPAYGKINWFITSSVEDLLYSNGKKNYQSGKILVNGIKGLGFIKETFSNNNGKHLTNFVQDTYLKNMDSFVESSFDLPD…	arCOG00371 | arCOG00871 | 2QS0G | 2QSQ8 | 2QUYA | 2RRYF | 2RUTS | 2RWJJ | 2S8YB | 2SA6R | 2SC5Q | 2SE7A | 2SF09 | 2SF46 | KOG0287 | KOG0297 | KOG0298 | KOG0314 | KOG0317 | KOG0320 | KOG0385 | KOG0387 | KOG0389 | KOG0390 | KOG0800 | KOG0823 | KOG0824 | KOG1001 | KOG1002 | KOG2164 | KOG2177 | KOG2879 | KOG4159 | KOG4430 | KOG4439 | COG0553	150.6	D | L | S | V | O | S | S | O | S | S | O | O | S | S | T | B | KL | A | O | O | KL | L | L | L | O | O | S | KL | E | CO | O | J | I | L | E | L	Cell cycle control, cell division, chromosome partitioning | Replication, recombination and repair | Function unknown | Defense mechanisms | Post-translational modification, protein turnover, and chaperones | Function unknown | Function unknown | Post-translational modification, protein turnover, and chaperones | Function unknown | Function unknown | Post-translational modification, protein turno…	Required for chromosome condensation and partitioning | COG0553 Superfamily II DNA RNA helicases, SNF2 family | unknown | methyl-CpNpN binding | Notch signaling pathway | Zinc finger, C3HC4 type (RING finger) | Source PGD | RING-type zinc-finger | Zinc finger, C3HC4 type (RING finger) | Zinc finger, C3HC4 type (RING finger) | unknown | RING-type zinc-finger | unknown | unknown | single-stranded D…	_no_annot	_no_annot	_no_annot	761	34
GVMAG-M-3300020187-27.fna|Ga0206130_10000469_4	GVMAG-M-3300020187-27.fna|Ga0206130_10000469	MYNLIPKEFLINDTRTHKDFEKKTFNGYKKNEVFNELQKNILSGNIEKSILWSTELNCSGYTTLILDKLFYLYLKEINKANLFIINLFIKNIKLFEKKKNSKDNNSQNFGDLRNDQYIRNHISNLVCILTFSSKYKLPKSPNITSYDFNMKNNKSKIISKDLNAIQGFIKKNDPKNIIIPLSEILLNLNNKNISKSLDNVLFWLNWIFIYEKNIHKGYIKCHSRNINDIDNKYINDFTWIIWEIIFSLSDNQYIKKLYSLYKLDFNKSKRKKKIDLIIIAFIIIIDPYPKIAFDKEFITPQQNIIKNRIISNINYQYLDIYNNSSDLTSKINNPTITLKNNNSTIFSNENLKLSTNTKNYIDEFSKNRHQSHDTINTNLINKNIKNKNKNIINNLITNT…	_no_annot	_no_annot	_no_annot	_no_annot	_no_annot	_no_annot	_no_annot	_no_annot	456	34
GVMAG-M-3300020187-27.fna|Ga0206130_10004028_11	GVMAG-M-3300020187-27.fna|Ga0206130_10004028	MNYLSFFSKIVLILIYLNISSQEYSTGKFLHLTDIHYDPYYTVNSSSNCLSGKIGLGCCRKNNLYLKPHKYANKWGDYNCDTPYLFINKTFEWIKLNLEPLDFIIYTGDSIDHHDFTQSIENNIKSINDINNLFKYHFPNTKVYSTIGNHDTYPIDQTPYYSNKLFLNNFAISWSYWLGNTSNTTIINGGYYNNDFNTNLTILSFNSLYYDSKNLFEFSSKEGNTQMVWLKNKLQSIKDNNGIVWIINHICPYHNEASKDYSEKFIDIVSEYKEIIKYQFYGHTHSDLFTLLKKNDSIVGFCSIPSSIMLDQHEASFRIYDYNRNTFDILNYHQYSSDLEQIIKKNSIIYNKTYSFNEEYDLKGVNLKTYKLLYEKLINDDVLLDKYYNHINPIKKNKI…	arCOG01153 | 2QUQW | KOG3770 | COG1408	295.3	T | S | P | M	Signal transduction mechanisms | Function unknown | Inorganic ion transport and metabolism | Cell wall/membrane/envelope biogenesis	metallophosphoesterase | CDP-glycerol diphosphatase activity | sphingomyelin catabolic process | metallophosphoesterase	PF00149	57.7	Calcineurin; Metallophos; Calcineurin-like phosphoesterase	416	34
GVMAG-M-3300020187-27.fna|Ga0206130_10000700_17	GVMAG-M-3300020187-27.fna|Ga0206130_10000700	MSSFNNYNNNFRQKKIMYEKQKYLNTIKRNLDCNTNISISGNQDIFNNNDNSNISISDNQDIFNNNDNSIKEKKNDTCKHTDDTENSNIENNDYLSNLKKKYINLKMKKILSNNLYLSIDLKNNIPEIPNLDYPSYSINEINEFYNKRLNDDKLIIYLFIISYNESFILPHLLKHYHYVTKIFIYDNCSSDNTVDIALEDPRCEIIYFGSKFTDDINQKIKNNCWKKYRSECDYCIVCDSDEFLFHTKNIYELLSLNKKKKILYSYMAIIGINMVSDCISYDKSKFLYEQITKGYLNKMYDKNIIFCPLLLDEINYTPGSHQCYPKSFSNKYIIGPKSILLHFKFIGGIDKLKLRQIDYSNRISDSNKAKSQGTHYFDKNTIEEQYNDALQRSVKIFDI*	2SEK0 | 32GE9	32.8	M | S	Cell wall/membrane/envelope biogenesis | Function unknown	Glycosyl transferase family 2 | unknown	PF13704	51.6	GT-A; Glyco_tranf_2_4; Glycosyl transferase family 2	400	34
GVMAG-M-3300020187-27.fna|Ga0206130_10001698_2	GVMAG-M-3300020187-27.fna|Ga0206130_10001698	MGIKNLNTLILQYSNKSVNYRHLSDYDKKKVAIDANVYIYKYLYGNSNSINGIFFQVNKLKKHGIIPIYIFDGKPPKEKEATILNRKFNKNKIKDKILKFQKKIELLDIDNNLTEEEKVKIKKEINIEIESLNNKLVFITKEVINKITTLFDLMGICYIFAPCEAEQYCSALIKNNIVDLVLSEDMDTIACGSNITLRKFSNRLDYIIEYDLNCLLSELKLSYSEFIDLCILCGNDYVNRLRDMDYKLAYKLIMKYKSIEEIFNKSNLIKFPKDYDFSTSRNIYNLKDITINNYDISIINQNKKESISNLKKFMKINSTIEEKIYIHRINKMFNLNSIKKDFKINCSKSTYFSKLKLLNNI*	arCOG04050 | 2QQRA | 2QVHA | 2SWDP | KOG2518 | KOG2519 | KOG2520	183	L | S | S | S | L | L | L	Replication, recombination and repair | Function unknown | Function unknown | Function unknown | Replication, recombination and repair | Replication, recombination and repair | Replication, recombination and repair	Structure-specific nuclease with 5'-flap endonuclease and 5'-3' exonuclease activities involved in DNA replication and repair. During DNA replication, cleaves the 5'-overhanging flap structure that is generated by displacement synthesis when DNA polymerase encounters the 5'-end of a downstream Okazaki fragment. Binds the unpaired 3'-DNA end and kinks the DNA to facilitate 5' cleavage specificity.…	PF00867 | PF00752	74.7	5_3_exonuc_C; XPG_I; XPG I-region | PIN; XPG_N; XPG N-terminal domain	362	34
GVMAG-M-3300020187-27.fna|Ga0206130_10005530_4	GVMAG-M-3300020187-27.fna|Ga0206130_10005530	MSNLNQNKKILCERFTDLLMDLITASNDPQVSNLDSKLRLKYQELKTDNTLLSDRIQLLESENIDKEIKLNDFEIQLSTISLTPGPTGPQGIPGPQGIPGTIGIQGAQGDTGPQGIAGCTGPQGILGNTGPQGPTGEQGIQGIDGNHADVNQITEDILEMMNSSMETIKNVMQPEDSSYTYFNDNVDNSSNLLGDSLLTHNSLSDSETPGSINNGMIGSVDNCNDHEMTGSVDNCNDHGMTGPVDNCNDHGMTGSVDNCNDHGMTGSVDNCNDQGNEGITDVQNFGSCQENTGITEDHGSNQLEESGGNERSQTKNRKYDSRLSSLSKKVITNSTSGKKSFYI*	2QQKQ | 2QRFR | 2QRPC | 2QRST | 2QRY3 | 2QS5V | 2QSK2 | 2QSM1 | 2QSR5 | 2QT1U | 2QUEA | 2QUW0 | 2QVBU | 2QWN1 | 2R2C0 | 2R68F | 2R9YJ | 2RIZH | 2RRBA | 2RTNK | 2RZM2 | 2S2X9 | 2S76I | 2S77T | 2SDVG | 2SHDX | KOG3544 | KOG3546 | 2ZG6U | 2ZQ3I | 309P3 | 32T5J | 333H4 | 33E85 | 33F5M | 33S9Q | COG5164	70.3	S | S | S | S | S | S | S | O | S | S | S | U | S | S | S | S | S | S | S | S | S | S | S | S | S | S | D | L | S | S | S | S | S | S | S | S | K	Function unknown | Function unknown | Function unknown | Function unknown | Function unknown | Function unknown | Function unknown | Post-translational modification, protein turnover, and chaperones | Function unknown | Function unknown | Function unknown | Intracellular trafficking, secretion, and vesicular transport | Function unknown | Function unknown | Function unknown | Function unknown | F…	toll-like receptor 3 signaling pathway | angiogenesis | otolin 1 | epithelial cell proliferation | negative regulation of metanephric mesenchymal cell migration | skeletal system development | positive regulation of adiponectin secretion | ferritin receptor activity | EMI domain | protein heterotrimerization | protein trimerization | positive regulation of cholesterol storage | negative regulatio…	PF01391	36	; Collagen; Collagen triple helix repeat (20 copies)	344	34
GVMAG-M-3300020187-27.fna|Ga0206130_10004785_12	GVMAG-M-3300020187-27.fna|Ga0206130_10004785	MGIPKYFRFITNKYPDLIIDKLNTINNINNDNIIDNLFLDTNCLIHPCCKKIIDENPELIKIHNDQYKNNENNINNDLNSLSLLEIKMFDECIHYICKLTDFCKPNKLLYISIDGVAPRAKMEQQRIRRYRTQFEKNMRQNIYKKYNKDIDFWDTNAITPGTTFMIKLSNYISNNINKYINDNIDIILSDSSIPGEGEHKIIEYIRNIDYKSISSIYGLDADLIMLSLCLDNEIYLLREDIKFGQVSNNKLLYLSIPLFKTRLKEEIISNIDIQEITEFELDSRVVIDYVFLCFLLGNDFLPNLITLDISEGSINDLLLIYTKLISIRKKYIITNNIIDYTFLQQILNQLYNFEDGILDKFQKNIDNKIINNKYYKSLLDKELDMLKFYPIYYKKDNSL…	2SJ6G | KOG0175 | KOG2044 | KOG2045 | KOG3952	420.4	S | O | ADL | ADL | ADL	Function unknown | Post-translational modification, protein turnover, and chaperones | RNA processing and modification;Cell cycle control, cell division, chromosome partitioning;Replication, recombination and repair | RNA processing and modification;Cell cycle control, cell division, chromosome partitioning;Replication, recombination and repair | RNA processing and modification;Cell cycle control…	unknown | threonine-type endopeptidase activity | 5'-3' exoribonuclease activity | 5'-3' exonuclease activity | peptidyl-serine ADP-ribosylation	PF17846 | PF03159	199.8	; XRN_M; Xrn1 helical domain | PIN; XRN_N; XRN 5'-3' exonuclease N-terminus	593	33
GVMAG-M-3300020187-27.fna|Ga0206130_10001496_26	GVMAG-M-3300020187-27.fna|Ga0206130_10001496	MKTFEKPLGLTPNDFKYLLIKENKLSEKSCCFARLDPLARGLEPYLEDEEVKLFDNYLYNSDKEYEAEIILGISTDTDDIMGIYDDYYNLIISEDERYNIISKITDEFDYLKKFGQSKQKYHPYSSFMLRKNGEKKPLWKWKKLNKLNDSDIPTKNINLYDINIIEYKTYNYSDLLQEFVKRINLVDKKHEFRQNNIIDQWLRLDKLKMVNEIYSIKFRINVSSGYYVRQFCYDLKKKINFPLVIFDINRTNINFK*	KOG2529 | COG0130	59	J | J	Translation, ribosomal structure and biogenesis | Translation, ribosomal structure and biogenesis	mRNA pseudouridine synthesis | Responsible for synthesis of pseudouridine from uracil- 55 in the psi GC loop of transfer RNAs	PF01509	36.6	PseudoU_synth; TruB_N; TruB family pseudouridylate synthase (N terminal domain)	257	32
GVMAG-M-3300020187-27.fna|Ga0206130_10000624_28	GVMAG-M-3300020187-27.fna|Ga0206130_10000624	MVTEQPKKENNEEEITFEKIIKRDPLGEMIWNTLFLQDNSNNIEIKDSDIETEYYDLDVFNTYSLLITLEDNYEKIVGITDNLIDTHYFLKNLYINHYFKINYDNIEKLSEVSFNKCLTTDNPLYYKCNSLSNNPLPSISYSIFIIYTIVEKKICPIQLFKSIEYAEKYIESFSFHDELFLVELKINKIYDSVYLYEYISLIQK*	_no_annot	_no_annot	_no_annot	_no_annot	_no_annot	_no_annot	_no_annot	_no_annot	205	32
GVMAG-M-3300020187-27.fna|Ga0206130_10000469_59	GVMAG-M-3300020187-27.fna|Ga0206130_10000469	MYNKILNPVTEKFVNINTKQGKYIIKKYLTLLLGSGENKKILNLNNEDLSAPQDVIDDMRRSAESVQSSIERSRAEQRVQNDNISINYDITENERNDLDENKVVKLDVDEFDSCLFANIETYGFDDNIENIVKNEFIISSIDYEETGINIELKSLEKYPSISGLIQLEWSIRIPEQSIEIIGTINE*	_no_annot	_no_annot	_no_annot	_no_annot	_no_annot	_no_annot	_no_annot	_no_annot	187	32
GVMAG-M-3300020187-27.fna|Ga0206130_10000469_10	GVMAG-M-3300020187-27.fna|Ga0206130_10000469	MKLEFENDIEEIVYEIDILNKKLNINTIEENLDEVPKKKIIGGNSYALEQHLKKQNYISYKREAKNNPDIDEKIVNYNVIETNEDLIDFIDKNEYKKSWNRLDNYQKGIKLKEFISNLVKNNKLNDNLENKLYKELTEMIRSTKSKNIEYDKENTIIKSVKNLKILDDKSYIIN*	_no_annot	_no_annot	_no_annot	_no_annot	_no_annot	_no_annot	_no_annot	_no_annot	175	32
GVMAG-M-3300020187-27.fna|Ga0206130_10000580_19	GVMAG-M-3300020187-27.fna|Ga0206130_10000580	MKTYNVEEFLGKINIQRVGNILKILNKNDNKLSIIKVENVKCPFGTEKTNYNNKSESIILKINIDNNINFKNFILNLEKKLFNLQCIIDKKEYILNSQIINYDKYEDKLITKIKIHKNKILTKIYNDNDIEISIFDIKKDNFFDLELSGNIFLNGDNKFTLKWSINKICVK*	_no_annot	_no_annot	_no_annot	_no_annot	_no_annot	_no_annot	_no_annot	_no_annot	172	32
GVMAG-M-3300020187-27.fna|Ga0206130_10001854_18	GVMAG-M-3300020187-27.fna|Ga0206130_10001854	MYNIIYDPHSNIPYDINSVKGINVLTEYLNNAFTANDNHCKNKLGKKKRKKKSISKSNTEINNLDFLNNKIKLSIETETEKKKFIKKLNDTIYNAESILVDIKKYLDN*	_no_annot	_no_annot	_no_annot	_no_annot	_no_annot	_no_annot	_no_annot	_no_annot	109	32
GVMAG-M-3300020187-27.fna|Ga0206130_10001484_27	GVMAG-M-3300020187-27.fna|Ga0206130_10001484	MNNFHNVLIEAKNEYTKQLTRMLAPCIFEGLESVYDYVQKDNKNNQYLKEFQNHLSDIPKWTKDMIIKEYDRVILKINCDWIEDLITAVFVSHTKVLTAIKMTDKSNSIDLKVPNGHHFLHKCYIESARQIWKRPYLFDHKLNNLEKQRNLNEAENIIIYSIEETVRNLLPVRTILKEYLGTNYEDDLEDDISQHIPRAHQNNLKNMVKKEIELSLNNIDNVDDNDDNYSNYKLESEILEKNSIEVNSNKEVDLISLKNEGLNDNDNKKINDIESDKDNNNKELMSNEIEIIKDTESYKSEYNNNIEGIKDTKSHKNHNDTESYKNGNDIESPKSKYDTESHKNEYNKELMNNDIVSDKIGNNIESMNNDIKEINNTEQNTDINKKMLNIGIEKNNDIE…	_no_annot	_no_annot	_no_annot	_no_annot	_no_annot	_no_annot	_no_annot	_no_annot	466	31.71
GVMAG-M-3300020187-27.fna|Ga0206130_10001698_9	GVMAG-M-3300020187-27.fna|Ga0206130_10001698	MNFSNGNLIIVLLVILILYFIHILFNYYYKNDFKEGFSFKFKKLLQGIRDTPHSGSSEFTGMDQYYLGLNSYLYDSDLEGIDHDGNIDYDTPNPNSPPESHPYIIGAWSSILHQNYVTVDRFGQLTAHLLGEYTKDPSSYCSDPQNGCKLEKARHQLDSVSEYARKLSEVKYRKIPFQYGTCPDEFKVQTGILYPDVDSDVVDCNREQAIEIFNANSKKHKYIGFHIENNNKMSLIKSTAYKIVDDSYENYYSYIRNGGLQFTISYWIKINVDGIKEDKNIIKVLPKDQEDDHYFPYIYVEQGTTLIHFKITTGWPGETPILFDSTIRAGTISNQKWHHVAHVLYGRNIRHYIDGKFENYDDLRYPVFTDKLPNNLVDLIVAPQNINLTEIAQLKVLSL…	_no_annot	_no_annot	_no_annot	_no_annot	_no_annot	PF13385	60.3	Concanavalin; Laminin_G_3; Concanavalin A-like lectin/glucanases superfamily	1797	31
GVMAG-M-3300020187-27.fna|Ga0206130_10001625_25	GVMAG-M-3300020187-27.fna|Ga0206130_10001625	MDLIFERPNSFVVKQILCHENDNNYDVQMIAAPCPCKTYVNPTIDNCHPSYTNSIIGNPLNFNGFYTGWYCYTDNEIENLIHPSLLTSEQCGFCYNCIRFHGDSSMGCMNSKTCIIDIYKNWFDLISEIRETELYTTPISSPKDSIITSPVGSPTDSIISSGRGTPDSDSIWLFH*	_no_annot	_no_annot	_no_annot	_no_annot	_no_annot	_no_annot	_no_annot	_no_annot	176	31
GVMAG-M-3300020187-27.fna|Ga0206130_10005530_12	GVMAG-M-3300020187-27.fna|Ga0206130_10005530	MNIYDLSNVNNRIFEYLETDKDINYANNFKNIGLNPHTDGIPYNDDSRKNRIQSFLVTSNNINDDNSWSRTTIFIPESNKFIKLFHCYWLVYHSKYLKKCLSGKKIVKGILTNKYCKDCTKTINESCPQWFWRFNIIDFNSNLKKLYKYSQDKVADEIKIEKWWNILDNFEKESILNKITPDKFKIVKTNFTGGELVLFMPGIIHWVMTPLKGDKLYTKLFLELYTHNTQKKDDSEYTVDDGSFKQDARNFEKIKYINNFDNLEKIEQNLNSNDFIENLTKLELESVVNSLKNYGLVGIKFLNTSGNNNLQKDICNYLSTLLEFPQNYNLINIDIMKAIVNKGSLLNDLKLENKHLYRYPDASQIKRNLSSIFASSSGNTGLGAYSKVLKKNELLYNKL…	_no_annot	_no_annot	_no_annot	_no_annot	_no_annot	_no_annot	_no_annot	_no_annot	429	30
GVMAG-M-3300020187-27.fna|Ga0206130_10002696_14	GVMAG-M-3300020187-27.fna|Ga0206130_10002696	MSYQNYSDILNKHILELSHNSIPFPKVNLKILGKDQYPEKILIDIDNLIYKYKNQIDLVNNHKIWDYCKKLTNDFEMIHISNKNIQLTNIGLANYDPISRSYFKMWEMIKDFNLIDNSNKSITVFCLAEGPGGFVEAICNIRKHYCNTSDDSINCMTLKSYKSDIPGWKKSMRIFKENPNIDIYYGNDGSGDLYKTENLIHLEKKMNNNKCDLVTADGGFDFSIDYNKQEELSYRLIICQIVAGISILKLNGHFVLKVFDNITKFSLKIIYFLTTMFLTVNLVKPFTSRPANSEKYIVCKNFLGINKSNLDELYSIIDDWEILSSQNKNVEDIFEFNLPINFILSIKEYNMFILNRQLKNILKTLTYIRINLSNSDINYIKQNQAIIASLWCLKYGISI…	arCOG00079 | 2S5H8 | KOG1098 | KOG1099 | KOG1786 | KOG3673 | KOG3674 | KOG4190 | KOG4589	181.8	J | S | J | J | T | L | G | I | J	Translation, ribosomal structure and biogenesis | Function unknown | Translation, ribosomal structure and biogenesis | Translation, ribosomal structure and biogenesis | Signal transduction mechanisms | Replication, recombination and repair | Carbohydrate transport and metabolism | Lipid transport and metabolism | Translation, ribosomal structure and biogenesis	Specifically methylates the uridine in position 2552 of 23S rRNA at the 2'-O position of the ribose in the fully assembled 50S ribosomal subunit | FtsJ-like methyltransferase | Belongs to the class I-like SAM-binding methyltransferase superfamily. RNA methyltransferase RlmE family. SPB1 subfamily | tRNA methyltransferase activity | aggrephagy | cap1 mRNA methylation | cap2 mRNA methylation | WD r…	PF01728	97.4	NADP_Rossmann; FtsJ; FtsJ-like methyltransferase	423	30
GVMAG-M-3300020187-27.fna|Ga0206130_10001407_23	GVMAG-M-3300020187-27.fna|Ga0206130_10001407	MRNYNKILILILIIYTYFSFVFFDKNYKTKSISKIFENGNNIIISKHYNIKKKSNSILTMKFHLKKSIFKGINYYIDQNEKIKQSMKCDYHPPSIIENNNKRIIVIGDIHGDLYALLHALYKAKVIDKLGNWIGNETIVIQLGDQIDKGGRGSLDPTNDEIEELKVIEFMHNLHFEAKKKNGAVYNLIGNHEIMNVMADFRYVTSTHLNGFKGTDMRKKLFKPGGAIARKLACNTNGIMMIGNWIFVHAGILPQHIEKYTIEQINSSIRDILLGNISINNVDNQLENIIFGNDGILWNRYYINNSDRCYKLNKTLEILNINEKGGMVIGHTVQNNINSVCNNKLWMADVGMSSAFGKKNDDNDRVEILEIINDGKIVRPI*	arCOG01143 | 2S1FD | KOG0371 | KOG0374 | COG0639	71.3	T | T | T | T | T	Signal transduction mechanisms | Signal transduction mechanisms | Signal transduction mechanisms | Signal transduction mechanisms | Signal transduction mechanisms	COG0639 Diadenosine tetraphosphatase and related serine threonine protein phosphatases | Calcineurin-like phosphoesterase | phosphoprotein phosphatase activity | phosphoprotein phosphatase activity | Hydrolyzes diadenosine 5',5'''-P1,P4-tetraphosphate to yield ADP	PF00149	36.2	Calcineurin; Metallophos; Calcineurin-like phosphoesterase	381	30
GVMAG-M-3300020187-27.fna|Ga0206130_10003928_20	GVMAG-M-3300020187-27.fna|Ga0206130_10003928	MINLNETTTFNYIDLPILILSVSYLGFLFSSGYNFIKNYNKSKKKKEVIIIRGVPGSGKNLLIYDYEKYTDDNFLICSTDDYYKQDGTYNFYRKEVNKAERYCFQKFHDGLKFNIPKIYIENNNNKLWMYANYISLAYAYNYKVTIIEICCPDEEHLHYFNKRSIHNPPYSYSKNIYIDWDEDDNSIKLEPYLGNFKGPLPGDSLPAYPPITKKQLDNELDKYREQNLNEECIINSDDEDENDYSKNSELESYDIIDMIDKNDINEVNKRNIYINRSFNDNTISLTLGNKEQEYYLNEIINYTI*	2S727 | KOG2401 | COG4088	59.9	S | O | F	Function unknown | Post-translational modification, protein turnover, and chaperones | Nucleotide transport and metabolism	unknown | 2',3'-cyclic-nucleotide 3'-phosphodiesterase activity | 5-carbamoylmethyl uridine residue modification	_no_annot	_no_annot	_no_annot	305	30
GVMAG-M-3300020187-27.fna|Ga0206130_10000700_30	GVMAG-M-3300020187-27.fna|Ga0206130_10000700	MKYYSVLIGKTPGIYTTWNDCKENVIGYKNSKYKKFDNYIDAQNFLEKNSINNSLKEKNSIENYFPILSNSNFDNIINVYTDGSCYGNGSTPSYGGYGIYFSENNPLNTYNHIINHCTNNIAELNAILYTFDLLKENIKNGTLISIYTDSEYCIKCFTTYGEKLYKKNWEFKNYIPNLDLIKKGYLFSKTYPNIKFNHIYSHTLLNDIHSISNENADKLARIGLKKSIKLSNNLGDNLFKVGKYKNRKISDIDKLDYNYLLWFYKNNPNKNDTIFPYILKKYISFEVNKKKIN*	arCOG02942 | arCOG06643 | 2R6JP | 2RF19 | 2RG1C | 2RI6N | 2SU8Q | 2T221 | KOG3752 | COG0328 | COG3341	140.5	L | L | S | S | S | S | S | S | L | L | L	Replication, recombination and repair | Replication, recombination and repair | Function unknown | Function unknown | Function unknown | Function unknown | Function unknown | Function unknown | Replication, recombination and repair | Replication, recombination and repair | Replication, recombination and repair	Ribonuclease | PFAM Ribonuclease H | Caulimovirus viroplasmin | Caulimovirus viroplasmin | unknown | RNase H | Caulimovirus viroplasmin | Caulimovirus viroplasmin | RNA-DNA hybrid ribonuclease activity | RNA-DNA hybrid ribonuclease activity | Caulimovirus viroplasmin	PF01693 | PF00075	71.6	; Cauli_VI; Caulimovirus viroplasmin | RNase_H; RNase_H; RNase H	294	30
GVMAG-M-3300020187-27.fna|Ga0206130_10000469_58	GVMAG-M-3300020187-27.fna|Ga0206130_10000469	MINEKFNLQFIFDKYDFLKDNTICKDDVFMIIIYELDHILSNKKKKFINDYLNSTSKENINFKSFKKLIRKLYVIDAFEIIPNINTTNVFRKFDRCYSQCDIYISPNSNNINNGNEILTNVCNRLNENDNKLNKHTSRINKSLSYTNTPKFYEIYEDLYRLNNSEATKSKNKKLFQSFKYKRLFDFIENCNKKYIDNIPILTLKRNKDFKKKNDTKNPKKEIINLTTNNYLRQIDNNKCKSLNELWKNLLNDISNDLENKALSKNIK*	_no_annot	_no_annot	_no_annot	_no_annot	_no_annot	_no_annot	_no_annot	_no_annot	268	30
GVMAG-M-3300020187-27.fna|Ga0206130_10001190_18	GVMAG-M-3300020187-27.fna|Ga0206130_10001190	MNDKNISDDLFKVQFISGYNSDSNIDYNCIKSRPIINTRKLKKKDLTINQCVKYQEIDYLKEILKIVYEANNNNKINKNEYYPNIEFIFYKLSNIPNSNILPEKLEIYIKYCLSENFLERSETNKWSYKLGTNGHNIIYNSHNNNLNQNDTIIKLKTRCNELEKQCNIMSIILDHHNLKNLYMKKNSENYDIDNLL*	_no_annot	_no_annot	_no_annot	_no_annot	_no_annot	_no_annot	_no_annot	_no_annot	197	30
GVMAG-M-3300020187-27.fna|Ga0206130_10004368_4	GVMAG-M-3300020187-27.fna|Ga0206130_10004368	MYAILIACSIVLKLNDDRSVWNSDIPNPNPIIYGNYRSDIKNPILPTYEVTKYTYTNSQLPNDLDKIIVDKIKSIKRQQILENFIKIENIKEIEEEMMYIESVNQISINNQKNSILDDINIPLYQMLNWLNFLEWEIINISPTKNMCSQIILQKKFII*	_no_annot	_no_annot	_no_annot	_no_annot	_no_annot	_no_annot	_no_annot	_no_annot	159	30
GVMAG-M-3300020187-27.fna|Ga0206130_10002696_4	GVMAG-M-3300020187-27.fna|Ga0206130_10002696	MEPNIWGPGAWTFLHSITLNYPDNPSIQDKKIYKDFFMMLPNILPCTICRHNLNKHYNELPINFALSNKETLSKWLVEIHNKSNAIDNKKIITYQEFLKIYEKKYENSNESITYFKDRLNNQKKLIYILIFFISISYTYFILIKKK*	2T09G | KOG3355 | COG5054	57.1	Q | O | DOTZ	Secondary metabolites biosynthesis, transport, and catabolism | Post-translational modification, protein turnover, and chaperones | Cell cycle control, cell division, chromosome partitioning;Post-translational modification, protein turnover, and chaperones;Signal transduction mechanisms;Cytoskeleton	unknown | flavin-linked sulfhydryl oxidase activity | Erv1 / Alr family	PF04777	61.6	; Evr1_Alr; Erv1 / Alr family	147	30
GVMAG-M-3300020187-27.fna|Ga0206130_10000700_21	GVMAG-M-3300020187-27.fna|Ga0206130_10000700	MKIEIIENNLYKIGKNSEENWDLLSLDKEFMWFHLKSFPSCHVILENRNPTLNEIYIGANLCLLNTKYKNLKNIKINYTVLDNIKKGDKVGSIIYKSNKKVKTINIKEVKK*	2SCHS	35.5	K	Transcription	Domain of unknown function (DUF814)	_no_annot	_no_annot	_no_annot	112	30
GVMAG-M-3300020187-27.fna|Ga0206130_10001698_22	GVMAG-M-3300020187-27.fna|Ga0206130_10001698	MGGGLMQLVAYGAQDIYLTGNPQITFFKVVYRRHTNFACEAIEQTFTGSVDFGRKISATIERNGDLVGKMYLEVNVDVGQDGAQNTKIQAANGESGKNQGDRFARRLGHALVREVQVEIGGQCIDTHYGEWLELWSQLTLTSETLGGLRSLVDGNLRNTSPELVQPNGDRKDKTGNKRKLYIPLQFWFNRNPGLALPLIALQYHEVKINVFLEDRHNVGFATGGSTDGSLDDICLYCDFMFLDTDERRRFAQVSHEYLIEQLQYNNIYAVPASEACANVELRFNHPCKEIVWTAQPQIMGVTTGDSSHPRLHPFDYSRQSTENTDKTTSMINNGLDSVIKAKLQLNGHDRFREREGSYFRTVQPYQHHTGGYLQQEDNGFFYVYSFALKPEEHQPSGTC…	2SHTQ | 2SSZG	393.1	S | S	Function unknown | Function unknown	Major capsid protein N-terminus | Large eukaryotic DNA virus major capsid protein	PF16903 | PF04451	174.4	Nucleoplasmin; Capsid_N; Major capsid protein N-terminus | Hexon; Capsid_NCLDV; Large eukaryotic DNA virus major capsid protein	450	28.98
GVMAG-M-3300020187-27.fna|Ga0206130_10002628_23	GVMAG-M-3300020187-27.fna|Ga0206130_10002628	MQESLSYIDQRINTLNNIDNIDLYPHKFHYLDYELLSTNRYHFRYTSINSGEHLENDKICLMGRIYSIRSSSKNLFFFDLIDEGCKVQIMANRKLYKDNDTLFFSITSSIKAGDYLGIRGYVAKTKLGELTLIAHSIQIIAPCLHMLPRGTRIDNNGNEHNGLKDVDNRFRKRYLDMIVNDNVRDIFITRSKIIKFIRHYLEDLEFIEVDTPILDVQSGGAIAKPFQTFSNDFNIPMYMRIAPELYLKRLVIGGLNKVFEIGRQFRNESNDLTHNCEFTSIELYWRNADYNDLMSMNEDLFKKIVLKINGSYKLNLNTDISIDFESSFDKVDMIPTLEKKINIKFPHPTQFESTDFNYLLDSICTKNNIECSKPRTTSRLLDKLVGFYIEPYCINPTFI…	arCOG00406 | arCOG00407 | arCOG00408 | arCOG00409 | arCOG00410 | KOG0554 | KOG0555 | KOG0556 | KOG1885 | KOG2411 | COG0016 | COG0017 | COG0173 | COG1190 | COG2269 | COG2316 | COG2898 | COG3382 | COG3403	739.4	J | J | J | J | J | J | J | J | J | J | J | J | J | J | J | J | K | J | J	Translation, ribosomal structure and biogenesis | Translation, ribosomal structure and biogenesis | Translation, ribosomal structure and biogenesis | Translation, ribosomal structure and biogenesis | Translation, ribosomal structure and biogenesis | Translation, ribosomal structure and biogenesis | Translation, ribosomal structure and biogenesis | Translation, ribosomal structure and biogenesis |…	Aspartyl-tRNA synthetase with relaxed tRNA specificity since it is able to aspartylate not only its cognate tRNA(Asp) but also tRNA(Asn). Reaction proceeds in two steps L-aspartate is first activated by ATP to form Asp-AMP and then transferred to the acceptor end of tRNA(Asp Asn) | PFAM tRNA synthetase, class II (D, K and N) | Belongs to the class-II aminoacyl-tRNA synthetase family | PFAM tRNA s…	PF00152 | PF01409 | PF01336	249	tRNA_synt_II; tRNA-synt_2; tRNA synthetases class II (D, K and N) | tRNA_synt_II; tRNA-synt_2d; tRNA synthetases class II core domain (F) | OB; tRNA_anti-codon; OB-fold nucleic acid binding domain	518	28
GVMAG-M-3300020187-27.fna|Ga0206130_10001190_11	GVMAG-M-3300020187-27.fna|Ga0206130_10001190	MSNNKSIQLGLCCLNITLRQAYPSIYPSRSIIQRIIKEKGLDEVKTRVIENCKDLIKMIEWNEKNGIKVFRITSDLFPHKANPDVENYDFDFALDLLKEAGNLAKKYNQRITMHPGQYNVVGTPNKDAFEKTKLDLEYQATLLDLMGMDNNSVMVVHGGGIYGNKEKTKERWCEQFYQLPNNVQKRLVLENCEKCFSIQDCLDISEKINIPVVFDSHHFICYNILHPLECLKDEEHYIPLILQTWQKRNIKPKFHVSEQGNGRCGHHSDYIENIPQYMLDIPHKYGTNIDIMIEAKMKELAIFRLYEKYPHLNCKKKKIVFKLKNSSS*	arCOG01898 | 2QTMI | COG4294	335.8	L | L | L	Replication, recombination and repair | Replication, recombination and repair | Replication, recombination and repair	UV-endonuclease UvdE | mitochondrial DNA repair | response to UV	PF03851	228.8	TIM_barrel; UvdE; UV-endonuclease UvdE	329	28
GVMAG-M-3300020187-27.fna|Ga0206130_10001698_7	GVMAG-M-3300020187-27.fna|Ga0206130_10001698	MNNLNSIIAIASHKRPEILQSKTLNLLKKHKISMKKVYIFVSPESYKDYIPIKNKWNFNLIGGDNSTILKTRNNIIKYFNEGENIIEMDDDVEDIEVTVKGKKNRSVKNLKGLFNESFDMIHSGGLFGFNANTNNFFASGNDKYGLYSIINSCLGYKNDKRIKLTVSEKEDFERCIKFYELNLPILKRTGYGIKTNYWKNKGGIQGHYDFKKRIEVQKKSAEQLLQKYPWAARKQVRNNGIVDLRFNKDPLKKYKNL*	_no_annot	_no_annot	_no_annot	_no_annot	_no_annot	_no_annot	_no_annot	_no_annot	258	28
GVMAG-M-3300020187-27.fna|Ga0206130_10002314_2	GVMAG-M-3300020187-27.fna|Ga0206130_10002314	MNLNLPYNFYYMTRMLKDKLVNRIYDAYNIENYAVNRMDNINIGFLGSMYNLTYDSTYIIDNIYLGNAYNASNWINLDSNNIGLIINITKEIPNYYINDIEYYNICIKDTNDSDILSHLDDFIEKIELYNNSNSEKQNILIHCYMGSSRSASLVVGYLCKFKKMKVDEAIYFIKNKRNLVNINTKFIEDLKKWNNDND*	arCOG03413 | 2QT3P | 2SGUH | 2SGVR | 2ST7W | KOG1716 | KOG1717 | KOG1718 | KOG1719 | KOG1720 | KOG2386 | 2ZTJA | COG2453 | COG5350	111.7	T | S | S | S | S | T | T | T | T | T | A | S | T | C	Signal transduction mechanisms | Function unknown | Function unknown | Function unknown | Function unknown | Signal transduction mechanisms | Signal transduction mechanisms | Signal transduction mechanisms | Signal transduction mechanisms | Signal transduction mechanisms | RNA processing and modification | Function unknown | Signal transduction mechanisms | Energy production and conversion	phosphatase | Dual specificity phosphatase, catalytic domain | Dual specificity phosphatase, catalytic domain | Dual specificity phosphatase, catalytic domain | unknown | protein tyrosine/serine/threonine phosphatase activity | MAP kinase tyrosine/serine/threonine phosphatase activity | protein tyrosine/serine/threonine phosphatase activity | phosphatidylglycerophosphatase activity | protein tyro…	PF00782	96.8	Phosphatase; DSPc; Dual specificity phosphatase, catalytic domain	199	28
GVMAG-M-3300020187-27.fna|Ga0206130_10002696_8	GVMAG-M-3300020187-27.fna|Ga0206130_10002696	MNNSDYQGKSLDEIIQENTANINAFLLLSNEEFKKKFQRKKFWFKFYWIYKKKIEKQIEKESKSDKIQILNISIKFLTNEEKNIYFNIWTSKSYISRKINEIEYDVINYLLEEHINILEETENLVTDDNDFNYYPNSSDKLFNKKIYMKKEFNDNKIIEISSYDNYLKNQSKLKGFKRSQSQKFVKNFVSNNTPYNGILLWHGVGVGKTCAAISIAENFRDIIQKQDQKILVLTPGDTLRNTWKDEIFNIEKELYDKNSYNKQCTGSKYLKELSFLYDNNKNERQKRIQINRTIDKYYEFYGYQKLAFEIQRVFDKIDKNYDKIHVDFTKNAEYKKLNYIKEKYSNRVIILDEAHITREGSGTEESKKVPPFLEMITRYAHNTKLIVLSATPMYNISKE…	2STY7 | KOG0389 | KOG1000 | COG0553 | COG1061	47	L | L | L | L | L	Replication, recombination and repair | Replication, recombination and repair | Replication, recombination and repair | Replication, recombination and repair | Replication, recombination and repair	Type III restriction enzyme, res subunit | helicase activity | annealing helicase activity | Transcription regulator that activates transcription by stimulating RNA polymerase (RNAP) recycling in case of stress conditions such as supercoiled DNA or high salt concentrations. Probably acts by releasing the RNAP, when it is trapped or immobilized on tightly supercoiled DNA. Does not activate transcr…	PF00176	36	P-loop_NTPase; SNF2_N; SNF2 family N-terminal domain	1468	27
GVMAG-M-3300020187-27.fna|Ga0206130_10000700_33	GVMAG-M-3300020187-27.fna|Ga0206130_10000700	MNIEKMIVIKRNGKKQEVSFDKVIWRLRSLCDMEPKIKTLDHIKISQKVISQIYSGIDTSKLDELAAEICTGNSTVHPDFARLASRIIISNNHKTTSPSFSETIYQLYNNKDKHQKPNPLISEEIYNLVMNNKQKLNSSINYNRDYDFDYFGFKTLEKAYLIKINGKTVERIQHLFLRVALGIHKADIPKVLETYDYMSQKYFIHATPTLFHSSTNRPQMLSCFLLGMEDSVDGIYKCLRDCAKISKWAGGIGIWAHDIRADNSVIRSTNGKSNGLIPMLRVFNETARHINQSGKRQGSFAIYLETWHSDIYEFLEAKKNHGDENARARDLFYALWISDLFMERVRDNGMWTLMCPDKCQGLTKVYGEEFNKLYCEYEKLDDHVFKRVKAQELWEKILI…	arCOG03148 | arCOG03151 | arCOG03713 | arCOG04276 | arCOG06423 | KOG1112 | KOG2672 | KOG3335 | 3343B | COG0209 | COG0695 | COG1327 | COG1780	1211.7	FL | L | F | F | L | F | H | U | S | F | O | K | F	Nucleotide transport and metabolism;Replication, recombination and repair | Replication, recombination and repair | Nucleotide transport and metabolism | Nucleotide transport and metabolism | Replication, recombination and repair | Nucleotide transport and metabolism | Coenzyme transport and metabolism | Intracellular trafficking, secretion, and vesicular transport | Function unknown | Nucleotide…	TSCPD domain | Function in general translation initiation by promoting the binding of the formylmethionine-tRNA to ribosomes. Seems to function along with eIF-2 | Catalyzes the reduction of ribonucleotides to deoxyribonucleotides. May function to provide a pool of deoxyribonucleotide precursors for DNA repair during oxygen limitation and or for immediate growth after restoration of oxygen | Catal…	PF03477 | PF00462 | PF02867 | PF00317	560.1	; ATP-cone; ATP cone domain | Thioredoxin; Glutaredoxin; Glutaredoxin | PFL-like; Ribonuc_red_lgC; Ribonucleotide reductase, barrel domain | ; Ribonuc_red_lgN; Ribonucleotide reductase, all-alpha domain	941	27
GVMAG-M-3300020187-27.fna|Ga0206130_10000580_41	GVMAG-M-3300020187-27.fna|Ga0206130_10000580	MNKSLNLVPLLLNYSRIKDPISSKFFDIHTKKGKKLLQNYINHIGGRWTSGECSTENIKEKKECKYDKIKNFMFLNIYTPKINKRIEELKSLENLENEWTDKINTMLRNYILIADEELLDFDITYYRIIRNNENMLRGNKNEPKPLEGFIKSKMTITKIELNNYFRIYVKPKILSCGSLDLHAIGSKTLKEKLEKISNEKNNRYLINDLYMNSEMFPNKNEEYEITGVFLLNLLKKGIHVHITSNFGEIINDILEDLISINHNKKFNKFISNGNQVFFTLLLDEEQRNKYIENKDDGILVNRKNESVNCGNKDKIHIVYTKEEEAYSIYKFIEYVERDDHGLSEGDEETSAAGKFELSIIGLKWIDLLEIDNTLKYSIKWNDYLDIMLSGRANIVLYNL…	_no_annot	_no_annot	_no_annot	_no_annot	_no_annot	_no_annot	_no_annot	_no_annot	566	27
GVMAG-M-3300020187-27.fna|Ga0206130_10005530_5	GVMAG-M-3300020187-27.fna|Ga0206130_10005530	MKIIGIACVNYDNAIGYKNDLLFKLKKDMEIFKNITISVKNSEKKNGVLMGYNTYKSIPNKYFPLMNRINLIISRKNYNLVKSDLENNKYIDTYLFNSIEQSIQYAKLNNNLENLYVIGGSSIYKEFMEKNYFDEIILNKIQENSEISYQNKDFNFNYFPKFKGNWEEVSRELFLEKNVLSNVDKSIISELKFDKIIYNNTLDNSHNLISDELDYLNIIKDVLNNGEERITRNSITKSKFGLKMEFNDITNKFPLLTTKKVFWKGIVEELFWFISANTNSNDLEKKGVRIWQGNSNREYLNKNKLQHYIEGDCGPIYGFQWRHFNANYNGFNKNYENMGIDQLKNCIDLIKNNPTSRRIFMTAWNPCQLDEMVLPPCHVSYQFYVRSDNKLDCQMYQRS…	arCOG01490 | arCOG03214 | KOG0673 | KOG1324 | COG0207 | COG0262	517.3	H | F | F | H | F | H	Coenzyme transport and metabolism | Nucleotide transport and metabolism | Nucleotide transport and metabolism | Coenzyme transport and metabolism | Nucleotide transport and metabolism | Coenzyme transport and metabolism	Belongs to the dihydrofolate reductase family | Catalyzes the reductive methylation of 2'-deoxyuridine- 5'-monophosphate (dUMP) to 2'-deoxythymidine-5'-monophosphate (dTMP) while utilizing 5,10-methylenetetrahydrofolate (mTHF) as the methyl donor and reductant in the reaction, yielding dihydrofolate (DHF) as a by-product. This enzymatic reaction provides an intracellular de novo source of dTMP, a…	PF00186 | PF00303	321	DHFred; DHFR_1; Dihydrofolate reductase | ; Thymidylat_synt; Thymidylate synthase	497	27
GVMAG-M-3300020187-27.fna|Ga0206130_10000469_60	GVMAG-M-3300020187-27.fna|Ga0206130_10000469	MVKIGSINEYICIDLNDYSYNIIENYLENLDNLKTEEFIPKFSYVKIEKIIIIRDKCKILDYNNISNYDIHDINLIIETINKHSIDIIYLENIPFFKNINNNKIYFINFLWTNNTNKINKNRTLLFNTKYSNKYLLKNFLQKHSEKNLNIFKNINLYFYIHFTDFNQIIQKLYYFINNITKLDLFNIRYIICVNQINYDKLLKIINKDLFNKFYIINTEIIDNFNETCLNLLYLFNLNKLDIDFLYLYDLDKNDYNYDFLEKSIKLIYEKKLENIIITMNKLNNIILDDLNKFLINNEINNNIIRNKKKCITRYSIDDINYDNIYYNNILLGKNSFLKFYKNKDFNINYNFIDRLYPKNMNFNNMLIDKACLNIINSEFNKIKNFYNMDNTENLVLLSL…	_no_annot	_no_annot	_no_annot	_no_annot	_no_annot	_no_annot	_no_annot	_no_annot	413	27
GVMAG-M-3300020187-27.fna|Ga0206130_10001407_9	GVMAG-M-3300020187-27.fna|Ga0206130_10001407	MYEFIKNPINNKKVKINSKSGKSILKKYLLKIYGGAGSDIIPDIENNWSIIDDNYRVLQLNEQDIIIHDSDISEMIVDKHQSTNKFNLHYFTLNTESKELCIMLKNFENEMYELAKDCNLKKGKINREIIGNYFLRGPEFIFKKEIIPSKTGSGECACNSLISIDMMDSNFFMEKSYSLYSIFHPNHSLNDIKQCKHIYEWYLCKNFFTSQLFIWNLARSFTYALKYLSNYKDKSNIKLHIYTDIIGSNFTRSKAVKWHKDGGDNITIALYFTKDIDNPIIGPYIRTPSNSTSWDLPEHPQDKTPLDGVGCEKMIIFDNLEVLHRSQNPYEIDKLIENNPNILSNGGMIRFSARVV*	_no_annot	_no_annot	_no_annot	_no_annot	_no_annot	_no_annot	_no_annot	_no_annot	357	27
GVMAG-M-3300020187-27.fna|Ga0206130_10000624_56	GVMAG-M-3300020187-27.fna|Ga0206130_10000624	MLEVIILDTKKIIYEAYNPKLIWKKIFSVSFMRIKKLLAVFINEKFGYIFLGWNGIENKLLDNVGNDTIVLYENIYQSKLNQTSVLFFLKRRAIYCLLTMITTIFQIIVSYLGFWYITIIISTLMIPITILDRQWCALVTKMPPRYERSLILQLQMCSQLHLKSDVCIDIKKRNTIRNNVKIGFLKIPDIILVGFEILMGFIQFCTGAIIFGMTIINIMDVRCIFDINLKTCMYIGIFVRLLKEITNIASTSIEWILTPIKYKNNIDLIIEFAQTIQEQNPTIDLLRIIREKNLNVCECLLSCEWIYNIEKDIECKPCTSADILNQNKSSLIKRNEMIKTLATIHCANLTV*	_no_annot	_no_annot	_no_annot	_no_annot	_no_annot	_no_annot	_no_annot	_no_annot	352	27
GVMAG-M-3300020187-27.fna|Ga0206130_10001407_11	GVMAG-M-3300020187-27.fna|Ga0206130_10001407	MTKICKFYMENNCRKGSNCDFIHDDNICKDWWFNKCTLIDCKYKHGIDNKKGWGTSTTISYIDNKNRTSNAKILSDISRKRKKNTETFKPSYEPMDMKIISKVVDDDKYTREIYSNEVIILKNLFCKDDDLTVYNNLLNEMNNSGINEDDLWKLWHGDSHMIADDKKCWKEKCPTFNMIINKIQDYFNMDIKATRFNWYRNSDEWKPFHHDAAAIKPDKAEVQNFTVAVSFGSERETAFEHAKSKVKISIPLSNGTIYIFTKDINIEWRHGILKVPPEKKNNDGRISIIMWGWVNMINK*	2REV2 | 2RYQR | KOG1039 | KOG1040 | COG3145	376.2	S | S | L | L | L	Function unknown | Function unknown | Replication, recombination and repair | Replication, recombination and repair | Replication, recombination and repair	unknown | unknown | protein ubiquitination | pre-mRNA cleavage required for polyadenylation | DNA-N1-methyladenine dioxygenase activity	PF00642 | PF18044	27.6	CCCH_zf; zf-CCCH; Zinc finger C-x8-C-x5-C-x3-H type (and similar) | CCCH_zf; zf-CCCH_4; CCCH-type zinc finger	300	27
GVMAG-M-3300020187-27.fna|Ga0206130_10001407_13	GVMAG-M-3300020187-27.fna|Ga0206130_10001407	MYNSIVNPNTNRKVLINSKLGKQILYRYLSFIQGGSDLGIREDLDNPCRDNPDYVLKREDQCDGKIDEITSEPIPIGEGFCTGPRCISRQNITRIRNTRGTGYIDPYNRNEYDDDRLTNLGIIETGFSLDNVNNNRDYNYNSYVNYLENNHLNDTNINYNRYINYLTNSNNDNNHNNTNNNYNDDNNNDNEENEDEENEDEENEDEENEDEENEDEENEDEENEDEENEDEENDENEDEENENDENEDEENDDNNSNNEINYNNNNNNNNNNNNNNININRQPIYMPI*	2QQE7	35.5	S	Function unknown	cellular response to estrogen stimulus	_no_annot	_no_annot	_no_annot	289	27
GVMAG-M-3300020187-27.fna|Ga0206130_10001496_27	GVMAG-M-3300020187-27.fna|Ga0206130_10001496	MLNTTEHLLPLGENQIEKKIRVYNLSRTIKYLAIFDIIISIYYTFSVHWSCIFLILFSLCGFYGSKTFKSNYIIAFFIERVLSTIVKCIILYINLIPIIFIFNVLSILFEIYYLLVIKNFYIDLKELSDESLEELKQLKIEMKDINIEYL*	_no_annot	_no_annot	_no_annot	_no_annot	_no_annot	_no_annot	_no_annot	_no_annot	151	27
GVMAG-M-3300020187-27.fna|Ga0206130_10000624_52	GVMAG-M-3300020187-27.fna|Ga0206130_10000624	MSSKKIIEDTICDNVCMLEINYINQTDFNNYVNENNTPYIIDKSGYYKLTENIETKFFPNILDSLKLSSSNPNPFGHPAAFIISAKYVIFDLNGFAIYQSPQDYCVQRFFALIQLNLMPFNVGVGPITPETRTNQTTAEYCIIKNGVLGLSAHQSIMGNNNKNIIIEKINCEDFEVSGITLNNVENIYIENSIIGKSAGAFHGRVVPLSPTFAGLTFSHKLLRSIINNENTTSTKKTMAENMQKDIEVFLLPIFNIIYTNTSLTNIFAEINSFTSTNLDFRILFNKSGKSPCNMHGIKITGPNPSIGAFHASIDDSSTGHSENINLNNIHIRDIEGCVDEEILCTSNGKVMHICAGLKAAYSLIQNNVIKKLINTIYDLVKDDENLLAMIKTNITKDSL…	2SVCS	116.2	S	Function unknown	unknown	_no_annot	_no_annot	_no_annot	572	26
GVMAG-M-3300020187-27.fna|Ga0206130_10000469_65	GVMAG-M-3300020187-27.fna|Ga0206130_10000469	MIKIYSRHIIFKDIVNCVYNSIKNLNYKVKITDKIDDNNDLYILIGVVEFIDKIPNRYIIFQFEQTNVFFNDKKDIWFTKKYIELLNNAIYIWDYSNDNIKYLIKNLNIGKPETIFYIPLKYSNCLDNLKKITENKKDIDILFMGSINERRKKILDRLEKKYITHTAPNNLWNEERDNLVSRSKIILNIQFYDNGLLEMVRLSYLLSGGAFIISEIGREEDIAEEMKHFLILGKYSSLELLINKYLENSEERIKKKKQLIENWKKTNMDNSIPLKCLENEETGIIKNKGKIDYYIPKNIESIEYNVSEEGYCILKLPNILDEYLPNVSIITPTKNRKIFFRLAITNFNNYIYPQEKLEWIIVDNGNEDLEDILPKDYRIKYIKVDNREDYSIGFMRNKC…	arCOG01385 | arCOG01397 | arCOG01398 | 2SRIN | 3423P | COG1216 | COG4092 | COG4641	49.4	M | M | M | S | S | V | M | M	Cell wall/membrane/envelope biogenesis | Cell wall/membrane/envelope biogenesis | Cell wall/membrane/envelope biogenesis | Function unknown | Function unknown | Defense mechanisms | Cell wall/membrane/envelope biogenesis | Cell wall/membrane/envelope biogenesis	COG0463 Glycosyltransferases involved in cell wall biogenesis | PFAM Glycosyl transferase family 2 | glycosyl transferase family 2 | unknown | unknown | Glycosyl transferase, family 2 | Glycosyltransferase like family 2 | Protein conserved in bacteria	PF00535	41.4	GT-A; Glycos_transf_2; Glycosyl transferase family 2	565	26
GVMAG-M-3300020187-27.fna|Ga0206130_10001698_5	GVMAG-M-3300020187-27.fna|Ga0206130_10001698	MSIVNNPNTEVLVNGSNYCLARLTSDPTKQCKNKIHFSNILFCGIHSKKDNVQRIDEPLECNYVAKKLFNKKKYSKLLLYNDLIKSNFNYNNVKGSDIIYTLNYYKQNHTEYKHTNFQKLNEFLRLLELYKPYNDKIIIIQKCIRNYMNKIVNNLRGPGLFKRYLINNDTDFLTFEECINIPNSEFFSYKDIDNFIYGFNIKSIKYLIENNQKNPYNRNNFTIDCIENLNKLIEKDEKIGKDLSIKFNLHETPYNKMKNKCVKIFQRMDELELYTQPRWFLDLNIFNLKNLYMEIEDIWNYRAMLNNQMKLNYTTTGKAFLYSVQQLNRLDDKLKIQNIILNEFEKFAFEGKTKDDCITSCYWILTGLTIVSLDAASGCPELVLSNVLN*	_no_annot	_no_annot	_no_annot	_no_annot	_no_annot	_no_annot	_no_annot	_no_annot	390	26
GVMAG-M-3300020187-27.fna|Ga0206130_10001625_32	GVMAG-M-3300020187-27.fna|Ga0206130_10001625	MTRSAFAKAQNDFEEDLPGRTTNYVPRYTSTRKVKPRASKTRASKPRACKSKTDQNEDKPGRTVNHISIEIPCRSAIAKAQELVDWVAQELVDRVGQNYQEELELEVPPEWVDWVEQNDIERFWPYLEVPQELVDWMDEQELDLELELEDIPGRTINYLPTQEEHRSVPTQEEHRSVPTSTREVKPRASKTRASKSRASKTRASKPRACKSKTDQNEDKPGRTVNHISKEIPSDFLDNLSLNTTMFVTRNIDPDVLD*	_no_annot	_no_annot	_no_annot	_no_annot	_no_annot	_no_annot	_no_annot	_no_annot	258	26
GVMAG-M-3300020187-27.fna|Ga0206130_10002628_13	GVMAG-M-3300020187-27.fna|Ga0206130_10002628	MFDYIDFSSLNNENDIITPSYKNQLFFRDQLTNYMIRNNNIKHPIIYGRDNWDRLFITIYCYQNKKKKIQTFFQRYPKLYTGEEWIFGNCFDSDKIEHIFSINNYTVNIQTDNFIKVLINEKKILPKNWLNKDINKFSSNIDKYSEIKLYNYWYEKWELLIYKKLIYQILINNLDLDLNQDIITKILKYI*	_no_annot	_no_annot	_no_annot	_no_annot	_no_annot	_no_annot	_no_annot	_no_annot	191	26
GVMAG-M-3300020187-27.fna|Ga0206130_10001263_31	GVMAG-M-3300020187-27.fna|Ga0206130_10001263	MILNNIPEVILEIIYKFLDYPNAVIFSLTNSKMKKLFDILDNKTLYSNVESYNDLQILKNNIINNCRYIKISENIIGKIVNVKFNYLEESFTIICKEGYCIDWDAIKDLFILITLRDNIWKTYQLKKLKIITSSYFINKCNPISKLIEQCCQAKPIYN*	_no_annot	_no_annot	_no_annot	_no_annot	_no_annot	_no_annot	_no_annot	_no_annot	159	26
GVMAG-M-3300020187-27.fna|Ga0206130_10005644_10	GVMAG-M-3300020187-27.fna|Ga0206130_10005644	MYAKSIIKNARNIIKNKRFITNMIKMPFNEEHHSLKNMVRSFVQKEVEPQANEYNRKEKFNIDLFKKLADLGLLGLTADSKYGGLGLDPISSCIVHQELSRSDPGLCLAYLAHSLLFVNNLSFNGNEYQKKKFLPEAINGTKIGGMGMSESSGGTDVLGMKTQLNPINNKWDGDLILNGSKMWITNGCVSENELGDYFLIYARTVRHFGLTMIIIEKDMPGLTLGRNIKNKCGLRSSGTAELYFSDVLIPKENIVGQIGNASMSMMRNLEIERLALGAISLGIAERSLETMVKYANERNAFGKSIKEFGQIQRMIGKSYAEFQAGQSYLYHTASQLNLSESGNRLDSDGVKLYSATMAKTIADRAMQVLGGNGYVDEYIVERLWRDAKLIEIGGGTKES…	arCOG01707 | arCOG01708 | arCOG01709 | arCOG04100 | arCOG04310 | arCOG04350 | 2R2EA | 2S9JP | 2SB3M | KOG0135 | KOG0137 | KOG0138 | KOG0139 | KOG0140 | KOG0141 | KOG1469 | KOG3085 | COG1960	395.6	I | I | I | C | C | I | S | S | S | I | I | I | I | I | I | C | P | I	Lipid transport and metabolism | Lipid transport and metabolism | Lipid transport and metabolism | Energy production and conversion | Energy production and conversion | Lipid transport and metabolism | Function unknown | Function unknown | Function unknown | Lipid transport and metabolism | Lipid transport and metabolism | Lipid transport and metabolism | Lipid transport and metabolism | Lipid tr…	COG1960 Acyl-CoA dehydrogenases | COG1960 Acyl-CoA dehydrogenases | COG1960 Acyl-CoA dehydrogenases | COG1960 Acyl-CoA dehydrogenases | PFAM acyl-CoA dehydrogenase domain protein | COG1960 Acyl-CoA dehydrogenases | GCK domain | Acyl-CoA dehydrogenase, C-terminal domain | Acyl-CoA dehydrogenase, C-terminal domain | acyl-CoA oxidase activity | long-chain-acyl-CoA dehydrogenase activity | glutaryl-C…	PF00441 | PF08028 | PF02770 | PF02771	122.6	Acyl-CoA_dh; Acyl-CoA_dh_1; Acyl-CoA dehydrogenase, C-terminal domain | Acyl-CoA_dh; Acyl-CoA_dh_2; Acyl-CoA dehydrogenase, C-terminal domain | ; Acyl-CoA_dh_M; Acyl-CoA dehydrogenase, middle domain | AcylCoA_ox_dh_N; Acyl-CoA_dh_N; Acyl-CoA dehydrogenase, N-terminal domain	414	25
GVMAG-M-3300020187-27.fna|Ga0206130_10001190_8	GVMAG-M-3300020187-27.fna|Ga0206130_10001190	MSVNKPIQLGLCCMNITLKNDKKNPIYATRSIISTTVKKKGIDELKKRVYENCQDLIKMIEWNENNGIKVFRISSDIFPHKSNPSVESYDFDFVSHLLKEAGDLAKKYNQRITMHPGQYNVVGSPTKNAFEKTILDLEYQATVLDLMGMDDNSVMVVHGGGIYGDKEKTKQRWCDQFHQLPENVKKRLVIENCERDFSIQDCLDISDKINIPVVFDSHHYNCYNQLHPDQKLQDENYYIPLILETWKKRNIKPKFHVSEQGSGKCGHHSDYIENIPQYMLDIPNKYGVNIDIMIEAKMKELAMFKLYEKYPDLNCKKKIIKFKKKIGTLTHEKTLDKTSTLSEEKDLDDNLPSIILPDELKLFNDNDIN*	arCOG01898 | 2QTMI | COG4294	341.9	L | L | L	Replication, recombination and repair | Replication, recombination and repair | Replication, recombination and repair	UV-endonuclease UvdE | mitochondrial DNA repair | response to UV	PF03851	237.7	TIM_barrel; UvdE; UV-endonuclease UvdE	370	25
GVMAG-M-3300020187-27.fna|Ga0206130_10001625_17	GVMAG-M-3300020187-27.fna|Ga0206130_10001625	MGGKLAEYIWIDEKGNLRSKSRYLKSFFSEFKDIPEWNFDGSSTGQAPVENSEIVIKSKAMFRDPFRVQYQTCDGGRVYPHKLILCDTYKPDGTPTKDNNRVWAKEIFDRAYEEEPWFGLEQEYFLIDPVTLKPLGFPLEGEPKEQGQYYCSAGFENNFGREIAEEHLMACLTAGIKISGINSEVAPGQWEFQIGPCVGIEVGDHLWVARYLLQRIAEKHKVIVNFEPKPVKGDWNGSGCHTNYSTKNMRSPNGIKFIDEAILKLSKKHSEHMKLYGKGNDLRMTSKHETSSYDIFTDGIANRGTSIRRGNETVKKGCGYFEDRRPSSNCDPYLVTGIIFKTTVLDN*	arCOG01909 | 2QQE3 | KOG0683 | COG0174 | COG3968	389.4	E | S | E | E | S	Amino acid transport and metabolism | Function unknown | Amino acid transport and metabolism | Amino acid transport and metabolism | Function unknown	glutamine synthetase | Glutamine synthetase type III N terminal | glutamine biosynthetic process | glutamine synthetase | glutamine synthetase	PF00120 | PF03951	71.2	GCS; Gln-synt_C; Glutamine synthetase, catalytic domain | ; Gln-synt_N; Glutamine synthetase, beta-Grasp domain	348	25
GVMAG-M-3300020187-27.fna|Ga0206130_10001407_22	GVMAG-M-3300020187-27.fna|Ga0206130_10001407	MDKRNKIKLLLKKRENIIWIIIKKDKNKFEKLYNLLSEIINLFDKSDIKYWAIKGTLLGVIRNNSIIPWDDNINLGILETDIHKLIYKDFGKSINKLNIIGIKKQNEIIFYKREYPKYLLKINWINTDKYIFFLEKKLFGPLTINIPSNFKDNLNNEYNNIDICIITKSNTSNLLTKYINILKYYNGNYVKEKKFIKYNTINIYNNSINDIIINNVNTNLVNENLSNSINTNDNTSMNDNISIDDNISIDDNISIDDNISIDDNISIDDNISIDDNISIDKNSNINYNIHTNSENYIINNFDYEKIINKEILNYTFKIVLMKCNDLNSKNIVSLKLLCSKICIFG*	arCOG09737 | 2QUDN | 2QV4Y | 2RWRT | 2RZAW | 2S0T2 | 2S6PR | 2SCGN | 2SD1A | 2SK7I | 2SRI3 | 2T202 | COG3475	62.2	M | S | S | S | S | S | S | M | S | S | S | S | M	Cell wall/membrane/envelope biogenesis | Function unknown | Function unknown | Function unknown | Function unknown | Function unknown | Function unknown | Cell wall/membrane/envelope biogenesis | Function unknown | Function unknown | Function unknown | Function unknown | Cell wall/membrane/envelope biogenesis	LicD family | protein O-linked mannosylation | fukutin related protein | LicD family | unknown | unknown | LicD family | LicD family | LicD family | unknown | LicD family | unknown | LICD family	PF04991	32.7	NTP_transf; LicD; LicD family	346	25
GVMAG-M-3300020187-27.fna|Ga0206130_10001625_13	GVMAG-M-3300020187-27.fna|Ga0206130_10001625	MYKKIFDPIQSKYINTMSAEGYKVINKYIKQLGGHEGPCAMNASGTACAKSKEWDRERCELHTTKTGNNVCRFTVAESSKRAMEKKNKKSQPISSEKPSVIDDEPWEPISPIESPQPAVSIPPVSTPISSHHPELPLDHPYHNVRIRHYESIDGSIIEERYIEGLPIETVVAKWDGRQLNKPANINLIKGYIYDLYYPYVGDRIRNYLDRIELEKKDGLDSKKDLLKVLKDSYKFINSDEFNVDELMGPDRGPSHYKNHPYGSEAKRQAWVGPHN*	_no_annot	_no_annot	_no_annot	_no_annot	_no_annot	_no_annot	_no_annot	_no_annot	276	25
GVMAG-M-3300020187-27.fna|Ga0206130_10001190_4	GVMAG-M-3300020187-27.fna|Ga0206130_10001190	MLEKIFGWCSFTFWSCVPYPQIYTNLKKKNSNGMSVNMIFFSLLQYTCYTLLSYILYFSNTIKNNYQQIMKDNSTDIYLSDIFFSSHALLSTLFLTFQYFYYNHSDNKLTMQSKILLLTLTFIILMQIVFCIILYYIHNDSSYLAYMILSLSISHNIFTLFKYIPQVYYTYKRKSTDGWNIQNVNFDILGGLFLLFESITTAVKKHEIKILFSNIAKLNLILITIIFDITMYIQYFIYPNISINSPKIPLLLH*	KOG2913 | KOG3145	156	E | K	Amino acid transport and metabolism | Transcription	basic amino acid transmembrane export from vacuole | L-cystine transmembrane transporter activity	PF04193	78.6	MtN3-like; PQ-loop; PQ loop repeat	254	25
GVMAG-M-3300020187-27.fna|Ga0206130_10003642_1	GVMAG-M-3300020187-27.fna|Ga0206130_10003642	MGKNEMGKNEMGKNEMGKNEMGKNEMGKNEMGKNEMGKNEMGKNEMGKNEIKKKKKIVLDVFVKNSNKKIIDNFSYLDLYEFCYKLYLSCENKRGIMFDIIKIEKSDMILMIFITGLLYNFDIYSYIDETKLNDVIILNNEILENIMNKKYKIKEFKKLTILKQSEKKNIYNKIYYKIKEKFYVTNWKNIINFYDSYNIILGKIINENSIFIPRLSINNIYILYFILFIIIDKIEFKSKYSKKSFTITDISKYLRGIGLYVCTIYSNYGYLEKKDKFSIFYSLNLNQYLLYNVIGRNNSIIGRVLSMYKISNNDIIYKDKRIKLPLSYKVLDNNILSIEKNNKLCLKDKIYRLDEEIIESIKLDVNIELSIINKYLVNNNFTKLIFLNSFYNINKNYGY…	2RSK9 | 2SD86 | 335GG	41.9	S | S | S	Function unknown | Function unknown | Function unknown	unknown | unknown | pentapeptide MXKDX repeat protein	_no_annot	_no_annot	_no_annot	704	24
GVMAG-M-3300020187-27.fna|Ga0206130_10001698_16	GVMAG-M-3300020187-27.fna|Ga0206130_10001698	MLRLNTILNKKYINPISRYYSKYQNLTGGQVIYQELKKLNVDTIFGFSGGAIMPVMDTLYKSDIDLIINTHEQSTGHSATGYAKSSNKPGIMFVTSGPGLTNSITPMLDAQNDSTPLIVFSGNVPLKSIGTQAFQECPATEMTKPFTKWSIVADNVNNLPKIIRKAWKIATSGKPGCVHIDLPKCVSTGIYISNVLDEDEDRYVEGNTSNIIDKDLIDWNQIANMEKLGNLINKSKKPIIILGKGANKYPDYIHNFVLSSNIPVTTTIHAVGLFPENSNLSLKWLGMHGSPTANFAVSEADLIINIGSRFDDRTTGNTENYAPNAYKAYKNNTGGIIHVNIENSEINKNIKSHYNYNMDTKIFLKNIAKFIRYKNREPWMEQIYNWQTKYPFQFHEPDN…	arCOG01613 | arCOG01614 | arCOG01998 | arCOG01999 | arCOG02000 | arCOG02002 | arCOG03656 | arCOG03657 | arCOG04391 | arCOG05937 | arCOG06715 | KOG1184 | KOG1185 | KOG4166 | COG1165 | COG3960 | COG3961 | COG3962 | COG4032	555.5	S | S | H | C | EH | EH | EH | EH | C | EH | GH | GH | EH | EH | H | S | GH | E | EH	Function unknown | Function unknown | Coenzyme transport and metabolism | Energy production and conversion | Amino acid transport and metabolism;Coenzyme transport and metabolism | Amino acid transport and metabolism;Coenzyme transport and metabolism | Amino acid transport and metabolism;Coenzyme transport and metabolism | Amino acid transport and metabolism;Coenzyme transport and metabolism | En…	Sulfopyruvate decarboxylase | PFAM thiamine pyrophosphate protein domain protein TPP-binding | COG0028 Thiamine pyrophosphate-requiring enzymes acetolactate synthase, pyruvate dehydrogenase (cytochrome), glyoxylate carboligase, phosphonopyruvate decarboxylase | Belongs to the TPP enzyme family | thiamine pyrophosphate protein TPP binding domain protein | Belongs to the TPP enzyme family | COG0028…	PF02775 | PF00205 | PF02776	159.7	THDP-binding; TPP_enzyme_C; Thiamine pyrophosphate enzyme, C-terminal TPP binding domain | FAD_DHS; TPP_enzyme_M; Thiamine pyrophosphate enzyme, central domain | THDP-binding; TPP_enzyme_N; Thiamine pyrophosphate enzyme, N-terminal TPP binding domain	614	24
GVMAG-M-3300020187-27.fna|Ga0206130_10001211_26	GVMAG-M-3300020187-27.fna|Ga0206130_10001211	MVRKVINFKNLENYLINDPILDWLDLYGNLYSYEKDKIIEDNFILKKSIDFKGNSIKELLTNLNIKFLYSNRKTIIYNNYLNKDFYYNLLIRYFNYETQIDLLLSSKFVKKLYDLDINDKSYCMIKFAYFTGKVKKNNILSNDKRHLLLKYRIFYDYNLVSRYHNISPKIIIVFRNIKLSKENYIIYDINTDFSFLKKNISLAKKWYKFLLLHGSSINLDSKEKKIELYPNMKNLNDNSWRRAKEIIANKYNEITLIWNMSYKDRNFIIEKYNVDSWDKIELDMINKSEKKKKIIYGIININKGTDLTNFDSKNIIKRSEDKEIFVDYELLNNIFTEDINFIEDTFVFMIGALFIDRKNGTLKYKYYLVENISTKFEKKIFNDLVYDIKQFSNNISISV…	_no_annot	_no_annot	_no_annot	_no_annot	_no_annot	_no_annot	_no_annot	_no_annot	515	24
GVMAG-M-3300020187-27.fna|Ga0206130_10004368_14	GVMAG-M-3300020187-27.fna|Ga0206130_10004368	MLIDKNFNYVCSLGTLCHTANFIKKHNLKKCSYPFDWIFSNINIVIDCLKDDFKEFLDKDNYIDHCSNNPELCGHKIYDSAMFNHTSPRTEEGYEYYVRCVNRFRNLLSKKEEKLFIVMSVNDEYNHIENSIIELNKVLKNITCNFKILFIKNHAGLLENSHSIISIDNIDNIDNIDILELYTVSLSNGIDFNNNNDNIYLDEIFSSRYKFDIIDRIKREEINYVCSLGFSLATASLLKRNNLKKCSYPFDWIYSDFNVVIDSLKDNFKKFLDKDNFIDHLDNNPIQCGHKLYSRVMFNHSNPRNKDVYEYYERCIARFNNLLKKKEKKLFVIIVNKNYKDYENHLKNLDEILKDKSNNYRILYIYLYGSQIENDFKMEQNENIDLLHLYTKSKSEGTE…	2RFJ0 | 2ZRJJ | 30IPG | 30JZ2 | 32QCY | 32R46 | 32SV7 | 330WB | 33BQZ | 33SQU | 33VTY | 33W96 | 33XBC	263.3	S | S | S | S | S | S | S | S | S | S | S | S | S	Function unknown | Function unknown | Function unknown | Function unknown | Function unknown | Function unknown | Function unknown | Function unknown | Function unknown | Function unknown | Function unknown | Function unknown | Function unknown	Putative papain-like cysteine peptidase (DUF1796) | Putative papain-like cysteine peptidase (DUF1796) | Putative papain-like cysteine peptidase (DUF1796) | Putative papain-like cysteine peptidase (DUF1796) | Putative papain-like cysteine peptidase (DUF1796) | Putative papain-like cysteine peptidase (DUF1796) | Putative papain-like cysteine peptidase (DUF1796) | Putative papain-like cysteine pepti…	PF08795	157.7	; DUF1796; Putative papain-like cysteine peptidase (DUF1796)	434	24
GVMAG-M-3300020187-27.fna|Ga0206130_10002696_11	GVMAG-M-3300020187-27.fna|Ga0206130_10002696	MVNKISSISMKQKEQLKKKINKLHYNEQCEIFNIIRKDTDKISENNNGIFINLKYLRDETITKLSEFVEYCDNNKLVMKVDEEKYRSEILNNVNTKNTYNLEKNISSDISSNKSNDSDIEEDLYEGYQSYIIENEQYFKNIKNKDSKITDKFSFRTYIDKLSVSSQKAFNENTEKKNPIPILKTKKIKFTGVKGRIMNRCRNINRNTTGNWKNKLNNKSKKIENIIDDNISELDKASYNSDIDYENDNDNDNDSYFMYDKESDLSNELQEELI*	_no_annot	_no_annot	_no_annot	_no_annot	_no_annot	PF17035	32.2	BET; BET; Bromodomain extra-terminal - transcription regulation	274	24
GVMAG-M-3300020187-27.fna|Ga0206130_10004368_3	GVMAG-M-3300020187-27.fna|Ga0206130_10004368	MSIIPEKLTTQSFTKPIPLSSLLNKLINKSLDLEAEYQRDEVWSTEKKTKLIQSILGGVTIPSIIINEKKEKKIVIDGKQRICACRDFKNNIINFFNESNPELTCKYEDFDIKYKEYFDDYPINCIVYTNLTEEEERDIFQRINYGENLSTGEKIKGMKSNFLHEIIKVKDNICEYLSNFGITQNRESYIECTIALLALYNNDNEYVNKRKLSIEYLNKITKNKDNINMDNFSSKINITLKLLNEIYTEIYEYSKSRKYAKKTYNKLKWTDVLIYIKIIFSSEKIDDTKKELISVIKYLIHISNRNIFVSGEMENECYLKYQSIFDKRPNTNVNKFFEDKIQCINDLYKYINKSHSKIVREQIYAKCGTAGESICDLCNTHKIYLTNFHAAHIISKKNG…	arCOG05223 | 2R8BP | 2S229 | 2S593 | 32UQH | COG1479	126.8	GM | S | S | S | K | U	Carbohydrate transport and metabolism;Cell wall/membrane/envelope biogenesis | Function unknown | Function unknown | Function unknown | Transcription | Intracellular trafficking, secretion, and vesicular transport	HNH endonuclease | Protein of unknown function DUF262 | Protein of unknown function DUF262 | Protein of unknown function DUF262 | Psort location Cytoplasmic, score | Protein of unknown function DUF262	PF03235 | PF01844	49.3	ParBc; DUF262; Protein of unknown function DUF262 | His-Me_finger; HNH; HNH endonuclease	440	23
GVMAG-M-3300020187-27.fna|Ga0206130_10000700_29	GVMAG-M-3300020187-27.fna|Ga0206130_10000700	METSDIWEHIIIPIIIGPLFISIKILYDKWDYKKKETNILKNKIKLEKLNNKLTKFYWPLYILLLKDYDMWTKIVFKDINNIDITESDSDSDIDSDDTIDKYNYCTYMRKIGNTLIQCKNPVAINCIDKLGPYCLKHQHHKDKKILESFTIDYSKNSKNILLENSKSIISYKNNIINDNNNDDEIRIDILSGNNNQDTKINHIAKFLRSIPSENQKNINIDKNSITDKNSITDKNSFSIKKDSDSSENSIENIINNINNDDNIPGNITGNKIGEISGLNIHSNNNSDFDIKSEMLTEILKNLEENHKKIQNIIIDNISIAEPKSYVGKQLIKYIKFTNIFSAEIKTKDIINPSKYGAPYPKKLLPLIEIQLFKLQKEYNIAIQDYYDY*	33N29	56.3	S	Function unknown	unknown	_no_annot	_no_annot	_no_annot	389	23
GVMAG-M-3300020187-27.fna|Ga0206130_10002082_4	GVMAG-M-3300020187-27.fna|Ga0206130_10002082	MDNTFYVRDGYFNKHISKYFNDINWEESKNFYSKFNHTTNRKLCDKCKYTNRFITLNPLDNKGKIYKDFSDKSYIAKFFRFRNKEDLSLYKYLFKLNKYWLIKPEKSYRQIGITITDKYDDVLTHMDKYKQFKSWVGMTYISNPLLYKSKKMHLRVYVLLVKNKNFFRCYLYNNGYMYIADYKYKLSDYNNTRIHITTSCNNKEFPNEFDKYYGNGIFKNKIFPQLKEIVYDTINKYSDTFICPNESTNNFTCYKQLGYDILLDDNFKAYLLEINTGTIGMASYDKAGNCLSDKPSLQTPKFNWKFISNVLNILFNNKFENFTLILKKKITIRENFTNLTKKNIMRNFLSLLLITILLMCLIRIFIG*	KOG2155 | KOG2156 | KOG2157 | KOG2158 | 33JBY	107.7	IQ | T | M | KT | S	Lipid transport and metabolism;Secondary metabolites biosynthesis, transport, and catabolism | Signal transduction mechanisms | Cell wall/membrane/envelope biogenesis | Transcription;Signal transduction mechanisms | Function unknown	ATP binding | protein polyglutamylation | protein polyglycylation | positive regulation of cilium movement | Tubulin-tyrosine ligase family	PF03133	99.4	ATP-grasp; TTL; Tubulin-tyrosine ligase family	368	23
GVMAG-M-3300020187-27.fna|Ga0206130_10000700_37	GVMAG-M-3300020187-27.fna|Ga0206130_10000700	MKIKKSINRIIWYDLETTGFNPYHNNIIEIAAIDNLGNNLNVLLKIKDPLPEKIVEITNITDDLLKDEGIDQYEGLNEFNKFLKLYDEDNKYKNRTYLVAHNNDSFDQLFLKYQFLRYKINCNLDIYKYIDTFRLSQLVSKTLNSHSLKTLTTIYKVKNERAHRAMSDTLALQAIFYKLIDRAIKTFNIDTLDDIIDKIKNPKYD*	arCOG03130 | arCOG05109 | 2RYIA | 2S5CH | 2T0RQ | KOG4793 | COG0847 | COG2176 | COG2925 | COG3359 | COG3530 | COG5018	118.8	L | L | S | L | L | L | L | L | L | L | L | L	Replication, recombination and repair | Replication, recombination and repair | Function unknown | Replication, recombination and repair | Replication, recombination and repair | Replication, recombination and repair | Replication, recombination and repair | Replication, recombination and repair | Replication, recombination and repair | Replication, recombination and repair | Replication, recombi…	Exonuclease | PFAM Exonuclease, RNase T and DNA polymerase III | unknown | EXOIII | unknown | exodeoxyribonuclease III activity | DNA polymerase III is a complex, multichain enzyme responsible for most of the replicative synthesis in bacteria. The epsilon subunit contain the editing function and is a proofreading 3'-5' exonuclease | DNA-directed DNA polymerase activity | Exonuclease | exonuclease…	PF13482 | PF00929	85.9	RNase_H; RNase_H_2; RNase_H superfamily | RNase_H; RNase_T; Exonuclease	206	23
GVMAG-M-3300020187-27.fna|Ga0206130_10002314_12	GVMAG-M-3300020187-27.fna|Ga0206130_10002314	MNDLIPLERDKFDEIYEKLEFMLLNLEKAKNEMSNESLYNLVDKIRLFNKDLDNLNSFANDILLDIRDNVSLIDDSINDRLEEEKYNNRLIKNFYPLFLLYMLNDKEKLSKNINDID*	_no_annot	_no_annot	_no_annot	_no_annot	_no_annot	_no_annot	_no_annot	_no_annot	118	23
GVMAG-M-3300020187-27.fna|Ga0206130_10000624_8	GVMAG-M-3300020187-27.fna|Ga0206130_10000624	MNKLSKADKMQIKLMSELEESKYTYKQVKKIWNNYEIDPTKKQKKSDKILDKLFDLACQKHPAEMGMVGYEFKNEEEMITAINKKNLTIEGIPKKNIKQTGGMNYYKLFNKIITEPCNGPHCTIPVKPEVSNMINNNLKSANPPTEALTQYPGTDRIGNNSIEMPGVSNYIGTPLNNGSFNIKCTGQKGGVLISEPCRGPHCAIPVEPTTSNMINNNLKSANPPLDAFTQYPGTNRLGNNTDSMPGISDYVGTPLNHGPFNIKCTGQKAGATGDTKPTFDSVYNSNKHKDKTFNIDLDKADKVMSINSPYKTTFQEDFDNLVLLTEYIIEGLEYTPAPLGIDNSNGFKFEALVNDFIDNWDEFDPNYHNLIPKLEYYLDLLIEEKILLEFEPFMPNGGG…	_no_annot	_no_annot	_no_annot	_no_annot	_no_annot	_no_annot	_no_annot	_no_annot	945	22
GVMAG-M-3300020187-27.fna|Ga0206130_10004785_6	GVMAG-M-3300020187-27.fna|Ga0206130_10004785	MDYKSLGDYYYSTEPIGHGSFSLIFKGYRIKDRKPVAVKKFTKYIDKKYVDSEINLMKDLDNNNILKLYEVIRTSGNLYLILEYCNNGDLSKYIKKKNNDNDYFYIFQIILGLKYLYNNNILHRDIKPQNVLLHNNTIKICDFGFAKEFYNNDLINTFCGSPLYMAPEILKVGEYTEKSDIWSLGVIIYEILFKEHPYPCKNHKDLINKIKNVDNNLDINIINLDEDLKFLLSKMLEKNPIDRISWNTIFKSKWFLEFDYKKISNNLEDNNTDENKLLRQDKKLFFNDNDIDDDNMIFNIDDIDTNKSNINEEDDKIKLCRSLSVKKNKSDLRIVSRSFLLDRNDIQFNIQDDTKVYSRSAPNNNNYNQSIIYENYICNKIIDSINEPAGYKILGESPK…	arCOG01345 | arCOG03682 | arCOG04645 | 2QPJ2 | 2QPJA | 2QPPH | 2QPQ4 | 2QPSF | 2QPT1 | 2QPTD | 2QPUR | 2QPVY | 2QPWI | 2QPX8 | 2QPYS | 2QPYW | 2QPZR | 2QQ1P | 2QQ4T | 2QQ5C | 2QQ7B | 2QQ8C | 2QQ8R | 2QQ92 | 2QQ9G | 2QQCK | 2QQCM | 2QQCZ | 2QQEU | 2QQEW | 2QQFB | 2QQH1 | 2QQH6 | 2QQIN | 2QQPF | 2QQPW | 2QQQ3 | 2QQQK | 2QQRQ | 2QQSK | 2QQT6 | 2QQTK | 2QQW1 | 2QQYD | 2QR0Z | 2QR3N | 2QR4H | 2QR4S | …	279.2	KLT | KLT | KLT | KLT | S | T | KLT | KLT | S | S | KLT | S | S | KLT | S | KLT | M | KLT | S | S | T | M | S | KLT | KLT | KLT | S | KLT | S | KLT | S | S | KLT | KLT | KLT | S | KLT | KLT | S | M | S | S | S | S | KLT | KLT | S | KLT | KLT | KLT | KLT | KLT | KLT | S | S | M | S | KLT | S | KLT | M | KLT | M | S | KLT | KLT | KLT | KLT | KLT | KLT | S | S | KLT | KLT | KLT | KLT | S | P | KLT |…	Transcription;Replication, recombination and repair;Signal transduction mechanisms | Transcription;Replication, recombination and repair;Signal transduction mechanisms | Transcription;Replication, recombination and repair;Signal transduction mechanisms | Transcription;Replication, recombination and repair;Signal transduction mechanisms | Function unknown | Signal transduction mechanisms | Transcr…	protein conserved in archaea | Serine threonine protein kinase | protein kinase activity | transmembrane receptor protein serine/threonine kinase activity | RNA catabolic process | negative regulation of anion channel activity by blue light | Belongs to the protein kinase superfamily. Ser Thr protein kinase family | defense response to oomycetes | protein serine/threonine kinase activity | protei…	PF00069 | PF17667 | PF07714 | PF01163	225.5	PKinase; Pkinase; Protein kinase domain | PKinase; Pkinase_fungal; Fungal protein kinase | PKinase; Pkinase_Tyr; Protein tyrosine kinase | PKinase; RIO1; RIO1 family	424	22
GVMAG-M-3300020187-27.fna|Ga0206130_10001698_18	GVMAG-M-3300020187-27.fna|Ga0206130_10001698	MFNDLQNYILINLNIWLSVFWYLKPSQKNKITNEFRNLYIENNDMIFKLNKNLTNKDFYENSIAISKYTISIYPTHKHKELNEIIYGLNNFKKTKIKNLGYMGWKLIMCTNIPINQRLMPTQLKEKLNDPDVDNKLRFANHLFNDFCIIPITNDIKKLIKNNYNQSDLSKILTLNKIDELFPRQNYYIIKEISDRMIDQDLISSYKLNRKKYFEPGVNYHKQYEPGIYISPICRTSKPHLFCIKIIENYLLDNNLSDNIYIKDEFQIHTNIYNENKKNKPPRIDIALMDKVTKKVKAAIEADGHQHNEYVPHFHRNGISDFIKQQERDRKKDQWIKENTNFNCIRIKDLYFKNNTRIEPNGLEKEKYLIKKLDEFKEHYFQNN*	_no_annot	_no_annot	_no_annot	_no_annot	_no_annot	_no_annot	_no_annot	_no_annot	384	22
GVMAG-M-3300020187-27.fna|Ga0206130_10000624_6	GVMAG-M-3300020187-27.fna|Ga0206130_10000624	MNSIQMEDEITNYYCDYIFNVKYFDTNYLYIKELLLNYLKDKYKKILLIGNNIEYIINYINKNYNDCYLTCVDLNLSICNKIKSNKIEYINSLNNFINHYKNYENEYDLIITHNSLINLDDKEILISLYYKILNVEGCLTMIEYCSGQSVNLQENFLKYCKKKNYKLNSIFSIAGMLDKNNFFKIKTKDNISILIKNIEEDLENLNNNKKYYLSKFNELMYEKQKILWNDKLEWFENKNLGWGFIFCYK*	_no_annot	_no_annot	_no_annot	_no_annot	_no_annot	_no_annot	_no_annot	_no_annot	250	22
GVMAG-M-3300020187-27.fna|Ga0206130_10004368_5	GVMAG-M-3300020187-27.fna|Ga0206130_10004368	MLISPNDIDIKFNNNQQSNNLYLECSICLSTISNPHIVPCCKQSFCKSCLDHALSLNTMCPLCREFINITDTRFNLLYNALLPNNEVESNDNEFKVNEIVKWKNTLNKIEKHILEKNRLPSYTFDSNNDIRELGYWVYTQKFWYKKKWYIMKNKEIRHIWEVFNEKYPILTDINQWKFMLNEVIKYKKKNKKLPSFSNSFNRYDKELGWWLNTQEFWYKNKWHIMKNEEIRILWKKFIKN*	2QQ8V | 2QQJ8 | 2QSQ8 | 2QUYA | 2QW3F | 2RB47 | 2RGAW | 2RPDG | 2RRYF | 2RUTS | 2S4PN | 2SA6R | 2SA98 | 2SBYD | 2SC5Q | 2SCTT | 2SCZB | 2SF09 | 2SFGV | 2SNEJ | 2SQJ2 | 2STN1 | KOG0297 | KOG0298 | KOG0314 | KOG0317 | KOG0320 | KOG0802 | KOG0824 | KOG2177 | KOG4159 | KOG4430 | KOG4638	57.8	S | S | V | O | O | O | O | S | S | S | O | S | O | S | O | O | S | S | O | O | S | O | B | KL | A | O | O | O | S | O | I | L | O	Function unknown | Function unknown | Defense mechanisms | Post-translational modification, protein turnover, and chaperones | Post-translational modification, protein turnover, and chaperones | Post-translational modification, protein turnover, and chaperones | Post-translational modification, protein turnover, and chaperones | Function unknown | Function unknown | Function unknown | Post-transl…	positive regulation of ubiquitin-dependent protein catabolic process | norepinephrine metabolic process | methyl-CpNpN binding | Notch signaling pathway | ubiquitin conjugating enzyme binding | ubiquitin conjugating enzyme binding | regulation of NAD+ ADP-ribosyltransferase activity | RING-type zinc-finger | Zinc finger, C3HC4 type (RING finger) | Source PGD | Zinc finger, C3HC4 type (RING finger…	PF13923 | PF13920 | PF13639	34.3	RING; zf-C3HC4_2; Zinc finger, C3HC4 type (RING finger) | RING; zf-C3HC4_3; Zinc finger, C3HC4 type (RING finger) | RING; zf-RING_2; Ring finger domain	241	22
GVMAG-M-3300020187-27.fna|Ga0206130_10001854_7	GVMAG-M-3300020187-27.fna|Ga0206130_10001854	MHYNKIKNPITGRQVNVNSTLGRKILGKYLSNKNYNGGTEKKKQKLKNIVKELKLKSVDEVELFFNKLKNNHTNKDIISEIFKWVIKKTNSDIDMNEIIKMINSNEINLMNLQLNGGGAGSSKPQDNNEDNRQRREERRIARIQRRAVRRHQQERLDALNTELRPLRIIRIVIFIILAYWAWFHNETFLEAFAHK*	_no_annot	_no_annot	_no_annot	_no_annot	_no_annot	_no_annot	_no_annot	_no_annot	196	22
GVMAG-M-3300020187-27.fna|Ga0206130_10002628_8	GVMAG-M-3300020187-27.fna|Ga0206130_10002628	MYSKIFDPISKKKFNINSKKGIEILKTYFNIVGGKPLGKIKKVKKMDTISEEIETMEELLKIQEKKIQQLQTAINFYESDSNKIENFNEIIRNIYMKLGWIKQSRRKYEYTKNKPDEIPTLEDFRILAIMANLPMINQKNKSINTYGIPI*	_no_annot	_no_annot	_no_annot	_no_annot	_no_annot	_no_annot	_no_annot	_no_annot	151	22
GVMAG-M-3300020187-27.fna|Ga0206130_10001960_1	GVMAG-M-3300020187-27.fna|Ga0206130_10001960	IELDNSIEKNNDIENNEDIELDNSIEKNNDIENDADIENINKYTILELEEELNKIADKGSLTLASNLDNNIFYNDAIYYKN*	_no_annot	_no_annot	_no_annot	_no_annot	_no_annot	_no_annot	_no_annot	_no_annot	82	21.29
GVMAG-M-3300020187-27.fna|Ga0206130_10002628_22	GVMAG-M-3300020187-27.fna|Ga0206130_10002628	MYQKIYNPNTKKKVTIHSKIGKMILYKYLTQIGSGQLMPTETQVSTPESVIESITLPDFTYVFNNRSRNIIDIYGANGIHYYKFHTKFGIKKIILISDEHIPIEEKISPNYNNAISIDEFIVDITQTCSNLDKCVDFYLERALTENQGNPLLGGMYQSDIPDPSLSVTSLRYIRNIFADCSMNTINDYCIVNRCINKSTYEPTQTILNNLRLHNIDLRQRYNDRGEILSISDDVPSSPAMNFMNLLFYIHILEFNLGMPEHKSRQEIVDMCLDENYRQPRRSTLPPDDPNWNAFARQINKYLIIIELIKKKIEKEQRKFNLNNVFEIKQLNLNYYIHKFWITELMMKANDTRMKWMFINTSLVDLYTMLRMLKNFEIEGYKSTRGPQKCKDKNSYLQNN…	_no_annot	_no_annot	_no_annot	_no_annot	_no_annot	_no_annot	_no_annot	_no_annot	474	21
GVMAG-M-3300020187-27.fna|Ga0206130_10001854_19	GVMAG-M-3300020187-27.fna|Ga0206130_10001854	MYKNKLNLYKDYLKDYRLILLYSGYYDEEFLLDFVIPSNFFYITNLDIPNLILMYDLLDNNINIFLDNKNSDWIDYNEYYDKIYNIFSNNIKIQNYNDFNKIIKKYKNKKIATLKETLFPKFINLNDNIIDYNILDKICNNKRITKSFKEINEIYKAVKLTTTSFKFIFSNISKFSYPYQIINFFKFICGNYGQLKMAYKPICTSGSDNSILHSNNYTKKLQNNQLILLDIGCKFNNYCSDITRTFPINGRFNKSQREIYNIVLEANIYCINNSKINTIWNELSNKCFIIIYEGLLKLDIVKKVSDLYKKIDLGKLFMKHSLGHNIGIDVHDVCSILVLKENMVITIEPGIYFSDEQCLNKNVNKSVWKKYKNIGGIRIEDVILINKYKTINLSLNLPK…	arCOG01000 | 2RGXF | 2RYZM | KOG1189 | KOG2413 | KOG2414 | KOG2737 | COG0006	232.2	E | E | E | BKL | E | E | E | E	Amino acid transport and metabolism | Amino acid transport and metabolism | Amino acid transport and metabolism | Chromatin structure and dynamics;Transcription;Replication, recombination and repair | Amino acid transport and metabolism | Amino acid transport and metabolism | Amino acid transport and metabolism | Amino acid transport and metabolism	Belongs to the peptidase M24B family | Metallopeptidase family M24 | Metallopeptidase family M24 | Fact complex subunit | Belongs to the peptidase M24B family | Aminopeptidase | manganese ion binding | proline dipeptidase activity	PF00557	144.5	; Peptidase_M24; Metallopeptidase family M24	411	21
GVMAG-M-3300020187-27.fna|Ga0206130_10000469_22	GVMAG-M-3300020187-27.fna|Ga0206130_10000469	MNKENKILYIKEFYIKFLNLNLSKVFENNSFEIITSKIMINKYLLNTIFNFINSLKILIDYDKDIDIDIINPKIFLSSYLIKYFKEDVLSSDLQSKELILFEKSDELIEFINNINNNITLELFEDLVKKLNTFKIIFNDWKRQDLKSQLDIYCEIYYNYSTNIEKLEEEDKNNEYKVYLENIKSIVNQAIKNLIGENKSQNIINDYKFIPKIYDNTLDKIIKENLKKIYLDILSNDLKKEIADFTQIEFILIDINKYLDVIYNNTKNKVKWVYSNIDDIKENIKCNKFNNDDIINICKHLLNELLILDSKEYDNSISEMLKNLDNINNINEFIKIIIEIFDYSLTRLESLSKIVLKIKDLK*	_no_annot	_no_annot	_no_annot	_no_annot	_no_annot	_no_annot	_no_annot	_no_annot	362	21
GVMAG-M-3300020187-27.fna|Ga0206130_10001625_37	GVMAG-M-3300020187-27.fna|Ga0206130_10001625	MYYKKIKDPNTGNLININSKLGKNILKNYIFRLREGGSESKVIKKNDIEFNIIDEFSKKWYTDDRVKRWEPNTFNIISYYSNNKDGIYIDIGAWIGVTVLYAASLYKKVIAIEPDPVAIERLKKNMSANKCDNIIVVEKGLSDTEGKKTFGGNGLMGNSMSTLLVERTKSPSEKNTTTIDTITINTLINQLKINPSLISLIKMDIEGGEIILVPAIKKFLKDYKPVFYISLHRNCLNNNEIEKILDDLFNIYNKCYIHTRLTTRKEVTKEMIQKKKYSTIVFE*	arCOG01400 | arCOG01401 | arCOG01402 | arCOG01632 | arCOG02702 | arCOG04843 | 2QUD5 | 2QYCE | 2R0PG | 2R31D | 2RVP4 | 2S7CE | 2S7NC | 2S881 | 2S8ND | 2SB1C | 2SBUK | 2SDXZ | 2ZBVV | 3204M | 321KT | 32V7Q | 33DI5 | 33X7J | 34935 | COG0030 | COG2242 | COG2520 | COG4123	120.8	Q | Q | Q | S | Q | S | S | S | S | S | S | S | S | S | S | S | S | S | S | S | S | S | S | S | H | J | H | J | AJ	Secondary metabolites biosynthesis, transport, and catabolism | Secondary metabolites biosynthesis, transport, and catabolism | Secondary metabolites biosynthesis, transport, and catabolism | Function unknown | Secondary metabolites biosynthesis, transport, and catabolism | Function unknown | Function unknown | Function unknown | Function unknown | Function unknown | Function unknown | Function u…	TIGRFAM methyltransferase FkbM family | TIGRFAM methyltransferase FkbM family | TIGRFAM methyltransferase FkbM | PFAM Methyltransferase type | Methyltransferase type 11 | Ribosomal protein L11 methyltransferase (PrmA) | Methyltransferase FkbM domain | Glycosyltransferase sugar-binding region containing DXD motif | Methyltransferase FkbM domain | Methyltransferase FkbM domain | Methyltransferase F…	PF05050 | PF05575	38.6	NADP_Rossmann; Methyltransf_21; Methyltransferase FkbM domain | NADP_Rossmann; V_cholerae_RfbT; Vibrio cholerae RfbT protein	284	21
GVMAG-M-3300020187-27.fna|Ga0206130_10004028_2	GVMAG-M-3300020187-27.fna|Ga0206130_10004028	MSIPKETIFIPDNFYCPITGSIMIEPVIDQYGHSYEENAYREWLNINPISPKTREPVIIERLRANRDLKSSIDQIRDKIKWNQMKKESLSLVLNDQPELYRKLITNINNISHNIKLFDNKLMITVSVPSFVDRRPIKLVFVIDSSGSMGMDAVIKNENGTESSQGMNILQLVGAAVKTVTKSLNSNDKVGIVSFDTNFTVETKDENSCDTLFKMCSLGKSKIDTVIDEMQPKGCTNLWSGIFNGLELLRKNTLKGDLAILLLLTDGLPTKSDEPPNGYTHHINIYKDKYPNFDFIFDTAGFGTNLDSELLEKISGSNQGDYGFIPDTGLAANIFSHKTSKILTTAITNATIKLETSNLEFNGLEPCLGYNKNFKKTSWGGCLETGPLNYGQNKHFLFHI…	arCOG02900 | arCOG02902 | 2QPJU | 2QPS2 | 2QQ92 | 2QST6 | 2QTMS | 2QUF5 | 2QUK3 | 2QUQY | 2QZGI | 2QZPS | 2R27N | 2R2WB | 2R5ZZ | 2R79V | 2REND | 2RRDZ | 2RRKH | 2RTB9 | 2RV1F | 2RVGT | 2RX7R | 2RXR2 | 2S31S | 2S95A | 2SAM9 | 2SB1M | 2SBIJ | 2SDJ3 | 2SG3N | 2SN9F | 2SZ7V | KOG0167 | KOG2353 | KOG4642 | 31EK6 | COG5627	448.2	O | O | S | S | KLT | S | S | S | S | S | S | KLT | S | O | S | S | S | S | S | IQ | S | S | S | S | S | S | S | S | S | S | S | S | S | G | C | O | S | L	Post-translational modification, protein turnover, and chaperones | Post-translational modification, protein turnover, and chaperones | Function unknown | Function unknown | Transcription;Replication, recombination and repair;Signal transduction mechanisms | Function unknown | Function unknown | Function unknown | Function unknown | Function unknown | Function unknown | Transcription;Replication,…	von Willebrand factor, type A | von Willebrand factor, type A | ubiquitin-protein transferase activity | hyaluronan metabolic process | U-box domain-containing protein | ubiquitin-protein transferase activity | von Willebrand factor type A domain | unknown | VWA / Hh protein intein-like | U-box domain | von Willebrand factor type A domain | ubiquitin-protein transferase activity | von Willebrand …	PF04564 | PF14623 | PF00092 | PF14624 | PF13519	104.3	RING; U-box; U-box domain | H-int; Vint; Hint-domain | vWA-like; VWA; von Willebrand factor type A domain | ; Vwaint; VWA / Hh protein intein-like | vWA-like; VWA_2; von Willebrand factor type A domain	782	20
GVMAG-M-3300020187-27.fna|Ga0206130_10001960_35	GVMAG-M-3300020187-27.fna|Ga0206130_10001960	MNNKKIYNSIIKIVTSDVIFDTNIPYNIIKQQKSIGAGFYIDNEGHILTAAHCVKNTIDITINIPKYGKKNFKGEIICVYPDFDLAIIKIIDYKINYNLILGDSDKLNIGDEVYALGYPDGSNHPLRTAGTISGRRDIFIQGDVPLNPGNSGGPVFNKNHEVVGVSAAKLSDSEDSSLIVPINIFKNVKNIMLKSKNKIIYKNVLGILLRNNDKFYLDYHNIVDTKNKGVIVGKILDKSPLKHLISEGDIICKINDINIDYYGEINVDWEEAKVPINYIIERTLPNDTIDLDVFDIKKKKNIQLKNINLMSLNELYPIREIFTHIEKYSYEVFGGIIVMNLTLDHIKETFKHLVYLIINDDIYNPYLIISHIFENSKISQLESISAGLILDKVNDLTVR…	arCOG02833 | 2QT3F | 2RMZV | 2SCIE | KOG1320 | 2ZWJV | COG3591 | COG5640	133	O | O | O | S | O | S | E | O	Post-translational modification, protein turnover, and chaperones | Post-translational modification, protein turnover, and chaperones | Post-translational modification, protein turnover, and chaperones | Function unknown | Post-translational modification, protein turnover, and chaperones | Function unknown | Amino acid transport and metabolism | Post-translational modification, protein turnover, …	COG0265 Trypsin-like serine proteases, typically periplasmic, contain C-terminal PDZ domain | insulin-like growth factor binding | insulin-like growth factor binding | unknown | serine-type endopeptidase activity | unknown | Belongs to the peptidase S1B family | endopeptidase activity	PF00089 | PF13365	79.5	Peptidase_PA; Trypsin; Trypsin | Peptidase_PA; Trypsin_2; Trypsin-like peptidase domain	463	20
GVMAG-M-3300020187-27.fna|Ga0206130_10002082_22	GVMAG-M-3300020187-27.fna|Ga0206130_10002082	MFQTQENIDKEHSIFPIEEKIIYNDSNLESNFDKYSCSDDSESVSSFSDNYDSQNEDTNYLEEIQLKDKFKPYLNNYQIQAINDRGKYKKCFINMWSGPSKTKTLTFSIFNDDKNINVIVFPSQDLINQYNKEFINNDNKIFKENFANYECLVFYSDHEYKLNIKNNKIKYTTKQNILDKFLKKTNCKKIILVTYQSFKKFINECIKVNILIDKLIWDETHHIFDEEIQHIAFNNKFLNRIVCKTEYYSATETRWKYTLSKITKYINKNKKLPSSSDEDVSIKKLGVWLKTQKEDYQKHIYIMQDPKLRNIWNDFVKNYSNYFINNTIEYITKNEKRLSLYNKDIYMRKQSLKISHQEETYQKQISIIQESEFKKLWDNFLKLIF*	_no_annot	_no_annot	_no_annot	_no_annot	_no_annot	_no_annot	_no_annot	_no_annot	386	20
GVMAG-M-3300020187-27.fna|Ga0206130_10002082_24	GVMAG-M-3300020187-27.fna|Ga0206130_10002082	MTNKSKKIVWNEELLNLQNKYPELNFKILGDNNKLKREDIIYHFCGNNECGKECKNNLRKLVENKNLLCKKCCYKKGKELRKKTNIDKYGCEYATQSMIIKDKTKKTCYENYGVKCPLQSFKIRDKAKATCLNKYGIECPFQSLEIKDKIKATCLKRYGVELPAQSNEIKQKIKNTFYEKYSNKHPLQTNEIREKIKKTNIERYGCVAPLQCEKVKDKSKETCLIKYGFEFSMQSPEILRKANHRKEYILPSKKRIMIKNHENLILDNLLYKENLSENDILTLTIDLPGWWYFDETKEKLSKYYPDIYIPSQNRCIEITSKTYFKKALNKMNNFKTLNYNFEIWVHDGKGNISKNWVS*	_no_annot	_no_annot	_no_annot	_no_annot	_no_annot	_no_annot	_no_annot	_no_annot	359	20
GVMAG-M-3300020187-27.fna|Ga0206130_10000469_8	GVMAG-M-3300020187-27.fna|Ga0206130_10000469	MEVLKELSENYEIIKKIGNGSFGQVYKAISKDDQEMVAIKIENKSQQSRLELEMKLYKDLEKHRGVPCIKWYGKILQNYILIMDYLGPNLDDLFEFCSNKFSLKTVIMIALQILNRIEFVHKNNIIHRDIKPDNFLIGTAKKKNTIYIIDFGLSKKFCINKEKHIEYKKGRNFTGSFRYSSIRNHKGIEQSRRDDLESIGYMLIYFIKGSLPWQGLKGSTKSKRSRNIFNIKRSTSIEELCEDIPNEFFLYLKYCRLLRFREEPDYIYLKNLFENLAKKKDIILDDIYDWNILAKKKKKNRIQENTTN*	arCOG01185 | arCOG03682 | 2QPQ4 | 2QPSF | 2QPT1 | 2QPTD | 2QPUR | 2QPX8 | 2QPYS | 2QPYW | 2QPZR | 2QQ1P | 2QQ5C | 2QQ8C | 2QQ8R | 2QQ92 | 2QQCK | 2QQCM | 2QQCZ | 2QQEW | 2QQFB | 2QQH6 | 2QQPF | 2QQPW | 2QQQ3 | 2QQQK | 2QQRQ | 2QQSK | 2QQW1 | 2QR0Z | 2QR7E | 2QRD1 | 2QRF2 | 2QRH4 | 2QRJ8 | 2QRK1 | 2QRRX | 2QRU4 | 2QRWA | 2QRX7 | 2QRYR | 2QS1K | 2QS2H | 2QS49 | 2QSBD | 2QSBF | 2QSHG | 2QSJ4 | 2QSMT…	423.7	F | KLT | KLT | KLT | S | S | KLT | KLT | S | KLT | M | KLT | S | M | S | KLT | KLT | S | KLT | KLT | S | KLT | KLT | S | KLT | KLT | S | M | S | KLT | KLT | S | S | KLT | KLT | M | M | KLT | KLT | KLT | KLT | S | KLT | KLT | KLT | KLT | KLT | KLT | KLT | S | S | KLT | M | S | KLT | KLT | KLT | S | KLT | KLT | KLT | KLT | S | S | KLT | S | S | KLT | KLT | S | M | KLT | S | T | S | S | KLT | S | K…	Nucleotide transport and metabolism | Transcription;Replication, recombination and repair;Signal transduction mechanisms | Transcription;Replication, recombination and repair;Signal transduction mechanisms | Transcription;Replication, recombination and repair;Signal transduction mechanisms | Function unknown | Function unknown | Transcription;Replication, recombination and repair;Signal transduct…	Required for the formation of a threonylcarbamoyl group on adenosine at position 37 (t(6)A37) in tRNAs that read codons beginning with adenine. Is a component of the KEOPS complex that is probably involved in the transfer of the threonylcarbamoyl moiety of threonylcarbamoyl-AMP (TC-AMP) to the N6 group of A37. The Kae1 domain likely plays a direct catalytic role in this reaction. The Bud32 domain…	PF03109 | PF00069 | PF17667 | PF07714	119	PKinase; ABC1; ABC1 family | PKinase; Pkinase; Protein kinase domain | PKinase; Pkinase_fungal; Fungal protein kinase | PKinase; Pkinase_Tyr; Protein tyrosine kinase	309	20
GVMAG-M-3300020187-27.fna|Ga0206130_10000580_4	GVMAG-M-3300020187-27.fna|Ga0206130_10000580	MEKDNPEQAKKYNKMSSDITSNKKNLKITYIYAKKPEDNDWTKYESQAEAAEKLELHKPNINKVLKGSLKTTGGYIFKTETLEKDKIEVESWNKIKEDNQFIHKQKGQPSQHRIPHTQNDEGILGKPCCHCKIWKPLENYNNDSKHWDSLRNECKDCLVKYRIENRKEISEKYVEYEKKRKLTDPEFKLSKTLRSRLGSALSAKNAAKSTNTLDLTGCSTSFLMKYLEEKFKEGMSWSNHGEWHIDHIIPCSSFNLLDEKEQEKCFHYTNLQPLWASENLSKSNKIT*	32625 | 32NAC | 337KY | 3398W	145.5	S | S | S | L	Function unknown | Function unknown | Function unknown | Replication, recombination and repair	unknown | unknown | unknown | Recombination endonuclease VII	_no_annot	_no_annot	_no_annot	288	20
GVMAG-M-3300020187-27.fna|Ga0206130_10001854_20	GVMAG-M-3300020187-27.fna|Ga0206130_10001854	MTLHYDNIVDPNIGNKIHINTKNGKTLIKKYSNLLDKESINLEKKNKKQKSPQSKPKINRQKNSKKTKEEIKVIDINLENEKNSYNKDNKIIDDLNLLADPQKISKKNNIDNPKKEINNNSDSESYVASVSTVSSIKSNLSDKSINTKTSDKSINTKISDKSINTKISDKSVNTKISDKSINQLLNTKISGGSLLEWNTPIKENKNKNNSIDTLIKTNEIITDNKVNKKPTNIKSTNINITELLERTITLEEEVSKLKYLLKNLANEVTVKL*	2S75Q	36.3	S	Function unknown	unknown	_no_annot	_no_annot	_no_annot	273	20
GVMAG-M-3300020187-27.fna|Ga0206130_10001854_22	GVMAG-M-3300020187-27.fna|Ga0206130_10001854	MQEGCDNIKTFYSQQGEDLLIYRNFINIPVKDSIFLELGACDGIIFSNTLFFEKYLGFRGILIEPVKEFYDRLIENRPNNICYNNAISTDKLDVDLLKNGVVSGIKNHMKDTFINRWHSKSIIRKVKTNTLSYIFEENEIKYIDFFSLDVEGGELDVLNTIDWNNITIYLICIELDRHNEEKNKKCREILSNCGFIFKLKMCLNEFWINPNYFRKNLLFDSLKNEKFTGNMNDYGNHIYLEEKCKSIIEKTIYEFEKNK*	arCOG01400 | arCOG01401 | arCOG01402 | 2RRB2 | 2RTD8 | 2RUNF | 2RUZB | 2RZ16 | 2S385 | 2S5TS | 2S7ZD | 2S8ND | 2S9MM | 2S9U3 | 2SZ19 | 2Z9VT | 2ZBRQ | 30JT3 | 3204M | 32BI5 | 32BJP | 32UUA | 32V7Q | 32YT4 | 334KI | COG2520	134.6	Q | Q | Q | S | S | S | S | S | S | S | S | S | S | S | S | S | S | S | S | S | S | S | S | S | S | J	Secondary metabolites biosynthesis, transport, and catabolism | Secondary metabolites biosynthesis, transport, and catabolism | Secondary metabolites biosynthesis, transport, and catabolism | Function unknown | Function unknown | Function unknown | Function unknown | Function unknown | Function unknown | Function unknown | Function unknown | Function unknown | Function unknown | Function unknown …	TIGRFAM methyltransferase FkbM family | TIGRFAM methyltransferase FkbM family | TIGRFAM methyltransferase FkbM | unknown | unknown | Methyltransferase FkbM domain | Methyltransferase FkbM domain | Methyltransferase FkbM domain | unknown | Methyltransferase FkbM domain | Methyltransferase FkbM domain | Methyltransferase | Methyltransferase FkbM domain | unknown | unknown | unknown | Methyltransfer…	PF05050	60.8	NADP_Rossmann; Methyltransf_21; Methyltransferase FkbM domain	260	20
GVMAG-M-3300020187-27.fna|Ga0206130_10001484_26	GVMAG-M-3300020187-27.fna|Ga0206130_10001484	MLFQQINNINTDWKEIILKSTELDDLNTISYHINEEKKIYEPSLLILPEIDKIFQAFKYFNFDKLKLVIIGQDCYHGKGQANGLAFSVDSHIDNPPSLKNILKEISNDLQIERKNSNFEDLAKQGILFLNAALTVREKCPESHSHIWREFTDNLIKKISDMSENIIFVLWGNFARAKKSLIDTNKHFILESVHPSPLSAYRGFFGCKHFSQINNKLIEWGKDPINWN*	KOG2994 | COG0692	271.3	L | L	Replication, recombination and repair | Replication, recombination and repair	base-excision repair, AP site formation via deaminated base removal | Excises uracil residues from the DNA which can arise as a result of misincorporation of dUMP residues by DNA polymerase or due to deamination of cytosine	PF03167	77.4	; UDG; Uracil DNA glycosylase superfamily	228	20
GVMAG-M-3300020187-27.fna|Ga0206130_10000469_55	GVMAG-M-3300020187-27.fna|Ga0206130_10000469	MGKLKLMVTPPNYYSTYLHKMEEHLNKSHKVEFYGLVFQLTYTLISNNFNDLTKNYRLIVFFLREYRLAFLKPCEPDLNTENIIRFVYKQYDNVYKLRFIKEIKNQCNNVYLIKKKNEYLTWLVYIGNELPFLCKFDSYSKQDTDNKNLYEYISIADKYSMILGIIDIIDNNKTKCKYYFPRNTDNIYKLIFVAIYVNEFNINFYSVLN*	_no_annot	_no_annot	_no_annot	_no_annot	_no_annot	_no_annot	_no_annot	_no_annot	210	20
GVMAG-M-3300020187-27.fna|Ga0206130_10001263_18	GVMAG-M-3300020187-27.fna|Ga0206130_10001263	MNKLLEKLIEVESYKYDNGDEIPNELCDIIKSSQCLMLCTLLGIIMPDPITFFTGPLVGISMYNSDIKKKVIRYIANNFSIRFKNINEENVIRLEINIGLENWLPLFIFNIDNIIFENESIVITQLSDDKLFGPITSYAEEILRSNTVNKISSYIENIIEDNDNKNNDLYITHTFNINNDILIYTIKIIKNNNIIANCIRNYII*	_no_annot	_no_annot	_no_annot	_no_annot	_no_annot	_no_annot	_no_annot	_no_annot	205	20
GVMAG-M-3300020187-27.fna|Ga0206130_10002082_20	GVMAG-M-3300020187-27.fna|Ga0206130_10002082	MSFNNENSLNENFDKHNMLSKLNDFQKSGESIKILRDVNLKIKERNFHEFTYILYDIRSLLGDKEKTFLEIGSYVGSSASLILQHNYKTNVICIDPCDLNPSHYLGSLSQYETLEKNIKNNNKHNYKFEILKDYSTNEILLNKLKENNTKVDILFIDGDDSYQGVLNDWNNFKEFVNPGGFICFDDYYDDTHCPQVRPAVNIIAGNLDVNEYKVVGSLQNIHKLHCNDPTYKHPKYINSFIIYKTLDQNLDLKKNLDLKKLFDKYIKVAVITQSYYRKDNSSKSCLKKMFDMLEKQTYKNFKVFITGDNYQPENEFMEVCSEYKGEKYIHNNDHSCRTLNLGEIGNYWCYGGMHAAHNSYLKARQYGYDIALMLDDDDYWYDSYIETVVNNFIKYPETG…	arCOG03850 | 2S6WK | 2SGBA | 2ZEB2 | 32W8S | 33PX7 | 33S91 | 33VWQ	72.7	M | S | S | S | S | S | S | S	Cell wall/membrane/envelope biogenesis | Function unknown | Function unknown | Function unknown | Function unknown | Function unknown | Function unknown | Function unknown	Methyltransferase domain | Methyltransferase domain | Methyltransferase domain | O-methyltransferase | Methyltransferase domain | Methyltransferase domain | Methyltransferase domain | Methyltransferase domain	PF13578	52.4	NADP_Rossmann; Methyltransf_24; Methyltransferase domain	514	19
GVMAG-M-3300020187-27.fna|Ga0206130_10000700_22	GVMAG-M-3300020187-27.fna|Ga0206130_10000700	MYRKIINPITNKQVNINSKLGQKVLKNYLMKIYKNNHISLIGSGNQEINFSLSNIYTIVLIYAFLDFLVSWLMRETVEEEEPEIEDSHRLRRQRRRRKSRRRLNGNFLLKNKKNRKNLDKTLNFCHDMIANQGTSFIPNFGDVPFFSLELEHVSIDVEDLIFPSNTLNGIGLQNALRPFFNKVSNGINSLQKFLPIVSGISIRLYTLITMVYSNFRMSWNHVLLLPSAWTIVLNNTHRNKLILLCLTGVYFSSLIYVDTTNQVVTFIRSTSIMHIADLITFFIPENIILNFRFEDYTLFSQNIPGIAIRDAVIRLVLAKILNKLLIMLDNRLQRGRNVPIQIEDLEDNDEETDQEGGGKDLLTIINNSNNNIKFLKNILLEKYSDINIKHDLLTIINDS…	_no_annot	_no_annot	_no_annot	_no_annot	_no_annot	_no_annot	_no_annot	_no_annot	444	19
GVMAG-M-3300020187-27.fna|Ga0206130_10000469_9	GVMAG-M-3300020187-27.fna|Ga0206130_10000469	MSYDTIYNDIKFISNDFLKNYQINVEISLNISDMVEYISDILLNIYDKDIIKKYLYPEILEQILSYRFKYLNENFKFNDSYKKKYFKRRLKILLNKPKVAQKSDLWHLQRKDSIGASELSSVFNKNPFCTYNKYLLKKSGYVTEADKNNNISIHCIHGIKYEEIAQKIYCLRSKQEIYEFGSIEHEKYSWLRASPDGITKTGIMLEIKVPLKRKIYGIPPIYYWYQMQHQLQVCKLNKCDFLECKIEEYNSWNEFLEDKHKNNNNRTIENLEKGIIIEYIDNNEIDPSKKRSWIYPKHIDMSIEDIYKWISDTKYELSNDNSREFSRIIPWKLVEYSCFRVYKNNEWWKNNFNLIENFWNLVIYYRKNGITELNKKKKKKKNINSENYKKKNIDTYTFL…	2R7B6 | 2S0S7 | 2S916 | 2SR6D | 2ZAS3 | 3036R | 30IDW | 336AX | COG5377	80.7	S | S | S | S | L | L | L | L | L	Function unknown | Function unknown | Function unknown | Function unknown | Replication, recombination and repair | Replication, recombination and repair | Replication, recombination and repair | Replication, recombination and repair | Replication, recombination and repair	YqaJ-like viral recombinase domain | unknown | YqaJ-like viral recombinase domain | YqaJ-like viral recombinase domain | YqaJ-like viral recombinase domain | YqaJ-like viral recombinase domain | YqaJ-like viral recombinase domain | YqaJ-like viral recombinase domain | YqaJ viral recombinase family	PF09588	61	PDDEXK; YqaJ; YqaJ-like viral recombinase domain	405	19
GVMAG-M-3300020187-27.fna|Ga0206130_10005644_3	GVMAG-M-3300020187-27.fna|Ga0206130_10005644	MKYYMILVLIIITICFDQDIIDKKILENFFGKKLLNIKKCFSSNFKIIDKPLNKNSLSFYDNINNCSNEYTNSEHFYSKRQLPFIWIYIEDEISSKYWDSFYSRKSTQPTNSIINLCTKLITNYNKNIFDVIIINNENITKYINNKNLKLFYDNKQLKKIYIKYYLLYNYGGLWLEPDTIPFKKFTIINNKLTNYDLITFGYYNSSSVDDKIIGFKKHNKTNKEILKYIHNEINNLNPDFYYYDNIKSLLTQEQNRYHFDTSFDGSNDYKDNVITVENLVSHNYTLFKNQYNLLFINLNIDKIEKSINFKWLLRLSEEQLLQSNMWISKLFNYSNRSRQKIYSNYDNKYDIDIGMNKMNLYPDTKSELKNNIKNSNILPYSHYIIVDKEPIRNT*	COG3774	28.5	M	Cell wall/membrane/envelope biogenesis	pathogenesis	_no_annot	_no_annot	_no_annot	395	19
GVMAG-M-3300020187-27.fna|Ga0206130_10003928_9	GVMAG-M-3300020187-27.fna|Ga0206130_10003928	MFRSVAKDFVRNFVKPSVKRIEINKKMDTNYIKTIFDNGYMGIEVPEKYGGLGASFRDSIDIIKEISKIDPTTSLLIDIQNTLIHPIMKKYASDYQREMYWHKLATTDIGCFALSEINSGSDAFSIKTKAVYNNDNTWTINGSKMWISNSDHGNYFFVFAQTDQKYGSYNGIKCFIVHRNNYGIEIGDPESKLGLKGSGTCPLYFDNCIVSNNNLIPYPGYKIAIETLNIGRIAIGAQMIGIAVGAMDITWPILQERKQFGLPIYEFQSVRHNFSKMRAEILALESLLDRCVYLYEKNENYLIEASSLKYLSGKLAQSITSECIDLVGGIGFTEDLLLAKLYRDSKIGSIYEGTNNIQLETIGKQEYICI*	arCOG01707 | arCOG01708 | arCOG01709 | arCOG04100 | arCOG04310 | arCOG04350 | 2SB3M | 2T2F2 | KOG0135 | KOG0136 | KOG0137 | KOG0138 | KOG0139 | KOG0140 | KOG0141 | KOG1469 | KOG3085 | COG1960	418	I | I | I | C | C | I | S | S | I | I | I | I | I | I | I | C | P | I	Lipid transport and metabolism | Lipid transport and metabolism | Lipid transport and metabolism | Energy production and conversion | Energy production and conversion | Lipid transport and metabolism | Function unknown | Function unknown | Lipid transport and metabolism | Lipid transport and metabolism | Lipid transport and metabolism | Lipid transport and metabolism | Lipid transport and metabol…	COG1960 Acyl-CoA dehydrogenases | COG1960 Acyl-CoA dehydrogenases | COG1960 Acyl-CoA dehydrogenases | COG1960 Acyl-CoA dehydrogenases | PFAM acyl-CoA dehydrogenase domain protein | COG1960 Acyl-CoA dehydrogenases | Acyl-CoA dehydrogenase, C-terminal domain | Acyl-CoA dehydrogenase, C-terminal domain | acyl-CoA oxidase activity | acyl-CoA oxidase activity | long-chain-acyl-CoA dehydrogenase activi…	PF00441 | PF08028 | PF02770 | PF02771	126.1	Acyl-CoA_dh; Acyl-CoA_dh_1; Acyl-CoA dehydrogenase, C-terminal domain | Acyl-CoA_dh; Acyl-CoA_dh_2; Acyl-CoA dehydrogenase, C-terminal domain | ; Acyl-CoA_dh_M; Acyl-CoA dehydrogenase, middle domain | AcylCoA_ox_dh_N; Acyl-CoA_dh_N; Acyl-CoA dehydrogenase, N-terminal domain	371	19
GVMAG-M-3300020187-27.fna|Ga0206130_10000624_55	GVMAG-M-3300020187-27.fna|Ga0206130_10000624	MSPDILPISYLSEVTFYDFKFEICYTESNNNNIDFICYRILSPSGYSHSFGLDINNPFINDNLRENYSSLNENNNYLYDNYLKSLINRSINENYIPINSISYRQNTHSHIYNSNRNDNIINNDDENIINNDNIINNDDENIINNDDENIINNDNENIINNEEISNENLPINTILFDEFQRNAESFLEDLYFVYSIPLNFQIHVKDIVYQTIWVVYETIINIPDNYWEEDIIRLTETEFNLIVNNEKMSNKLLENLNSTDNMCSICLDTIDYNQKTTVLKCKHIFHYDCAKTWFTSKCHQVTCPYCRSDIRKNNNVIYQPSETYFT*	2QPSB | 2QRND | 2QSQ8 | 2QVJZ | 2R3K9 | 2RGAW | 2RHRI | 2RKIP | 2RST0 | 2RTIB | 2RZA9 | 2S10M | 2SC5Q | 2SDN9 | 2SE7A | 2SEC9 | 2SG2R | 2SGET | 2SGS0 | 2SJ7I | 2SQ4V | 2SRDV | 2SV7Y | 2SXQD | 2SZ08 | 2T0VV | 2T1NC | 2T2QP | 2T4F3 | 2T8MG | 2T9A0 | 2TDDT | 2TKR9 | KOG0297 | KOG0298 | KOG0317 | KOG0320 | KOG0800 | KOG0802 | KOG0823 | KOG0824 | KOG0825 | KOG0827 | KOG1002 | KOG1645 | KOG1812 | KOG19…	64.7	S | O | V | S | S | O | S | O | S | O | S | O | O | S | O | S | S | O | S | O | S | S | S | A | O | S | S | S | S | S | S | S | O | B | KL | O | O | O | O | O | S | LO | O | E | L | J | Z | CO | O | A | L | O | O	Function unknown | Post-translational modification, protein turnover, and chaperones | Defense mechanisms | Function unknown | Function unknown | Post-translational modification, protein turnover, and chaperones | Function unknown | Post-translational modification, protein turnover, and chaperones | Function unknown | Post-translational modification, protein turnover, and chaperones | Function un…	Zinc finger, C3HC4 type (RING finger) | Zinc finger, C3HC4 type (RING finger) | methyl-CpNpN binding | gravitropism | RING-H2 zinc finger domain | regulation of NAD+ ADP-ribosyltransferase activity | Tesmin/TSO1-like CXC domain | Anaphase-promoting complex subunit 11 RING-H2 finger | Ring finger domain | RING-like zinc finger | Ring finger | RING-type zinc-finger | unknown | Ring finger | RING-ty…	PF00097 | PF13920 | PF17123 | PF13639	46	RING; zf-C3HC4; Zinc finger, C3HC4 type (RING finger) | RING; zf-C3HC4_3; Zinc finger, C3HC4 type (RING finger) | RING; zf-RING_11; RING-like zinc finger | RING; zf-RING_2; Ring finger domain	326	19
GVMAG-M-3300020187-27.fna|Ga0206130_10000469_47	GVMAG-M-3300020187-27.fna|Ga0206130_10000469	MIIYIIIKDIIYGLLCSIGSIFEIYNLFVNNVFLKYIKLILFNIVLLAIPNIFFNYLLIKYQNIFYFIYFIKYSWNIPLYICSYLISMDKIGDIVNYLDIESKAIKNIDNIEKSIYFLLLSNVFYLLINISSFIPYIGKLLLILALSISYSYFCLEYTCLYKNIENIHKITIIEQNSIKFLGFGSIYTLAYLYFDYITFYIFFICMLPLSINRLMKMNVYTINQEELYNSKIFIIPIYMLNIILSIIDSYVISYYNMKLQINK*	KOG3966	65.2	O	Post-translational modification, protein turnover, and chaperones	macroautophagy	PF07264	35.7	; EI24; Etoposide-induced protein 2.4 (EI24)	264	19
GVMAG-M-3300020187-27.fna|Ga0206130_10001211_19	GVMAG-M-3300020187-27.fna|Ga0206130_10001211	MYKKIMNPLTNKKVNIYSKLGKQIIRNYLRIFNGGGTVKEEALFNTDDIVEIHNLSNDIHPQDLKHVGKLGIILELNKVHRGYNMEIHYIIKLVNTGEQHLIRQNNLRKIFNKGDRVEIHNLSNDISPDNLKHVGKQGIILSLMEAHAGLNSTIYYNVTLPDGSKLDIRPNNVRKVEVDYDSSPIPPVLERERRPYGME*	_no_annot	_no_annot	_no_annot	_no_annot	_no_annot	_no_annot	_no_annot	_no_annot	200	19
GVMAG-M-3300020187-27.fna|Ga0206130_10000469_63	GVMAG-M-3300020187-27.fna|Ga0206130_10000469	MSIKITLEMIYEKLSAIENKLDKIETAKHNIEKISPDNTEKKKNIIKKKETVKTGSINMTIHPNGATITGDTFDKKSIIKSCKGWYTPEIKGWTVKFSNIESLKTQLEDCTKKFNISENSTELQNIDIVNNKKNVIIKSNDEISPKLNIKDELDFLDDDSD*	_no_annot	_no_annot	_no_annot	_no_annot	_no_annot	_no_annot	_no_annot	_no_annot	162	19
GVMAG-M-3300020187-27.fna|Ga0206130_10000624_51	GVMAG-M-3300020187-27.fna|Ga0206130_10000624	MEGNSISKENLILYLISEIDYLEPKNKYYYDYYCLFTNISIDKNPNTNYKELFLDLLNESKLDYLIHFMKNTMFLPENSSNDEIIKILEKFNIENNKKVVCNKKSFIIDDYVETQSNRNNIDNKKENINLIPINCSIN*	_no_annot	_no_annot	_no_annot	_no_annot	_no_annot	_no_annot	_no_annot	_no_annot	139	19
GVMAG-M-3300020187-27.fna|Ga0206130_10001854_27	GVMAG-M-3300020187-27.fna|Ga0206130_10001854	MNELRSGVNTRLESKNNFDDIKSNFYSNRNSQDQNFIQAINQDNFINFHNYNESLNSTFDDNYSNDYKDYSIEPTLDKNIKKSIKSETSNQDKINFDIDNNIDNYINSNIDNYINKNTKSKINLETENINKSYYKKKDDSNINNNKQKLINILSLVLKKRNILLDSEIIEKYIARYNLSYQNPDPNILLQVVTDFKELSNNNSLKNLKNEQNEKNIIKDEYNHYNEFLISIDSKDRNLNKYKCPNNFKIEFVSNSYNSEKKLITSYDNIISVQLISAIFPKEGLNGISIEDYPYIILEIEELGSNYSSINDNSSKAFAQLTFDLDMGKFKKVVARSESEYKKNFNPNINVNSFTMSIKTPDGKLYNFKTIENNLDCNKDNNEKNIEANFDIFIESDQKN…	_no_annot	_no_annot	_no_annot	_no_annot	_no_annot	_no_annot	_no_annot	_no_annot	492	18
GVMAG-M-3300020187-27.fna|Ga0206130_10000469_43	GVMAG-M-3300020187-27.fna|Ga0206130_10000469	MNLINKLSYSNNIEYYLFYFLLIIIVVHKFYKIITLKDFLSIIISLVCVYLIFIYNLQNTKNSYECYQNKTKLFEINGFTYLQNDSKLANIYIDLIGLKYINTSAFNESMRNINLFLKNYIYLKKELENSKHSYYYENALRRRNMAINNLLSLIVNSSKYEKDIIPIKNSIIDIKRITLDYLYHMENIINYSWIHSETNINSKPIESYGALPNSNSDILYDKFLNIY*	_no_annot	_no_annot	_no_annot	_no_annot	_no_annot	_no_annot	_no_annot	_no_annot	228	18
GVMAG-M-3300020187-27.fna|Ga0206130_10002696_7	GVMAG-M-3300020187-27.fna|Ga0206130_10002696	MSESEIDKIKNNRFDYLWENLWMQNRFKSKKKNFINDNIQAKKKFERILYGYNLDDVYINLDYFIDKINYSWKETEWGIPKGRRNIKESDYDAAKREFKEETGMCDDNFIILSNIPPFIEEYVGSDNIKYKHIYYLAKSIGNINFKLDTNSKYQITEISKIGMFDKNECVDLIRDYYIEKQNIIIQANKYIIEKKLYLSNDIYNNKIDNKFCYNNVKSQSI*	arCOG06857 | 2S6AN | 2S9V3 | KOG2937 | COG4119	31.5	L | S | S | L | L	Replication, recombination and repair | Function unknown | Function unknown | Replication, recombination and repair | Replication, recombination and repair	NUDIX domain | NUDIX domain | unknown | m7G(5')pppN diphosphatase activity | NUDIX hydrolase	PF00293	28.4	NUDIX; NUDIX; NUDIX domain	222	18
GVMAG-M-3300020187-27.fna|Ga0206130_10000624_41	GVMAG-M-3300020187-27.fna|Ga0206130_10000624	MFNTRKFKILGGLFNNYEEIILLDKFGSDLEIIKFIKNNIKKYLQSKNLLTLIEKLDSIKFYTLSINSILNRTNIEDTILIYEYSSIFNDYHNNMFENLDKNINILILNNNLTLKTLNNLINASLNYEELEFQINNDNEIVDLLNNKIYELNFIHNCYLDYFKNGELKKFYCR*	_no_annot	_no_annot	_no_annot	_no_annot	_no_annot	_no_annot	_no_annot	_no_annot	174	18
GVMAG-M-3300020187-27.fna|Ga0206130_10000580_38	GVMAG-M-3300020187-27.fna|Ga0206130_10000580	MNNILIISENYSEYNQEIIKRQILDSDYIKYININESLSYNNFPKNLLSQNTDNIIINLKKKYVGFGKNFFKILYFKNNQSIFFNTNIIFKYPNLPNIIENSYNNNDQFCLSVNYDNYNSILENNKLFHIDNYTQNNIILFNRAIDELYPLKIVPSPKSISTNFIYLVDIFLDKKCGFIDEFFINLFNIHFGNNNGKNVTFTIYNAFSKNLWLNNKINKDSNSTFLDIIINNSINSESKIIFHNYNNLDNDIHLQNLEFRKKSLNNFKNSSADYYYTQDLSHIIDKSNIINDLVIQNKDIIIPLLEQENTLFRNFWTDIDSNGFYKSSNFYYDIINKHKTGIYSIPYFYNTCLISKKFIKKYNIDIFYNNNLWDISDIDMTFCNNLRHFECSMYINCSN…	2RKAZ | 2S17R | 2SABG | 2SAMK | 2SZDI | KOG1971 | KOG4179 | COG3128	149.7	S | S | S | S | S | M | G | O	Function unknown | Function unknown | Function unknown | Function unknown | Function unknown | Cell wall/membrane/envelope biogenesis | Carbohydrate transport and metabolism | Post-translational modification, protein turnover, and chaperones	Prolyl 4-hydroxylase alpha subunit homologues. | unknown | Prolyl 4-hydroxylase alpha subunit homologues. | unknown | Prolyl 4-hydroxylase alpha subunit homologues. | procollagen-lysine 5-dioxygenase activity | procollagen galactosyltransferase activity | pkhd-type hydroxylase	_no_annot	_no_annot	_no_annot	631	17
GVMAG-M-3300020187-27.fna|Ga0206130_10001854_16	GVMAG-M-3300020187-27.fna|Ga0206130_10001854	MIPLQNIVNKVREINQYTENIFGDMFYLENLANDVEIAEQRGVSMGSIRNDVLNQRLNIENNFNNILEQLDNKYLEFILVKDKILNVNYLDLLSDIDINNDDVNEVKYLELYAALLSNKNILEDIKIKIDDWNINTFGDTNLINLEPLLLLHTEVVTALSDFERILEEVSNNLYVVSEEIKEGVPGGNSDSNDNSDSNDNSDSNENSDSNENKKSQMSYLDIGLTPWWSFADWSTTPAGLNISSFDTYFGSIFEQLKNAGVDELIISFGQIKNIPILNPDISSIWIKSDLIEYINTTYVVGTDLFKQYLHEYPDAVKRMITLGKNNYNMKFNLAFGGANARDEDYYIAPGQGEFYALTLLRLLEFLEIDGVDIDLELNNFNTLTCLDELHEFFRKLKNE…	_no_annot	_no_annot	_no_annot	_no_annot	_no_annot	_no_annot	_no_annot	_no_annot	580	17
GVMAG-M-3300020187-27.fna|Ga0206130_10001960_4	GVMAG-M-3300020187-27.fna|Ga0206130_10001960	MKNIDQKDLKDSYLISKYKIQQIYHNLFNASFLRIQGNRKSMEDYYYIDVIENIKAIALFDGHGGDDISNILPKLLKNINRYVLDYKNLNINIENLSKKISKEFIFIDKMLMKNFFYRIGSTAIILYILDNNIISINLGDSKSMFINYQFEKKFETNLHRPNEIIEYYRIINSNNKVTLNNKIYRINNQLSVSRSFGDFRLKILNSKYDGINSPVSVIPDIYNFFIDENLFIIVATDGFWDYIKYNEIIDIIKKYNSDDTNKISHNLILKSIENGSNDNISLIFMKIDA*	arCOG05302 | KOG0697 | KOG0698 | KOG0699 | KOG0700 | KOG1323 | 30JSJ	137.4	T | T | T | T | T | O | T	Signal transduction mechanisms | Signal transduction mechanisms | Signal transduction mechanisms | Signal transduction mechanisms | Signal transduction mechanisms | Post-translational modification, protein turnover, and chaperones | Signal transduction mechanisms	protein phosphatase 2C domain protein | manganese ion binding | protein serine/threonine phosphatase activity | protein serine/threonine phosphatase activity | protein serine/threonine phosphatase activity | protein serine/threonine phosphatase activity | Serine/threonine phosphatases, family 2C, catalytic domain	PF00481	125.7	PP2C; PP2C; Protein phosphatase 2C	290	17
GVMAG-M-3300020187-27.fna|Ga0206130_10001960_27	GVMAG-M-3300020187-27.fna|Ga0206130_10001960	MPYCSIEEAWGKDFFDNEAEPEKFKKIVSDDYYNDEDYFNNNYKDSNVYNELGDNLFCPENKLNKIKKKKKFSRTYNRLSEHSGPETRLPYMNKHIINNKKNLKIYPEEEENNLISEEENDSKSEEETDDNSISYDDKIIKEAFNDQFSKKDKEKYINNIIKENIKLKNLLKKYNKNGIEYDNIFDLILFLSLGVFIILLLDIISKSVRRVTF*	_no_annot	_no_annot	_no_annot	_no_annot	_no_annot	_no_annot	_no_annot	_no_annot	214	17
GVMAG-M-3300020187-27.fna|Ga0206130_10001211_2	GVMAG-M-3300020187-27.fna|Ga0206130_10001211	MNNIEKKYVHDTYQLIASDFDTTRTYLWQGVKVFLDSIEKNSIILEIGSGNGKNLLKRQDCINIGIDLCSNFCKISTEKGIESIVGNNLKLPILDNIADYVLSIAVIHHLTTEERRFQCIKEIIRVLKPKGKFIIQVWSLKQPEKSRRKFIEQDNFVDFISSDKKTKESRFYHVFLENELENLLLKLDNINIISTYWELGNYIVIGQKKF*	arCOG01773 | arCOG01774 | arCOG01775 | arCOG01776 | arCOG01778 | arCOG01779 | arCOG01781 | arCOG01782 | arCOG01783 | arCOG01786 | arCOG01787 | arCOG01788 | arCOG01789 | arCOG01790 | arCOG01791 | arCOG01792 | arCOG02702 | arCOG03526 | arCOG03529 | arCOG03570 | arCOG03773 | arCOG04340 | arCOG04347 | arCOG04348 | arCOG04583 | arCOG07142 | arCOG07335 | 2S4CK | 2S7J0 | 2SQD8 | 2STPU | KOG1269 | KOG133…	201	Q | Q | Q | Q | S | H | S | H | Q | Q | Q | S | Q | Q | Q | K | Q | Q | Q | S | Q | Q | Q | H | Q | Q | S | Q | Q | S | S | Q | Q | Q | L | Q | H | M | EG | Q | O	Secondary metabolites biosynthesis, transport, and catabolism | Secondary metabolites biosynthesis, transport, and catabolism | Secondary metabolites biosynthesis, transport, and catabolism | Secondary metabolites biosynthesis, transport, and catabolism | Function unknown | Coenzyme transport and metabolism | Function unknown | Coenzyme transport and metabolism | Secondary metabolites biosynthesi…	Methyltransferase type 11 | PFAM Methyltransferase type 11 | PFAM Methyltransferase type | Methyltransferase domain | PFAM methyltransferase | Methylase involved in ubiquinone menaquinone biosynthesis | COG0500 SAM-dependent methyltransferases | COG0500 SAM-dependent methyltransferases | Methyltransferase type 11 | PFAM Methyltransferase type 11 | PFAM Methyltransferase type | PFAM methyltransfer…	PF08241 | PF13649	49.6	NADP_Rossmann; Methyltransf_11; Methyltransferase domain | NADP_Rossmann; Methyltransf_25; Methyltransferase domain	211	17
GVMAG-M-3300020187-27.fna|Ga0206130_10001484_16	GVMAG-M-3300020187-27.fna|Ga0206130_10001484	MRDKPILFYSPNCQHCKILWQNLSEKNLLDNIHKINIHENQIPSNITSVPTLLIKGRPLLTGNAIELFFNSYTPNNNNCTKNNLPKNNENHKNIEESIKDFLPGEMGSAWSDNYSYLDTDNPIDHSYSFLSNTNTGIPDITSTNNNYSNDRNSKSGKNDDIARRMEALKSSREIDINQNQNIRSFN*	_no_annot	_no_annot	_no_annot	_no_annot	_no_annot	_no_annot	_no_annot	_no_annot	187	17
GVMAG-M-3300020187-27.fna|Ga0206130_10001625_8	GVMAG-M-3300020187-27.fna|Ga0206130_10001625	MIKKDTFIKIKNNMSNLKNNNIKLEKEINNIISKSTKNEKDNFDKAFIKYQNAMKTSLNSTEVKHKLDEKCKCEEKIDNLMNNIQKALRKAIKEINNLEITDVEKKDKILALQNSIEDAIMSDDEKLLMKSLKNYLGNNCHFRTIHL*	_no_annot	_no_annot	_no_annot	_no_annot	_no_annot	_no_annot	_no_annot	_no_annot	148	17
GVMAG-M-3300020187-27.fna|Ga0206130_10000624_29	GVMAG-M-3300020187-27.fna|Ga0206130_10000624	MKELNNTDYRELTDLTNKLEYDIKDKDSNWYNNRKNYLIELNDKYSEQFNKVPAIAKIINNTESNFDLIACNRLKFLLNQAYKVHNKDIAEYDASIAVGSKLVDEIVKPQLNI*	_no_annot	_no_annot	_no_annot	_no_annot	_no_annot	_no_annot	_no_annot	_no_annot	114	17
GVMAG-M-3300020187-27.fna|Ga0206130_10000700_35	GVMAG-M-3300020187-27.fna|Ga0206130_10000700	MIISFINNLIKLTFNKIMNTIINYFYHRNIKKYTLDYKESLIKQYINYNKLYFKIAYLPLNKILKNIVKNIQIYNLNIVLYNRNKNPYILAIIKNIKINFNDDIDILIDKNNDLIASVIINNIDHHIRTGYKKLSRILSFILYKQKYIIKNINCKFHNIDIHMNQIKINKQSDSYKISINKIFLKRNKETIGIITNINLTYNIKITINIDNCKIIINDNDNKIKEILFLLDKIKFKSLNEKEIDLKINIKELNVILSNINCCKINIKNINIKPYYYIEFNNLKFINFLKTILDIEEFVYNFKNNSIINKITKLYIFDSLGHKIFLLINKYIKKYNIKLPNKVTVNDLSNNIENSYIDEKISTNYTEEKINESLIDSIEFLDDLSSSFIINKTVPVFINN…	KOG2993	34	U	Intracellular trafficking, secretion, and vesicular transport	autophagy of peroxisome	_no_annot	_no_annot	_no_annot	660	16
GVMAG-M-3300020187-27.fna|Ga0206130_10005644_9	GVMAG-M-3300020187-27.fna|Ga0206130_10005644	MYKYIKNPITGKILNIYSNQGKNILKKYLNLLTGGSWKFERKNLLIEAIACLSSLDYFEIGESEFQINDIPTKKIILLGDVHIPCNINRRDLNKTSIYVDEFIMDIVDKCKSKNICLDLLIEKTLEKHQSKLTGGFYSSVICNSRKDTLNFIRMLFDNCSTKNYISNSIKDCTIDNDIYDNLRVHNNDIRLIPDNHKHMQWAEALGFTKDESKNQEKKDLLDSKEEILDKLYKWVLEGELNEITFDEVPPGFEDDFNDKFSVILEECRRILKKINKEKNRYNSNKIYNINYYTIIDVFLKVKEELYTIDRHLFSKRLLLFILPQDIYTILRILKKFSSESNKLSRGPQLCRDTINMDKIIIVSGYNHTLFYSKVLNYLFTNSHKFSLEDNTTLEPIFMN…	_no_annot	_no_annot	_no_annot	_no_annot	_no_annot	_no_annot	_no_annot	_no_annot	660	16
GVMAG-M-3300020187-27.fna|Ga0206130_10000700_25	GVMAG-M-3300020187-27.fna|Ga0206130_10000700	MYNYIKNPKTNQLIKITSKRGKNIIKKYLDFLNGGANITIPELNHQTYYEREGAENQSTEEMRELKKTNPELYWGYIGKEKARNALLPTEIQTAYHKAIMDEVQRTMKSDIWNDFEARRHGIKKIRDILAPGNNFESTDVDYTVYPIERDLRHYLPIVDDPISGKRPPNINEQNQNIQEFILFIDTLIEKGNLCNIYILLGGECRSDEGEEDCIGARYVPPFELDANTHIVSIGPDTVPENYNNYRRILGEELYSKLRFFNMYWWDDNIKLLSKLEEFLEFNSSKGGKTLMINFAKYRILKSFEFPNTIEKFYGTTIDNLRKYNSLELYNIITKKSALYFSWIGYRKKYDGYPVISNAGFPGKFPYYIFPFWDAFDKEYTHEKLRPSIKLSKISYLESI…	_no_annot	_no_annot	_no_annot	_no_annot	_no_annot	_no_annot	_no_annot	_no_annot	420	16
GVMAG-M-3300020187-27.fna|Ga0206130_10002082_10	GVMAG-M-3300020187-27.fna|Ga0206130_10002082	MIDFHTHIFPPNFPNYNKIFNCDKYIYIEEKDNQISLMYKNKLFRKIDKNCLYLEDRIKDMDAQGIQKQVLSIIPVLFCYEVPSNDLYQVAEFINNYISSCVDQYPDRFLALGTLPMQDTKLSLKMINSNLENKTKLNLIGYQIGSNINNVNLDNEKFFPIYELLEKNQLILFIHPWNIMGEKHIKDYWLPWLVGMPAENSRAICSMIFGGIFDKFPNLKVVFAHGGGSFCGTVSRINHGYNVRPDLCGQNCLHEPLYYCKNNKIFVDSLVHSSKDLNNIINLFGENNIIMGSDYPFPLGEANPGKFIENSITNKDMIDKIKKINLIKLINDN*	arCOG01931 | 2RD71 | 2RXQB | 2S3X1 | 2SIGR | 2SKJ9 | KOG4245	229.2	S | I | S | S | S | S | I	Function unknown | Lipid transport and metabolism | Function unknown | Function unknown | Function unknown | Function unknown | Lipid transport and metabolism	metal-dependent hydrolase of the TIM-barrel fold | carboxylic ester hydrolase activity | Amidohydrolase | Amidohydrolase | Amidohydrolase | Amidohydrolase | decarboxylase	PF04909	146.5	Amidohydrolase; Amidohydro_2; Amidohydrolase	334	16
GVMAG-M-3300020187-27.fna|Ga0206130_10000580_9	GVMAG-M-3300020187-27.fna|Ga0206130_10000580	MSRTIEVSNFSNNNLENYIRYTPEFIENLSKTIDTELSPDIILNLLEIKQNNKFIKKRSPIKLKYTMKTNLAEIWRNEKIDESLSNENKFIEEINGNLNKLSDGNYTLIETKMYDLIINNKDNYKDLLIDIFFKKSISEKTFTSLYAKLCLVFIKIYGDSFKASILEKVESIYEEKINVNFSNYSQEDNYEIFCQKNKEKSKLLGIFTFIGSLYEYDIIEYHLVMKYFNILLKSSCNFDDEQANLENYIECMITLITNIGKKLELELKKDFDTLIINNLRLIAENKVVYKPRTRFLVMDLLDLKNNKWKK*	KOG0401 | KOG2141 | KOG3942	85.7	T | C | U	Signal transduction mechanisms | Energy production and conversion | Intracellular trafficking, secretion, and vesicular transport	translation initiation factor activity | hair follicle maturation | RNA binding	PF02854	90	TPR; MIF4G; MIF4G domain	311	16
GVMAG-M-3300020187-27.fna|Ga0206130_10001263_27	GVMAG-M-3300020187-27.fna|Ga0206130_10001263	MSFSTETAALLSDSQNPQRDLEEVSIELAVNHLQSLNNSDNSDKNVCCVCLHEEATHCLYGCDCKKTKDIVCLNCAENIDAYNKQCPICRQIFDYYDLPDRETMYSKESKEWKHETNCRLEIALCYRNSNTIIDYILMGGDISFNKFYGLKHMVTRTSGYKLFDLILNHSEERFGRKINIPQKIINECCWIAIFSRSNTRTKLIDTLLPHINTEDKKYLPQWVGPTSYSNIIRLGCDIAFH*	_no_annot	_no_annot	_no_annot	_no_annot	_no_annot	_no_annot	_no_annot	_no_annot	242	16
GVMAG-M-3300020187-27.fna|Ga0206130_10002628_12	GVMAG-M-3300020187-27.fna|Ga0206130_10002628	MFNNLDFSKIQYLKLYLSDIPECNTDYIDYLEWEKIKYPVVWGTDHYGRKYITIKALIGKKKIMQTFFQRYTDTSNCWAFGDCYRKKETTCPLFISDGRLKSDTFKFIEELIKNEIIDLKDWYDKNINKLHWCVKEGNFKLKLYNYIKEKWIYLIKIKLLYNILSEKTNLNNDLCLKISKISINL*	_no_annot	_no_annot	_no_annot	_no_annot	_no_annot	_no_annot	_no_annot	_no_annot	186	16
GVMAG-M-3300020187-27.fna|Ga0206130_10001263_14	GVMAG-M-3300020187-27.fna|Ga0206130_10001263	MIDIINLSLEDLDNIKIISELIVKIIKYNRICYLLNYFKIKYILFKIYLPNNNILWGINSSESFINNNIIPFEFEKNNINEKKKFLLNSKIFSSKEECLNYCIINNLQHELINSLMNYINKKNNENIFCLLEIKNDNNGNDNENIEMIDENLNSIEISNEMIEYNKYIFR*	_no_annot	_no_annot	_no_annot	_no_annot	_no_annot	_no_annot	_no_annot	_no_annot	171	16
GVMAG-M-3300020187-27.fna|Ga0206130_10007180_5	GVMAG-M-3300020187-27.fna|Ga0206130_10007180	MNTSPHNKIITRKLSKSNYDRPECTLTDTLQTNASMAEKLKNYERVEDIEDVNLNTHVRYVTWRDNKQRFCLGGLLTKIHKKYVILSNGTFSWSVQRYHWDENNEDPEQEPIFETTFFKILSNRQMKDRQEKIIDEKNKEIERLSNIIRNIKK*	_no_annot	_no_annot	_no_annot	_no_annot	_no_annot	_no_annot	_no_annot	_no_annot	154	16
GVMAG-M-3300020187-27.fna|Ga0206130_10007180_4	GVMAG-M-3300020187-27.fna|Ga0206130_10007180	MDNYTKYLNKKQKLRVENYKCINDIDFLSDGINKGDRIKFIKKKNLGFREGGIIENIIDNNTLEIKNIRYNFCYYINCDNSIILHKSKNYKKKDDTEREVFEYILNGLNNNTIKITKKKV*	_no_annot	_no_annot	_no_annot	_no_annot	_no_annot	_no_annot	_no_annot	_no_annot	121	16
GVMAG-M-3300020187-27.fna|Ga0206130_10001625_3	GVMAG-M-3300020187-27.fna|Ga0206130_10001625	MNYKSDPISIPPKKILDLENRQYLNNSYSYCNFECKTPEYGTPAKNVENFFERKENNSNIPRPLYSNNITDPNPYEPSPTNNYKYLFQKIYMDLYANISLSRSLKNSGLEVKNEIE*	_no_annot	_no_annot	_no_annot	_no_annot	_no_annot	_no_annot	_no_annot	_no_annot	117	16
GVMAG-M-3300020187-27.fna|Ga0206130_10004028_8	GVMAG-M-3300020187-27.fna|Ga0206130_10004028	MIFNCKRCGHIEKHKGNFLKHLNRKTPCKPILEDIDIETLRQQLESNNVKTLKNDEKRMKKDEKRMKKDEKVMKKDENTSSHTEKKYKSKKSIEIVDGKYKCFHCNKLFKDYSNLDKHLKKNCKMLVKYNNIYTFNTKTFGKNKYGTGSGDVYIVQTEFSTNNFFKVGVTTNIYNKLKDYKCRSILQPKLHYYYPFKDIQKVDKDLKELLKSYNVKREIYNCDLETLRTIIKEYQQKVNIPIIEIESELKNLCDLQKYTYSNIVSYNNSSLNKYQQQCEKDKIAELEEKLSQKDKEMELLTGYNKEQIDFMKKQIEILMKKAGHYTTNTDNSINDNSINDNSINDNKQINININGFGKEDLSYLTDRYFRDLFNIPFSAITTLVEDIHFNPKKPQNWNA…	_no_annot	_no_annot	_no_annot	_no_annot	_no_annot	PF13455 | PF10544	36	GIY-YIG; MUG113; Meiotically up-regulated gene 113 | GIY-YIG; T5orf172; T5orf172 domain	504	15.79
GVMAG-M-3300020187-27.fna|Ga0206130_10002314_16	GVMAG-M-3300020187-27.fna|Ga0206130_10002314	MKYFCKRCGYKTNIKCNLITHFQRKKPCKPILSNINTNTLLSDIQKNGQNTDNNDENTDKNGQIIEKDNENISKKKNYNIVNGKYQCKECKKLFEQVRYLDDHLKRYCKMTTAYNNIYKYNTKTFGKTKYGKNGGDVYIIGQHSGWQDKHFYKIGVTVNIYQRMRTYRCGLAIEPRLYYYYPFKDIKKADKDLKFLLCQHWVKREIYKGDLDILRNIIKKYQQEQDNNISEFIPEIKDESYIYKELEAEKLENDKIAILKAEMAQKEAEMAQKEAEMAKIIEAEIAQKEAEMAQKEAEMAQKEAEMAKIIEAEIAQKEAAIAKVIEEKEKEKEEIKELMRELMEEKLNFIHKQMELLMKNPMNNTTNNNNNTNNTNNTDNSTNIDNKQINIHINGFGKE…	30I24	27.6	S	Function unknown	unknown	PF13455 | PF10544	25.2	GIY-YIG; MUG113; Meiotically up-regulated gene 113 | GIY-YIG; T5orf172; T5orf172 domain	535	15.53
GVMAG-M-3300020187-27.fna|Ga0206130_10004785_9	GVMAG-M-3300020187-27.fna|Ga0206130_10004785	MDTLLFRRNYSNIDKLSYLLKMSHANIKSYYSEDMNDMTNSDGISKNGSIIKLENSLYCIANLNDLLLPSLNKNNINYKNIKLIDHVSTSNLNIDKNYDGESLIDILYYKCLRCDKDYIIISSFDSINIFDINIDNILKNIYTYKFNFEDLNRKIEIYDEYLYTIAPSTGEFTIIPLYDISNDFIGQDIIRLTVIDEFGSNSYANGTGFKIDELRKIIYIYNVNDTSNIYIYSLEKPYNPKFINSYTLNENVLNITFLKLSDDFLNSIEYYSENNVKNNHLIFITTQSCHHIINSTNLINIEYLGKNKNDRDIIDLSNIIYIENNLFLSYNNTNSCIIFLELATDNNETESDSECDHDENNNQLILKWVKSIKLGEFSTISNIKYFDKNLFILNNTKGL…	_no_annot	_no_annot	_no_annot	_no_annot	_no_annot	_no_annot	_no_annot	_no_annot	920	15
GVMAG-M-3300020187-27.fna|Ga0206130_10001484_2	GVMAG-M-3300020187-27.fna|Ga0206130_10001484	MNNIYDDFFNKQLGGKPKRTKNAISVKQAKKKFIDYYKNDPETNKPTEEGKLRAMRFDMMYQKKPKYTWKCNTTDVYDHINNIEPNMCEEGSAIYLKKHGPKTFDLEGIDSFNEDEIHNVHSYPNEIFRSRGSTYRKDIDTNDQIYGPRLKKKSKKSQKKSEEDIEKYDLEGNINTLFTKHSKNWYDYHYDKNLYTDIIKQNSPNYKPKKKSANLVDIRWCKKYPEKCNENEDDDSDISTISDISTPSSSVIIDGETSEELEESHTIDEEESHTIDGIESHTIDGEESHTIDEEESHTIDGIESHTIDGEESHTIDGEESHTIDGEESHTIDGEESHTIDGEESHTIDGEESHTIDGEESHTIDGIESHTIDGEESHTIDGIESHTIDGIESHTIDGIE…	2R883 | 2RTU6 | 2RTUN | 2RU3I | 2S5DG | 2TDKM | 2TM0C | 2TM80 | 2TN0A | 336JU | 33ARS	93.3	S | S | S | S | S | S | S | S | S | S | S	Function unknown | Function unknown | Function unknown | Function unknown | Function unknown | Function unknown | Function unknown | Function unknown | Function unknown | Function unknown | Function unknown	spermatogenesis, exchange of chromosomal proteins | unknown | unknown | unknown | unknown | unknown | unknown | unknown | Plasmodium yoelii repeat (PY_rept_46) | unknown | Ice nucleation protein repeat	_no_annot	_no_annot	_no_annot	807	15
GVMAG-M-3300020187-27.fna|Ga0206130_10000624_36	GVMAG-M-3300020187-27.fna|Ga0206130_10000624	MFNFNYNTLTINNITKICDDNYYIYNYKLIEYQWNIYQLRYILQECLDESTIDPITKLELNPIALSYKIKERISIDSNIKNKYGKYNLDKIMGIVPIKTKNNINMDNLGGKLKKPIIIDDSISVIKDSNIEKSNIHYLYSSEILDSTLKPEPSKKKKLVFAKKTELPKSRILIATSSIESYNKDDFRKFGRLDWNSNSCYADSLLIMLLYPIYYPNISNFTLKEFIEKKLEKKEEIDKIRLYICDEKKNFDENYEIHNNIITGFKQFYSDLKNNKIIDINHLSIELKKCKDKLFQQLDGRQHDATEFLSILFSIFFVSHYNENELITYYYKNKTDSHDKYIKNDTESFSTDTINHVISIFTLKELEFKSNVISYFCNYIDDQKLNDDSYYTDPGYNIYK…	_no_annot	_no_annot	_no_annot	_no_annot	_no_annot	PF00443	26	Peptidase_CA; UCH; Ubiquitin carboxyl-terminal hydrolase	554	15
GVMAG-M-3300020187-27.fna|Ga0206130_10001960_36	GVMAG-M-3300020187-27.fna|Ga0206130_10001960	MNNININEKIEDKELDDNSGKFNLLEYKDFDSMNLDENLLRGIYAYGYETPSNIQSKAIIPLKEGKDLIAQSQSGTGKTATFLIGSLSRIDKNISKPQILVLAPNRELTNQIFSVCSAISDYMDIKKALIMGGTKVDDNFRILDDGAQYIVGTPGRVFDMIKRYALITDQIKSFIMDEADEMLSRGFKDQIYEIFQYIPKDAQICLFSATMPNQALELTEKFMVNPIKILVKKEQLTLDGIKQYYLGVEQESWKIATLKDLYQKLSISQSIIFTNSKRKAEYIKEQLETNNHAVHCMHGEMHQQERDRIMLNFRRGKIRILITTDIIARGIDIQQVSIVINYDIPRYREIYIHRIGRSGRYGRKGIAINFVTEREYQNLQQIIDFYDSEIEPMPENIKE…	arCOG00394 | arCOG00553 | arCOG00554 | arCOG00555 | arCOG00557 | arCOG00558 | arCOG00560 | arCOG00871 | arCOG00872 | arCOG00874 | arCOG00876 | arCOG00877 | arCOG00881 | arCOG01443 | arCOG01444 | arCOG03143 | arCOG03748 | arCOG04341 | arCOG04748 | arCOG04818 | arCOG06444 | arCOG07871 | arCOG08693 | arCOG08759 | arCOG10712 | 2QQZA | 2QT4U | 2S7UJ | 2SF1F | 2SVQE | KOG0245 | KOG0326 | KOG0327 | KOG0…	528.7	K | L | L | L | L | JKL | L | L | L | L | L | L | L | L | L | S | K | K | L | KL | L | L | L | L | L | L | KL | L | L | S | Z | JKL | JKL | JKL | L | L | L | L | L | JKL | JKL | L | L | JKL | L | JKL | L | JKL | JKL | L | JKL | L | L | JKL | L | L | L | L | L | L | E | K | KL | DZ | GM | J | J | Z | H | O | H | L | L | L | L | L | L | L | L | L | L | L | L | L | L | L | L	Transcription | Replication, recombination and repair | Replication, recombination and repair | Replication, recombination and repair | Replication, recombination and repair | Translation, ribosomal structure and biogenesis;Transcription;Replication, recombination and repair | Replication, recombination and repair | Replication, recombination and repair | Replication, recombination and repair | R…	transcriptional regulators | DNA-dependent ATPase and 3'-5' DNA helicase that may be involved in repair of stalled replication forks | DEAD DEAH box helicase | COG1205 Distinct helicase family with a unique C-terminal domain including a metal-binding cysteine cluster | DEAD DEAH box helicase | Belongs to the DEAD box helicase family | DEAD DEAH box helicase | COG0553 Superfamily II DNA RNA helica…	PF00270 | PF00271 | PF04851	136.9	P-loop_NTPase; DEAD; DEAD/DEAH box helicase | P-loop_NTPase; Helicase_C; Helicase conserved C-terminal domain | P-loop_NTPase; ResIII; Type III restriction enzyme, res subunit	402	15
GVMAG-M-3300020187-27.fna|Ga0206130_10004028_18	GVMAG-M-3300020187-27.fna|Ga0206130_10004028	MIFAALDYIPVTFKDFFFHLSYPFFIKKKSIISRSDNLIRINGYSCRSIFSTLLKLLKSQRKNIRILTTPIHHTSFRDIIEEYIKPENIYILELNDEYNKIINIPKIDNKDIIVDACIVTHVFGQDLNCELLKQYKIENPNCYIIEDRVQGAEFEKIFSNNCFDISLYSTGMDKRPCGLGGGIMFIKKNNRITKNTDINILSYINSYRYETTYGRVLFLIKKFPTFLLYNFKIIIKLLLYIFKFFKINIHSFSYKYRKYNPGFSHENYNIFPNNGTLYSIDKSLNDYKNIEILYKKKSQIFYSKLQPVIKKKLIPWLIDDKNYSLTPYNTIIIKNTVKFIDYFNSKNIAVIENPTYKIFNFSYVNSEKYKKFNNSIVYIPSLSIMDDREIEYLAELLNA…	2RN8Q	28.1	M	Cell wall/membrane/envelope biogenesis	DegT/DnrJ/EryC1/StrS aminotransferase family	_no_annot	_no_annot	_no_annot	402	15
GVMAG-M-3300020187-27.fna|Ga0206130_10001854_32	GVMAG-M-3300020187-27.fna|Ga0206130_10001854	MIGGHNGPCAVGPAGACRKSDEPDGNCEVYNGKCRMTAEYKKSHTPKKRAASSKAAPKAKPSGAAPTAAELAEHGSFANWSLAAAAARAQASSRKVASPKKAASPKKVASPKKAAAYKPTKQGVCPPLSPEDCFKHPACSWIAPEGKKAHCRHTKYLRGGNIEKQQQRTQQQRRQQQRRQQQRKQQQRKQQQGGHDGPCAVGPAGACRKSDEPDGNCEVYNGKCRMTAEYKKTHTPKKRAASSKAAPKAKPSGAAPTAAELAEHGSFANWSLAAAAARAQASSKKVASPKKAASPKKAASPKKAAAYKATKQGVCPPLSPEDCFKHPACSWIAPEGKKAHCRHTKYLRGGYSKIYNPATGRDVNVLSSQGKQILKGYINKLNGGY*	_no_annot	_no_annot	_no_annot	_no_annot	_no_annot	_no_annot	_no_annot	_no_annot	386	15
GVMAG-M-3300020187-27.fna|Ga0206130_10002314_17	GVMAG-M-3300020187-27.fna|Ga0206130_10002314	MSNIHIDLSKRKCKLISTIPYDIDKSTILHHPVRPIWNSEDSKDFHEKKEQLYFQEWQNKVQNQYTNIDSIIPFENNIDVWRQLWRTIEQSDTIILVIDIRNPLLHMSPSLINNIIDFHKKRLIGVITKIDLVSKNYYNQWLYYLKKKYPSFYAFLPFTKQPIDEDIDGGIGGVSSRQKRLKKKPVKNDSRVENMIKNIIETCLEGYSLNSKLIIGCVGLPNAGKSSLLNSIIGEKVLSVSRTAGHTKHIQHINLHDNIYVMDCPGLVFPMLQPRYILELCGIIPIAQIRETLTAIDFLASYVELERLYNLKLPEWHDEGLWSSLAICESFAEKKSYFTSKGHGAPDIHRAGLEIIRDCVDGAICLCFHPPNNL*	arCOG00350 | arCOG00352 | arCOG00353 | arCOG00354 | arCOG00355 | 2QSV2 | 2QUYQ | KOG1191 | KOG1249 | KOG1423 | KOG1424 | KOG1489 | KOG2222 | KOG2423 | KOG2484 | KOG2485 | KOG2486 | COG0218 | COG0370 | COG0486 | COG0699 | COG1159 | COG1160 | COG1161 | COG3596	328.8	S | S | S | S | D | C | S | D | V | L | U | P | Z | K | J | KLT | V | D | P | H | T | J | P | P | KLT	Function unknown | Function unknown | Function unknown | Function unknown | Cell cycle control, cell division, chromosome partitioning | Energy production and conversion | Function unknown | Cell cycle control, cell division, chromosome partitioning | Defense mechanisms | Replication, recombination and repair | Intracellular trafficking, secretion, and vesicular transport | Inorganic ion transpor…	Belongs to the TRAFAC class YlqF YawG GTPase family. MTG1 subfamily | GTP-binding protein | GTPase that associates with the 50S ribosomal subunit and may have a role during protein synthesis or ribosome biogenesis | COG1100 GTPase SAR1 and related small G proteins | Necessary for normal cell division and for the maintenance of normal septation | establishment of protein localization to chloroplas…	PF00350 | PF02421 | PF01926 | PF10662	59.1	P-loop_NTPase; Dynamin_N; Dynamin family | P-loop_NTPase; FeoB_N; Ferrous iron transport protein B | P-loop_NTPase; MMR_HSR1; 50S ribosome-binding GTPase | P-loop_NTPase; PduV-EutP; Ethanolamine utilisation - propanediol utilisation	375	15
GVMAG-M-3300020187-27.fna|Ga0206130_10001854_3	GVMAG-M-3300020187-27.fna|Ga0206130_10001854	MIFTTNNLVNYKYIIDPITKKKYNISSNSAMKILKKYLNNYLIQTGNGDPLLIDDITINTLNRNDNIIIVPDNHGKIKFLEFINEIKDKFSEKYTWIAIEYVLNGLEKQLNKYIKELSSEISDNDCLIFCKVFIYGKNTDSSGCSKLYTPDINYTRMLLKTLKRFNYIICLENITRPYPVESYWASLLNKTNSGIILVGAAHVINLSKQIGYTCNTIFRNYRHPPYHFIRNVNYIPLEYEVKPF*	_no_annot	_no_annot	_no_annot	_no_annot	_no_annot	_no_annot	_no_annot	_no_annot	245	15
GVMAG-M-3300020187-27.fna|Ga0206130_10003928_3	GVMAG-M-3300020187-27.fna|Ga0206130_10003928	MTDESSSVRNDNDAPWTESIELTVKDFGEKSGILRLLHKEQRYSLSKKDAYIVIPAIIIQVVVSAILNIENFKDNNSLHSILSILNIVSAVLFTISKYLKFAELSNEHKVAELIYGKIHRRIISELSISREFRTPALHFLKTIRTSFDTANERCPNISKKIIIKFMKNEKIADNIALPDICSGICEIKIASIINEEYCLRHHFSSIRKNNSDNPSDYHQTVDQSHIDHMIV*	3313J	54.8	S	Function unknown	unknown	_no_annot	_no_annot	_no_annot	232	15
GVMAG-M-3300020187-27.fna|Ga0206130_10004785_4	GVMAG-M-3300020187-27.fna|Ga0206130_10004785	MYFLINIWVLIYFYNKYTFKLSNYINRNYLSFFHSFCTTLILYFYHNELYENRIDKKYLNYITHYLSVTYFIWDTLFILYYNIKNKNLKEILYIYHHCVCLLALNQTIYNINKLEINKLFFYGEASNFFNYIVYHAIKYKYSQKYIILFKTLQIINFSYFRIFLFSEMIFSTLYLIKNKFLALNLFIIYILGLFWGIKQIKSFIISLKFQNKITIK*	_no_annot	_no_annot	_no_annot	_no_annot	_no_annot	_no_annot	_no_annot	_no_annot	217	15
GVMAG-M-3300020187-27.fna|Ga0206130_10002628_21	GVMAG-M-3300020187-27.fna|Ga0206130_10002628	MNLQNETIQYISLISIDNDIEINKMDVIRLNYDININKFSKHSLLKFLNQDISFISKKKKYVFLIDYDNIKLSNLDVDKVKYLIQNFDETLSDCIEKSIVYNYNNVDKMIADVILSFLDKTSRSKVVFKKKLEL*	KOG1470	29.3	E	Amino acid transport and metabolism	intermembrane phospholipid transfer	PF00650	35.4	CRAL_TRIO; CRAL_TRIO; CRAL/TRIO domain	135	15
GVMAG-M-3300020187-27.fna|Ga0206130_10005644_1	GVMAG-M-3300020187-27.fna|Ga0206130_10005644	MNNNKNKWNFSKKILEDKIMKYIKKLFIINNKTKMKCQYIFMNLKHMFKLNKILLKYNNKNRNINTYIKNTYGGFTKFINLKGTKYCSYDNIEKTLTLI*	_no_annot	_no_annot	_no_annot	_no_annot	_no_annot	_no_annot	_no_annot	_no_annot	100	15
GVMAG-M-3300020187-27.fna|Ga0206130_10001190_10	GVMAG-M-3300020187-27.fna|Ga0206130_10001190	MIFECKRCGHIETHKGNFLKHLNRKIACKPILKDIDIETLKHELEIKANKVNTEVNNFQLLVNNPVNNPVNKNTTKHNNILECRYCNKVFSHKQSKYLHESKYCKEKLKKQDELAQLKEQLAEKDEKLAQKDQILEEKLAQKDAEMERLIGYNKEHMDFMKKQIEILMKKAGNNTTNTDNSVNNTDNSIINDNKQINININGFGKEDLSYLTDRYFRELFNIPFSAITTLVEDIHFNPKKPQNWNAKIQDDKTSKALVYNAEKEMWVKREKKEVINDMVEKSYNMLDSNFEIQKDAKTLDEKGKRKFENFMKVYDKGDKQLDKRYETEIREKLLNFREYHITKN*	_no_annot	_no_annot	_no_annot	_no_annot	_no_annot	_no_annot	_no_annot	_no_annot	345	14.23
GVMAG-M-3300020187-27.fna|Ga0206130_10001263_28	GVMAG-M-3300020187-27.fna|Ga0206130_10001263	MYDYEIIYDRENDTIVNSRSKRGIEILNSYNNTLYGGSTVSDEEETENKLNIGRLKLEKNLLECFDNEENVEVFKKLLNSTNTLLAGGFLVRSYSNNELEDLGDLDIYVQNKHAVSMLLYLNSVGFEMNFWNMAPPYDQSFFRKNNIMSRTFLTKNNYNYEKKNSSKEWNEGDTVLVIGFWMTNSRIKLGRDYKPSRLTIPRKAVIKKKIGDDIYKVSWVDKNNEDSIVYENDISPLIKITCDLMIIPDFIDPKEIVQNFDLTFCEIWFDGKTVDATDINGVLNKKGFLRKEYTDSLLTKFNKFLIDRIRKYSKKGFNITINPNQESYDIDTHEIENLNKSKGYRYPKVESYESWFVTQVYKALICTRGRWKFKLSPTGAEIVINDDNLSGEVRIERNK…	_no_annot	_no_annot	_no_annot	_no_annot	_no_annot	_no_annot	_no_annot	_no_annot	934	14
GVMAG-M-3300020187-27.fna|Ga0206130_10001190_12	GVMAG-M-3300020187-27.fna|Ga0206130_10001190	MYNKIVNPQTGRKVNINSELGNKILKQYLKVLIGGVAAQEKAERSVPCSAVQEDEKAERSPVTKGLAISAWLSTELTKLGMEEEDAEIFSVTIIDMLNEVDPSQAPLEARDKFSEVVQLCSDVSNIPVESLNGFSRALWQEWASVPYPEQGSASAPTEPEQEWASAPTEPEPEQEWAKRWAEAEQARKKVGKQFVLTGMNNNPDLNNILVKVVSWNDRRGRYGVKSVQSQWEGMVLPEKLEIPEAGDDVLKNAVCINVTNEELKSTKTEKRFEKGSILVVTDLIDSPELNGQSVYVSSWDDTLGLYEVLLKNSEVQQIKHENLKIPDGAVACVRVLDEARQSTAEEDSTKLSAVEIQTIVHVAIDNTIAHFRKPGAEKSLIKEEKEYLMGLSTEWHVHI…	2SZJR	37.8	S	Function unknown	unknown	_no_annot	_no_annot	_no_annot	736	14
GVMAG-M-3300020187-27.fna|Ga0206130_10005530_14	GVMAG-M-3300020187-27.fna|Ga0206130_10005530	MNLDKKQSMALNRFINGYNLFITGGAGSGKSYLIEKFVNYININTDKTISITSTTGISALNINGITLHSWAGLDKNTNYENVDIFINKIQNSYNKLNNYLFTDILIIDEVSMLDSDTLTFLNLICKSIRNNNESFGGIQLILVGDFGQLPPVNSNSFAFNSKYWDKIIDYTIVLNTIYRQNEDTMTKFLSNIRNGIIDNLVLEKVEECSKINDLLNYTHLYPNKFNVDVKNLIELEKLKGDAIELGANIICKENDNFIDFPDNLNVQEVITLKPNAFIMLTRNIDIEQKLVNGTQGYFKGINDSNKLIFQNDNGIHFISKYLWEFENFNIEQYPICLAWAITIHKSQGMGIDYLSVDIGDNIFEDGQTYVALSRARSLNGLHIKSFSEKSVKCNNNVLE…	2RRFY | 2RX5W | 2SCDQ | 2SF99 | 2SRZ9 | 2SWCW | 2SY4W | 2T2JI | KOG0987 | COG0507 | COG0632 | COG1112 | COG4955	88.6	L | F | S | S | L | F | L | S | L | L | L | L | L	Replication, recombination and repair | Nucleotide transport and metabolism | Function unknown | Function unknown | Replication, recombination and repair | Nucleotide transport and metabolism | Replication, recombination and repair | Function unknown | Replication, recombination and repair | Replication, recombination and repair | Replication, recombination and repair | Replication, recombination…	Helix-hairpin-helix containing domain | PIF1-like helicase | unknown | unknown | A helicase nuclease that prepares dsDNA breaks (DSB) for recombinational DNA repair. Binds to DSBs and unwinds DNA via a highly rapid and processive ATP-dependent bidirectional helicase activity. Unwinds dsDNA until it encounters a Chi (crossover hotspot instigator) sequence from the 3' direction. Cuts ssDNA a few nu…	PF13245 | PF13401 | PF13604 | PF09848 | PF00570 | PF05970 | PF01443	106.8	P-loop_NTPase; AAA_19; AAA domain | P-loop_NTPase; AAA_22; AAA domain | P-loop_NTPase; AAA_30; AAA domain | P-loop_NTPase; DUF2075; Uncharacterized conserved protein (DUF2075) | HRDC-like; HRDC; HRDC domain | P-loop_NTPase; PIF1; PIF1-like helicase | P-loop_NTPase; Viral_helicase1; Viral (Superfamily 1) RNA helicase	645	14
GVMAG-M-3300020187-27.fna|Ga0206130_10000469_31	GVMAG-M-3300020187-27.fna|Ga0206130_10000469	MLVNNYIILTIFIIIGFIISELNKLMINNSNNSKLLENFLSYSKCNKNKNSIILQNILDKNKIKKTDSNKWDIYLPCTYTNVENELKSLLTENNKKKKIFGIDGTDMMVSKDILWKTFFNKYGRKFSSKILPETYILDSKKDMNLFIENYKKNKIYILKKNIQRKEGIKITNDLNYILKAKYEKFVVVQEYIKDLYLLNKRKINLRIYLLIICKNNIIEWYISKLGKCIYTNKDYSTNYNDLESHLTSLNLNSKIYDKNPFSLFDLEKYLGEKIFNKLFKNIIEISKHCKNCFNNLICKNSNLKDNIRFQLYGLDFIFDNNFNCYLLELNKGPQMNYVNDEDKKMKNKLYEDIFDLVNIKSLKKKNDFIKI*	2RUMT | KOG2155 | KOG2156 | KOG2157 | KOG2158 | 33JBY	109.6	S | IQ | T | M | KT | S	Function unknown | Lipid transport and metabolism;Secondary metabolites biosynthesis, transport, and catabolism | Signal transduction mechanisms | Cell wall/membrane/envelope biogenesis | Transcription;Signal transduction mechanisms | Function unknown	Tubulin-tyrosine ligase family | ATP binding | protein polyglutamylation | protein polyglycylation | positive regulation of cilium movement | Tubulin-tyrosine ligase family	PF03133	93.6	ATP-grasp; TTL; Tubulin-tyrosine ligase family	372	14
GVMAG-M-3300020187-27.fna|Ga0206130_10000469_12	GVMAG-M-3300020187-27.fna|Ga0206130_10000469	MNSFKNEDLWNIFKSFKDEDFIDNDSNDENDSNDENNEKKLIIENNADINEYIDDSISSDFCIYCKTNTLIYDAGCYYCSNCGIYQQKRLAEDAEYRYYGDADNKSSNPERVGMPTNNLLPESSLGSLIGYRSYDSNNFKKMVQYNSWNAMPYKERSQWKVFNKISNKAKSGGLPNIIIEDAKTYYKIISETSISRGSNREGLIAACIYMACKKEKVPRSAKEIADMFDIGLQDMTKGCKRFKEIWRLSFKNNKIKARTSNPLDYIDRFCSNLQLCSDLKHISEFVAVKALGSLTNLVEDNTAPSVAAGSIFLVASLCNHNVSKKQVSIACKISEVTISKCFKKLNKHKEILLPKSVIIKYNINL*	arCOG01981 | KOG1597 | KOG1598	149.1	K | K | K	Transcription | Transcription | Transcription	Stabilizes TBP binding to an archaeal box-A promoter. Also responsible for recruiting RNA polymerase II to the pre- initiation complex (DNA-TBP-TFIIB) | TBP-class protein binding | RNA polymerase III type 3 promoter DNA binding	PF00382	61.7	Cyclin; TFIIB; Transcription factor TFIIB repeat	366	14
GVMAG-M-3300020187-27.fna|Ga0206130_10004028_3	GVMAG-M-3300020187-27.fna|Ga0206130_10004028	MSFFIHTDLNFPLVNMIDTLSQFSSYNSNEDFELNISKNIYTIKISFIILIAIIFILLLLYISTRFPLTVDISKGITYPKPIMRSILIFSAQIIYWTYHIYKYNVNTINDMINNIKNRLNNITLEKKTITENKSHNNLNNNTWKNIAINCNSDFQEVFKDIIENFENNEININFDNPLSNLITINEDDIQKIQNEINNKYNIDVSNWNKNNKEISNIFSKKFKEFKDIQTKLLEIKSKIKELTDWSKSTESLFKNLENSDNNLKENIEKYIKTKMESMNFTNLIDTYKNLFLELKVLLNYLNYSPDIQLISKCPICVTNFKDSLIVPCGHTACIDCLNTQKNIDNKIICPICRSEGTKISKIYY*	2QQ81 | 2QSQ8 | 2RSFB | 2S3SA | 2S4PN | 2SGC7 | 2SGZE | 2TIAD | KOG0297 | KOG0298 | KOG0317 | KOG0978 | KOG1571 | KOG2177 | KOG4265	43.7	S | V | A | S | O | S | S | S | B | KL | O | A | T | O | KL	Function unknown | Defense mechanisms | RNA processing and modification | Function unknown | Post-translational modification, protein turnover, and chaperones | Function unknown | Function unknown | Function unknown | Chromatin structure and dynamics | Transcription;Replication, recombination and repair | Post-translational modification, protein turnover, and chaperones | RNA processing and modif…	ubiquitin protein ligase binding | methyl-CpNpN binding | RING-type zinc-finger | Zinc finger, C3HC4 type (RING finger) | Zinc finger, C3HC4 type (RING finger) | Prokaryotic RING finger family 4 | Zinc finger, C3HC4 type (RING finger) | Zinc finger, C3HC4 type (RING finger) | zinc ion binding | ATP binding | peroxisome-chloroplast membrane tethering | histone monoubiquitination | negative regulat…	PF14447 | PF00097 | PF13923 | PF13920 | PF13639 | PF14634 | PF13445	39.5	RING; Prok-RING_4; Prokaryotic RING finger family 4 | RING; zf-C3HC4; Zinc finger, C3HC4 type (RING finger) | RING; zf-C3HC4_2; Zinc finger, C3HC4 type (RING finger) | RING; zf-C3HC4_3; Zinc finger, C3HC4 type (RING finger) | RING; zf-RING_2; Ring finger domain | RING; zf-RING_5; zinc-RING finger domain | RING; zf-RING_UBOX; RING-type zinc-finger	365	14
GVMAG-M-3300020187-27.fna|Ga0206130_10001484_25	GVMAG-M-3300020187-27.fna|Ga0206130_10001484	MYSKIVNPKTKHTVSIYSKTGRLILHKYLRQVGKLIGGSSITNNRMLLLNENDILINDGIILKMIKKKHESSKGHLHYFTLNTESKELCIMLNYFENEMHRINTDISFKQGKPNRDILGRYFVQGPEFIFEKKKKYNTISNMFTISIDMIQNDEMAWKFSEQPPLTVPEYFPRLGMAINEWYLYKNLFSSQLFVWNLARSLTYATKYLSNYKDIENIKLLVRTDIVGSAHLRTKTTQWHKDGLDNITIGLYFTKEIEKPIIGLLIRTPSNRTSESLLADNWDDWDKMEPHKAQPTDKIPLNGVGCERMIIFDNQEVLHRSHDQNEIRTLIENNFNKSTLGGMLRFSATVMQ*	_no_annot	_no_annot	_no_annot	_no_annot	_no_annot	_no_annot	_no_annot	_no_annot	352	14
GVMAG-M-3300020187-27.fna|Ga0206130_10002082_11	GVMAG-M-3300020187-27.fna|Ga0206130_10002082	MKGHIIIIILIIFFSSLLLSLKSLEKYITFDAEPMIDAYKKYNLFYDHINDSLINKNNGLKLSVSNQLNNSLGIYYSENKDIANKLLKKNKIPIPNQYKYNNNRSLNDNLNEIKNLLNKGYFRFPLVVKPTNGTQSYGVFLDLNSIDKLKEKILFLENLPIIIQQQVYGDSFRILIYNNKIIDVLKRGAPYIIGNNIDTINTLVQKYNSNQKKNNKYPVNHICQNLIKNQGYTLNSILPKNKKIIISNVLNYHNGCNLIRIPINSIHKDNIKMFLKTNKILNLNLSGIDYNTNSLKKSYLDEGNESNIIEVNYGPSIITHYNTDKKQKMYAVDRFLSKLLEDLNP*	arCOG01589 | arCOG01596 | COG0151 | COG0189 | COG1181 | COG1254 | COG2918	73.5	HJ | EF | F | HJ | F | C | H	Coenzyme transport and metabolism;Translation, ribosomal structure and biogenesis | Amino acid transport and metabolism;Nucleotide transport and metabolism | Nucleotide transport and metabolism | Coenzyme transport and metabolism;Translation, ribosomal structure and biogenesis | Nucleotide transport and metabolism | Energy production and conversion | Coenzyme transport and metabolism	COG0189 Glutathione synthase Ribosomal protein S6 modification enzyme (glutaminyl transferase) | ATP-grasp domain | Belongs to the GarS family | ligase activity | Belongs to the D-alanine--D-alanine ligase family | Belongs to the acylphosphatase family | glutathione biosynthetic process	PF08443	30.3	ATP-grasp; RimK; RimK-like ATP-grasp domain	346	14
GVMAG-M-3300020187-27.fna|Ga0206130_10002628_15	GVMAG-M-3300020187-27.fna|Ga0206130_10002628	MSIISIEGNIGSGKSTLLHLLSKYNNFITLKEPVDEWLELKNDKNENILQLFYANKERWSYTFQMNAFISRFKLLEKTIENNPNKLIFTERTVQTDRNCFALELKEQGCIDDLEWKLYIEWYEWLVEKNSINPIAIIYINGDPEICMKRILKRSRLEECNISLDYLKKIHEKHENWINNINTPKLILDFSGDINDTLFIDNIMNQIQNFLDLLSKNK*	arCOG01891 | 2SX5E | KOG3877 | KOG4235 | COG1428	219.6	F | S | F | F | F	Nucleotide transport and metabolism | Function unknown | Nucleotide transport and metabolism | Nucleotide transport and metabolism | Nucleotide transport and metabolism	thymidylate kinase | Deoxynucleoside kinase | mitochondrial electron transport, NADH to ubiquinone | deoxycytidine kinase activity | Deoxynucleoside kinase	PF01712 | PF02223	191.7	P-loop_NTPase; dNK; Deoxynucleoside kinase | P-loop_NTPase; Thymidylate_kin; Thymidylate kinase	218	14
GVMAG-M-3300020187-27.fna|Ga0206130_10001960_26	GVMAG-M-3300020187-27.fna|Ga0206130_10001960	MDNIDVMLKNAFSNKYFSTSVSVVLALYAGALAPALPNKLIEIADTLLGKIIFVFLIGYLSTKNIQLSIMVAVAFAVTLTVVNKNRINEAYSNYNMVKNIERFYGDSENTKEHEHAKHTEGFKYDKEEDEEDEEEETEPFEDKVRESTEEETDMPAEEEDVQEEQFEDYQNSGTEEFLNPNNINNKNVVMPATQYGANMYAPIN*	2SD3S	31.8	S	Function unknown	unknown	_no_annot	_no_annot	_no_annot	205	14
GVMAG-M-3300020187-27.fna|Ga0206130_10000624_38	GVMAG-M-3300020187-27.fna|Ga0206130_10000624	MIDTKDNDKVEKIINFWFENELDYKKWFSGKNTYDNIIKTNFLSILKEAESGYLHEWLCHPKSYLAMIILLDQFSRHIYRHTADAYKNDKLVLLFTEMGLDLHLDKFNAIEKTFVLMPYQHSENIEDQLLGIKILENLIANENNLEEKNILKRALYHNNGHLKILKKFNRFPKRNTYLNRESTEEEIDYIDETSNLPY*	2QS82 | 2S80R | 2SM9U | 2T1ED | COG3803	171.3	D | S | S | S | E	Cell cycle control, cell division, chromosome partitioning | Function unknown | Function unknown | Function unknown | Amino acid transport and metabolism	PP-loop family | Bacterial protein of unknown function (DUF924) | Bacterial protein of unknown function (DUF924) | Bacterial protein of unknown function (DUF924) | Protein conserved in bacteria	PF06041	161.3	TPR; DUF924; Bacterial protein of unknown function (DUF924)	199	14
GVMAG-M-3300020187-27.fna|Ga0206130_10004785_7	GVMAG-M-3300020187-27.fna|Ga0206130_10004785	MDNIMNEEVPIFFKINKIDFFSKLKKLYKNSLSILEKFKEDYKDLDVTLNKKNISNSYEFLENINNNFNIYLEKILLICSKSIFTIIVNQIRNKIDNNLHIIPHNILDNFIKINITLTHFIKQIYISNKFNIIKIDDNANIIYKKPVLIEFVIDISNSEDVIVSIKYI*	_no_annot	_no_annot	_no_annot	_no_annot	_no_annot	_no_annot	_no_annot	_no_annot	169	14
GVMAG-M-3300020187-27.fna|Ga0206130_10004785_13	GVMAG-M-3300020187-27.fna|Ga0206130_10004785	MGIYTEKDIVTGKTITANGMLAGYVNVPGKDKPQFRFIRKLNNQSLEKNKQNLKKNKQSPKMKNKQNGGGEKRPVSLKTAVKLLRQYYQEKYA*	_no_annot	_no_annot	_no_annot	_no_annot	_no_annot	_no_annot	_no_annot	_no_annot	94	14
GVMAG-M-3300020187-27.fna|Ga0206130_10002628_11	GVMAG-M-3300020187-27.fna|Ga0206130_10002628	MLLNTTYLVSNEKFEINDPRHCLSNLVCGSKTIIPEEVKKFQSRIQEKQKKIDKELLEKKLADSNVEKKNLENKVKNLKKKGIVIN*	_no_annot	_no_annot	_no_annot	_no_annot	_no_annot	_no_annot	_no_annot	_no_annot	87	14
GVMAG-M-3300020187-27.fna|Ga0206130_10001625_27	GVMAG-M-3300020187-27.fna|Ga0206130_10001625	MSSFSNTSFDNNPVASRTRYQKVIRQQYPSMFYRWLHDPTPISNSIKHPKSWNIDTHYGMCGQSCPCCRAKLGEIIGACTICIK*	_no_annot	_no_annot	_no_annot	_no_annot	_no_annot	_no_annot	_no_annot	_no_annot	85	14
GVMAG-M-3300020187-27.fna|Ga0206130_10000700_46	GVMAG-M-3300020187-27.fna|Ga0206130_10000700	MLNKKKDFRIYNNNIDITNQNITKSFIDYEKQLIKKKNSIVKKKKKLIKNKKLK*	_no_annot	_no_annot	_no_annot	_no_annot	_no_annot	_no_annot	_no_annot	_no_annot	55	14
GVMAG-M-3300020187-27.fna|Ga0206130_10000624_46	GVMAG-M-3300020187-27.fna|Ga0206130_10000624	MFSYKYIIDPKTKIKVTISSKRGKKILLNYLNQIGSGSLTIFDESNLLHPDNIKMARLYKTTDEKQELLNNLLERTDETKFALPIYMSLHGDNLKFKKDIDLERNLERLVFRVPDNLFVIHFFIEGLSGSSWPHQEAHIRKKLSNSKWIWHLENVGKENLLLRNNEHLYLPGQPIYNQFLQWDWGRDVDQKTTQFDIYELDPENILKKFEEIDNDLESLSGFKPGGDKISYAQKMAWEKELRGGEDSFEGRNSTLRDELSYISQKTPDQYRMVYIFNCDPRDMEQALHHPTYFQGMILRKEVTKNFGRDNFDKFLRFNEKKLLRSSENAVLVRESSSTLSHRVPFVISEDTELETSKNNKIFKYISENPIETKDDLKLFYIFYASIVGIHVFKERLKTL…	_no_annot	_no_annot	_no_annot	_no_annot	_no_annot	_no_annot	_no_annot	_no_annot	444	13
GVMAG-M-3300020187-27.fna|Ga0206130_10005530_7	GVMAG-M-3300020187-27.fna|Ga0206130_10005530	MQSGNLNETMSNLKNKVDNNLYIKSIKNSAFIDRLNSEKKNIIGNWRKTLPIATAIFLLFFYFYYIFRRVPRFLNRLKCYMSITNISSLASCKEVTNKKNNYRLCDFFIASSYKSYLPCTNYYDFASSQAIKAVLAYGARYIDLDIFNKNFNQCTEPIVCNGTELGNWHWTSTISFEEVCETIANTAFSKLINNSSDPLFINLNLNINSNIDTANKIAKLLEKYFAKRLLSRKYSYQGINPNPDASVNIATVPITELFNKVIIICDKDYEDSKLEELVNISKKVQSNFRTLTYTEVKDSYDLEELTDFNRKNLTRVVIDKVYRKKNNFNYNIPWYMGSQFICMDYFHPDEHMKSYLKRFKNSSFVLKPYKLRYNPTYIKSPKKQDKRIAFDPQRFTSPT…	KOG0169 | KOG1264 | KOG1265	67.1	I | Z | M	Lipid transport and metabolism | Cytoskeleton | Cell wall/membrane/envelope biogenesis	phosphatidylinositol phospholipase C activity | phosphatidylinositol phospholipase C activity | phosphatidylinositol phospholipase C activity	PF00388 | PF00387	59.2	PLC; PI-PLC-X; Phosphatidylinositol-specific phospholipase C, X domain | PLC; PI-PLC-Y; Phosphatidylinositol-specific phospholipase C, Y domain	405	13
GVMAG-M-3300020187-27.fna|Ga0206130_10000469_66	GVMAG-M-3300020187-27.fna|Ga0206130_10000469	MYTKIVNPYTNRKVSIFSKQGKIILRSYLDKQSSAKRDKKKAFRGGRFLTRFFIKTDNYITDITDDIRLILNTQFEPDDDEPPTLLQIVDIVNHNYLNAHVDSVRIGRVKITYLENKLPRMLQADTGILDNINIDDTIASITFLGPLNDSILEGLKDPTFQKAAKEIRNQRIQGYDLAKGYMENPFSKTVMERVTNQMDSDIEEKQKKFLEEYEKLSKEQLDTKEKEEEEKLQREIEKRQREFEISKTEREMEEIARQTIRREEKSLADEVSFMDYLTKYMVDEGLVTFQIPIQGPENQEDLIRQATEVARQFLYLLSETVWAGGSSVKNLQQYKDWVNSDGPHNLHNEGILNPEVVKSMRSHILAHLHQ*	_no_annot	_no_annot	_no_annot	_no_annot	_no_annot	_no_annot	_no_annot	_no_annot	371	13
GVMAG-M-3300020187-27.fna|Ga0206130_10004368_19	GVMAG-M-3300020187-27.fna|Ga0206130_10004368	MYNKIYNPVDKKFYNIQTKKGKSILKKYLLHNNGSGNVKANKKTAVKGTISLHELNLRDFKDLQLVYTNLTKDWKNRIEKKLNKKMTQSEVYNEYISYMNYLNLTPILNKNDFKKLQDKQCFSIDLYKPIYNNIVDFMSLLDSINNEATFSKKKPNLLNKMNKIISMIEDLAATIIKSYDMKGGDPLIKDGVVGCMGNSTETHNRIDPITNEVIREEYYIDPIDYDVIQIENYLQEPINKGCYTTSNLCDWLQRQADSYRPLTTPLSREHITDDWFVTNCPNATLPVPRPHPTTGTDDSFYTDHGLVMPSFSSELLGGILWSGVFSSYICWASGATAEFTAIYNTIGFAYVFYNVVQNRREMRRLGYRES*	_no_annot	_no_annot	_no_annot	_no_annot	_no_annot	_no_annot	_no_annot	_no_annot	371	13
GVMAG-M-3300020187-27.fna|Ga0206130_10005644_6	GVMAG-M-3300020187-27.fna|Ga0206130_10005644	MKKLLNIILILNTLYSINCQFIAETRNVNLDLPPNERWSEIVTEFKEPLQHTLYWIKKESWIFQPIIKELKSALKKNNGWTKENIKEMEGIALTSNISYDIIETANLFFEWDPGCTSIIGQKLNNEIIHGRNFDMAVPGLSNITLQYNFKKNGKTIYIGTGFVGYIGLINAMKPYQYSISVNSRVFQGDHFGRLNLLENINSASRGGKPIGTFVRDMIVISDNYNQVIEKINNTVLIDVAYYIIAGVDNNQASVITRNRYNIDSSKGIDNGIWTLDTPNYWWRVETNFDHWWWAFDHRRETANEMLENIGQHNFSINTLLEVLSTPPVLAKTSVFTALMSPVKNMYLTIIR*	2QT7H | 2QVBG | 2RA4J | 2REHN | 2RT09 | COG4927	259.1	S | S | S | S | S | J	Function unknown | Function unknown | Function unknown | Function unknown | Function unknown | Translation, ribosomal structure and biogenesis	lipid metabolic process | N-acylsphingosine amidohydrolase activity | unknown | beta subunit of N-acylethanolamine-hydrolyzing acid amidase | N-acylsphingosine amidohydrolase activity | Acyl-coenzyme A 6-aminopenicillanic acid acyl-transferase	PF02275 | PF15508	35.7	NTN; CBAH; Linear amide C-N hydrolases, choloylglycine hydrolase family | ; NAAA-beta; beta subunit of N-acylethanolamine-hydrolyzing acid amidase	352	13
GVMAG-M-3300020187-27.fna|Ga0206130_10000624_39	GVMAG-M-3300020187-27.fna|Ga0206130_10000624	MIIDNIINEINCDNLISKKIILLEILINKAECYVVKILYKNNICIAKIYNETQLNYYSYDLEITAYKNIKKTYLPEFIDCLHCNNSNYRVIIISYLENYINLNDIIFTSKNEINNIYINLLNIIKDLHHTCIHKDIKNDNLMYNQLTKELKIIDLGISYTINKTNDKFIFYNSMAFDWQSPDFIINCFYKINNTFEYNLELAKKNDLFSIICVIINILYPKKTNFNKQGILPEYIFSIESYVDSNSYYDKIKEYLIKNFKYLDNTNTINININYLMSFFINNLDKEYNYLLEYLINYNLLQNL*	KOG0032 | KOG0198 | KOG0575 | KOG0578 | KOG0581 | KOG0583 | KOG0586 | KOG0594 | KOG0615 | KOG0661 | KOG1164 | KOG4279	41.5	T | IQ | T | F | G | G | T | G | T | G | E | Z	Signal transduction mechanisms | Lipid transport and metabolism;Secondary metabolites biosynthesis, transport, and catabolism | Signal transduction mechanisms | Nucleotide transport and metabolism | Carbohydrate transport and metabolism | Carbohydrate transport and metabolism | Signal transduction mechanisms | Carbohydrate transport and metabolism | Signal transduction mechanisms | Carbohydrate t…	protein serine/threonine kinase activity | MAP kinase kinase kinase activity | regulation of centriole replication | Rac GTPase binding | MAP kinase kinase activity | protein serine/threonine kinase activity | protein serine/threonine kinase activity | cyclin-dependent protein serine/threonine kinase activity | cellular response to bisphenol A | protein serine/threonine kinase activity | protein …	PF00069	41.1	PKinase; Pkinase; Protein kinase domain	304	13
GVMAG-M-3300020187-27.fna|Ga0206130_10007180_11	GVMAG-M-3300020187-27.fna|Ga0206130_10007180	MVKYYTNNYSHNINIVNGKIINEEEEKLFFNNVDNNNNYYTKSVNNNIIDHQKITENNLREYLDNFNNYLLDKNLFITPEIYLEARKKMSIDNEPFNKNKKNENFFGQINDYSNSENDSDIDTIEIIKSGEKILGDLNVHNFDGNNKPFHKSKENENFFGAINEPKNNKKVFGAINNDSDSDNDTMEIIKSGEKILGDLNDHNNDSNNIEIIKSGEKLLGDLSDNNKYNIFDRNQIGGDNKNDISNVDKSSIDNEIYVGIENKNIKFNKNNLFKKKKKKKKKK*	_no_annot	_no_annot	_no_annot	_no_annot	_no_annot	_no_annot	_no_annot	_no_annot	284	13
GVMAG-M-3300020187-27.fna|Ga0206130_10000700_2	GVMAG-M-3300020187-27.fna|Ga0206130_10000700	MVIINIILFIIIILVIFLLIKFLIFSKELSLNLKKSIFNDNDNTKLEFYSNIDKNPKIKKSNIYFLIKIDDDNNIYKLVFKLFDDIVPITCKNFRILSTKGIKQKSYKNSRFHRVIKNFMIQGGDIINGNGTGTMSIYGNKFNDENFKIPHNEEGLLSMANSGPNTNGSQFFITTNKASHLDNKHVVFGKVIEGIDVIRKIENLKTDDNDKPYSNIKIIDCGEVK*	arCOG04767 | 2RH58 | 2S3DM | 2S41Q | 2S47E | 2S7QA | 2S9VF | 2SF18 | KOG0111 | KOG0415 | KOG0546 | KOG0865 | KOG0879 | KOG0880 | KOG0881 | KOG0882 | KOG0883 | KOG0884 | KOG0885 | KOG2026 | KOG2609 | 3071C | COG0652	278.3	G | O | O | O | O | G | G | O | O | O | O | O | O | O | O | O | O | O | O | O | A | O | O	Carbohydrate transport and metabolism | Post-translational modification, protein turnover, and chaperones | Post-translational modification, protein turnover, and chaperones | Post-translational modification, protein turnover, and chaperones | Post-translational modification, protein turnover, and chaperones | Carbohydrate transport and metabolism | Carbohydrate transport and metabolism | Post-tr…	Peptidyl-prolyl cis-trans isomerase | Cyclophilin type peptidyl-prolyl cis-trans isomerase/CLD | Cyclophilin type peptidyl-prolyl cis-trans isomerase/CLD | Cyclophilin type peptidyl-prolyl cis-trans isomerase/CLD | Cyclophilin type peptidyl-prolyl cis-trans isomerase/CLD | unknown | Cyclophilin type peptidyl-prolyl cis-trans isomerase/CLD | Cyclophilin type peptidyl-prolyl cis-trans isomerase/CLD…	PF00160	166.4	Cyclophil-like; Pro_isomerase; Cyclophilin type peptidyl-prolyl cis-trans isomerase/CLD	226	13
GVMAG-M-3300020187-27.fna|Ga0206130_10001698_4	GVMAG-M-3300020187-27.fna|Ga0206130_10001698	MTLLKISQNALYHLKNIHKTYNKKYIFFGIKSGGCNGFDYILKPTNKKPEKYDEIHNEDSIKIIICNKSLLYLLGTEIDYKSDILGSNFKFTNPNAKSTCGCGTSFNID*	arCOG04560 | KOG1119 | KOG1120 | COG0316	109.7	S | U | C | P	Function unknown | Intracellular trafficking, secretion, and vesicular transport | Energy production and conversion | Inorganic ion transport and metabolism	Iron-sulfur cluster assembly accessory protein | protein maturation by iron-sulfur cluster transfer | protein maturation by iron-sulfur cluster transfer | Belongs to the HesB IscA family	PF01521	64.6	; Fe-S_biosyn; Iron-sulphur cluster biosynthesis	110	13
GVMAG-M-3300020187-27.fna|Ga0206130_10001960_2	GVMAG-M-3300020187-27.fna|Ga0206130_10001960	MLEINQTYILISLGGALISSILYYLYKNQSKTIVKEDKNIKNYLVLSTIICILIFIGLNINKYIESENSILGSNLETKEILYGTPNF*	_no_annot	_no_annot	_no_annot	_no_annot	_no_annot	_no_annot	_no_annot	_no_annot	88	13
GVMAG-M-3300020187-27.fna|Ga0206130_10001211_13	GVMAG-M-3300020187-27.fna|Ga0206130_10001211	MTYQYQESIDSEKSINSMEEEILNTDSNIQYNSEDDSYSGPESDNISEYSDYDSDLEDTNYLEEIPLKDKFIPYLYKHQIEAINAKAKYKKCLVNMWCGTGKTRTFTFSIFNDEKNLNVIVFPSLGLINQYNNDYFNNNNDFFNQNFSNYQCLAFCSDDEGKLNIKNDRIKYTTKESILDKFLKKSNCKKIILVTYQSFEKFINECIKHQTIIDYLIWDEAHHILGEKIQNIAFNNKSLDRIVDKKEYYTATPINRNGITMYDREEEYNSDCGPLAYEYLYYQAVEDKICKPFQTQISLYMEKPEYKSKYTPIFESIIRSCLSGEYEYWNVLTYHRYVNDNENQSVSTVKEFASKNNEKILKKIFIRIQNEEFSHTKNIFNVENLKLEGVDATTKNRQK…	arCOG00555 | arCOG00874 | arCOG00876 | arCOG00877 | 2QYN9 | 2R340 | 2S0TY | 2S7R6 | 2S8XU | 2S9BV | 2SC1P | 2SQEY | 2SRZD | 2SSMK | 2SUB6 | 2T6MJ | 2TKTR | KOG0344 | 326FR | COG0553 | COG1061 | COG1111 | COG3440 | COG3886 | COG4096 | COG4889	275.7	L | L | L | L | S | S | S | S | S | S | S | S | S | S | S | S | S | L | S | L | L | L | V | L | L | L	Replication, recombination and repair | Replication, recombination and repair | Replication, recombination and repair | Replication, recombination and repair | Function unknown | Function unknown | Function unknown | Function unknown | Function unknown | Function unknown | Function unknown | Function unknown | Function unknown | Function unknown | Function unknown | Function unknown | Function un…	COG1205 Distinct helicase family with a unique C-terminal domain including a metal-binding cysteine cluster | COG1061 DNA or RNA helicases of superfamily II | PFAM helicase domain protein | DEAD DEAH box helicase domain protein | unknown | Helicase associated domain | Helicase associated domain | Helicase associated domain | Helicase associated domain | Helicase associated domain | Helicase assoc…	PF00270 | PF03457 | PF00271 | PF04851	243.9	P-loop_NTPase; DEAD; DEAD/DEAH box helicase | ; HA; Helicase associated domain | P-loop_NTPase; Helicase_C; Helicase conserved C-terminal domain | P-loop_NTPase; ResIII; Type III restriction enzyme, res subunit	1342	12
GVMAG-M-3300020187-27.fna|Ga0206130_10002628_24	GVMAG-M-3300020187-27.fna|Ga0206130_10002628	MCGIFSYISDTAISDNLHSKLVTEALKSKHRGPDNTKYRLENEKIFLAFHRLSINDISEKGDQPLTHPNDYNIILICNGEIYNHAILKEKYSFITNSKSDCEIILHLYTKFGFEESIKMLDGVFSCILLDLRDNKEIIYAARDPIGVRPMYIGKNFSNKSFGFASELKNIHNIFESVDQFKPGHIWDSISNQYTCYYNKEIIYNDSQFNYSIEEIKTNIRNLFTEAVKKRTMSDRDIGCLLSGGLDSSLVAALLTKFYNKKLQTFSIGLKGSPDLKYAKIVADHIGSNHHEIIVSETEMLNAIKDVIYQIESYDTTTIRASTPMYLLSKYIKNNTNIAVIYSGEGSDEASGSYLYFHNAPDNLSFKKETNRLMTDLCYFDVLRCDKSTAGAGLEVRVPF…	arCOG00035 | arCOG00037 | arCOG00057 | arCOG00071 | arCOG00093 | arCOG00095 | arCOG00121 | KOG0571 | KOG0572 | KOG0573 | COG0034 | COG0367 | COG0449 | COG0603	537.3	F | J | M | E | F | E | E | E | F | E | F | E | M | F	Nucleotide transport and metabolism | Translation, ribosomal structure and biogenesis | Cell wall/membrane/envelope biogenesis | Amino acid transport and metabolism | Nucleotide transport and metabolism | Amino acid transport and metabolism | Amino acid transport and metabolism | Amino acid transport and metabolism | Nucleotide transport and metabolism | Amino acid transport and metabolism | Nucl…	ATP binding protein | subunit of tRNA(5-methylaminomethyl-2-thiouridylate) methyltransferase contains the PP-loop ATPase domain | Catalyzes the first step in hexosamine metabolism, converting fructose-6P into glucosamine-6P using glutamine as a nitrogen source | Asparagine synthase | Catalyzes the formation of phosphoribosylamine from phosphoribosylpyrophosphate (PRPP) and glutamine | PFAM Glutam…	PF00733 | PF13522 | PF13537	266.9	HUP; Asn_synthase; Asparagine synthase | NTN; GATase_6; Glutamine amidotransferase domain | NTN; GATase_7; Glutamine amidotransferase domain	554	12
GVMAG-M-3300020187-27.fna|Ga0206130_10000624_22	GVMAG-M-3300020187-27.fna|Ga0206130_10000624	MLEIIFDNWKDFSKIFLITIIFLIINIYLIITSTKNYIIDNWGYFKTKSWIVLFSGFIKKDDDKNIMQTTLQNIISFLWSIVNKLLRILIRPFYSVMDLIVNVMKLLVDNINKLRQQFKIMRNFFFRIIKKVYDRIQNSVAAITIYFLRMREGLKRNIGLFKLLSLTITNSYFFLISMVNGPIAKVGWFAEKFGLAMAGFTLGFPGIAIWQNLCFDPDTVIKLNNNLSKKIIDININDILINNNKILATCIFDINQYFEPIYDYKNVIVSGNHIVKENNKFIRIKDSNLSNLITYKKNKLVCLVTELGLIEINSILFKDYLDTHNKYINQDIQRIVEQKLNNENENSIFNEKMLNYDRNSDLLSGIAENTYIFDIKKNKYIKISDLNIGDKINDTNIIG…	_no_annot	_no_annot	_no_annot	_no_annot	_no_annot	_no_annot	_no_annot	_no_annot	507	12
GVMAG-M-3300020187-27.fna|Ga0206130_10001960_12	GVMAG-M-3300020187-27.fna|Ga0206130_10001960	MGGGLMQLVAYGAQDIYLTGNPQITFFKVVYRRHTNFSMEAIEQTFNGNPGFGKKVSCTISRNGDLIHRVYLQTTLPEVDLSTTDQVKIGQQQMKEFNWVNWVGHQLIKNVEVEIGGQRIDKHYGEWLHLWNELTQSPGLQAGYARMVGNVHRLVTPNAESKTKFDKTTLYIPLQFWFCRNPGLALPLIALQYHEVKINVEFNDLDACAMGSTSADGLRHPKAGPAGTSGQAPNNGTEINFKNNDLNLEDTALWVDYIYLDTDERRRFAQVSHEYLIEQLQFTGEESISTVSNKVKLNFNHPIKELVWVVQSQRNVAVKQYTNYSDHPDDTFLTGETMDPLGLGLTGPLDLGLGVSNQGQHHDDLKNVQLGTSIFDVGRNPVDTAKLQLNGHDRFQERK…	2SHTQ | 2SSZG	483.9	S | S	Function unknown | Function unknown	Major capsid protein N-terminus | Large eukaryotic DNA virus major capsid protein	PF16903 | PF04451	217	Nucleoplasmin; Capsid_N; Major capsid protein N-terminus | Hexon; Capsid_NCLDV; Large eukaryotic DNA virus major capsid protein	488	12
GVMAG-M-3300020187-27.fna|Ga0206130_10006550_2	GVMAG-M-3300020187-27.fna|Ga0206130_10006550	MDIFIFRRDLRLQDNVGINNLIRNNSKILPIFIYDKKQIDRENNGYFSDKCVQFLAESLYSLKKNIEENNGKLFFFYGDTLKIIDNLIKNNAINSINFNEDYSIFSVTRDKKIYDLCQKNNLECNISMDILLYNFKNIRTKSGNPYKKFKWFHTQTLNLNVNLPEDLHKNALFEKNIFLKKKNYSCEYELIYEKYDNNDNIIVKGGRENGIKLMNNNIKNLNKYNEIRSFPIYNKTNTTSFMSAYNKFGCISIRELYYHIMNVLGDNGFELIRQIVWRDFYYNIVYNYSETFEGNKESDVYNVKWENNEEKFYKWCNGLTGFPFVDAGMRQLKQEGYINNRVRLCCANLLVKNLHIDWRLGEKYFAQQLVDYDPCQNNGNWQWVASTGYESQAYYRYMN…	arCOG02840 | KOG0133 | COG0415	369.7	L | L | L	Replication, recombination and repair | Replication, recombination and repair | Replication, recombination and repair	Belongs to the DNA photolyase family | DNA photolyase activity | Belongs to the DNA photolyase family	PF00875 | PF03441	205.3	HUP; DNA_photolyase; DNA photolyase | ; FAD_binding_7; FAD binding domain of DNA photolyase	461	12
GVMAG-M-3300020187-27.fna|Ga0206130_10001496_28	GVMAG-M-3300020187-27.fna|Ga0206130_10001496	APPTTKVQGAPPTTKVQGAPPTTKVQGAPPTTKVQGVSSQENLQKHYDSQSGTHIISIFNPTTNNIEAGNYEEGSMKNKKIPFINIEALDKKFNNEKNERVTVLMGFHRGLDSSNMIQWWDSLQFLYKSDRMPYAKKFLENNNNRLFCFWVSFNINGSDRIMATEIDVAFVVKLAEQAGSYLSKQTPESAPDQENFFIKERTFNPTNNGNVRSEKIKDYLMEISIKMYPKVSDADKFLYLWWGHGSSNYSPMIGGKLLKTDSVIWLEDLVKKRGGRKLDILDTSQSCSDARPNILAFQSKFFKHILGSSLLRGNPSPSHCKPSEWNIGTVEPLTPFYYFYSNPKFIFINRDQDFCKNYIKLQMSTFLVYGTRLYFNKENCSIKNENIHYINGTELENYT…	_no_annot	_no_annot	_no_annot	_no_annot	_no_annot	_no_annot	_no_annot	_no_annot	457	12
GVMAG-M-3300020187-27.fna|Ga0206130_10002314_6	GVMAG-M-3300020187-27.fna|Ga0206130_10002314	MNAIDNCLLENFTSGVPYNELSANTVKGGGDQVYELNFDKEYLQNTNFNNYADHLLSNAEVLRQARIVYEADLTNQEIIRGKDMDKIQNEKSMKAIQAKLNMIAKDWRSAFDNQKKEYDRDTLLLKANTDNNEKSNVIMRKQDKEMQLNFDKMNDMKNNILTLRRQVDISMNESLRKNNKLFILRVVFIYLLFSIIPILLQRDGSFSNKFCIFLMIILTILFFAVIIWNIYHTGNRYGMRYTVRKFDSPSVEEILKKEEDDTEEEEDEKDAEEKACQIYLKKFQNLYVRAKVNDQYCKAGDIKKVINTMNQDIALGKKWCGFGTRANLFGKFEEVEKEMSQDLTRKIQTNKDRISAIRDALLKKDTEIKNAETLEKMERKQAEDAEEALEDSITEKERL…	_no_annot	_no_annot	_no_annot	_no_annot	_no_annot	_no_annot	_no_annot	_no_annot	428	12
GVMAG-M-3300020187-27.fna|Ga0206130_10001484_8	GVMAG-M-3300020187-27.fna|Ga0206130_10001484	MEKKKIPSASKKILSKQIDLTLEKFLNNYLKIPLSNIEIQSIEPEWNLETKLTKLDIKQKNDSIDKLRKLVNNKVIDITNKYNFNHILFNNDQIFLGTPKNVLKTIDPIGLINENNRYFRFYSENIENILSSIYQIYINTDTLITYDEFLNKYNFRNFDEKYSDSLLSFSEKIVKIINNCNKIAENLNISIILVQDRIADNDIRMSNRHFVLCSNNSENPFSKKIALIYYLINQSKNTCNFEPIVSVNIEKNIIQYISSKEESEYFKNKIIEQDKKVDSIPNTEYFTTYPYPKSVTTISTYKPSVSDTEYEKKSLSSNYILFNSNDKDIDLPIIELIYDNANYNFLLGNKYFENDIEYHNIYEDNIENKLVGKIKFNDENILTVHWCKDYSIIDSIKTG…	_no_annot	_no_annot	_no_annot	_no_annot	_no_annot	_no_annot	_no_annot	_no_annot	420	12
GVMAG-M-3300020187-27.fna|Ga0206130_10001960_20	GVMAG-M-3300020187-27.fna|Ga0206130_10001960	MTKFIKDPVYDDFLKFSKSELEFIDIPEFKRLKKIKQLGALDEVFPSANHSRFSHSIGVAHLSEKFINTLCSNSNIFYNNIKNIKIAGLYHDLGHGPFSHVFDNHVISKLCPNHLYSKHENRSLNIFENIIKKYNFCNDNLTAYDIDSIKSMIKPYNDNEKNKYFNQIVNNRINSLDTDKIDYLIRDSFYLGNKISFDYRKLFNKTKLLYSNKFSDYQIYYHEKDIDNIFDIFYSRYKLHREIYNHKTVKSIELMIGDILLESNDIYDFPSILDKNEFLNFDDTILTNLKYVSEKEVSNKCKVLLDRIDKRDLYKEIYTTNKNDISYTKDFIMDKYPDSNIINYHFCLMNYNLCNGNNSPIQNINFYNNNNEIINNNNLYIRKLIPKDFNETVIFVFRK*	arCOG00725 | arCOG04430 | 2RY2F | KOG2681 | COG0232 | COG1078 | COG1418	314.5	S | S | S | H | F | T | FJ	Function unknown | Function unknown | Function unknown | Coenzyme transport and metabolism | Nucleotide transport and metabolism | Signal transduction mechanisms | Nucleotide transport and metabolism;Translation, ribosomal structure and biogenesis	dGTPase activity | SMART Metal-dependent phosphohydrolase, HD region | Metal dependent phosphohydrolases with conserved 'HD' motif. | dGTPase activity | Belongs to the dGTPase family. Type 2 subfamily | dGTPase activity | mRNA catabolic process	PF01966	36	HD_PDEase; HD; HD domain	400	12
GVMAG-M-3300020187-27.fna|Ga0206130_10000700_34	GVMAG-M-3300020187-27.fna|Ga0206130_10000700	MKNILITILSSDNLNLLEQSYLSVKNQKTNNFKCTICIVINTLNDDYYSQVIEYFKGTNNLSIIRTASNGRPGKGHNSLLNLFFQQKDFDYLLPLDGDDFLYPCALQRLELYLPYNPDVLMIPYNDMIVHKYPGPTMHFPISNKCYLNFNNFVKDIYNLWKEKKISPFRYNINVCNTAGRLVLLSRNALGMKIQYDENLKWYDDFLLFIGIFDYACLNNTKYNIYMLDDCDIYLYNLLNPNSVTEQFKIDNEKKKSEEEHYFRISVYNKFLNIRHWDLTKINRLKSDMISTFTIKDKIQFVNDLVSKISLPSIEINKSNINHFIKYCKQEKINELIDLYSKIPDIPPEKEDKEDKKQTFSVHLNDSNVNITP*	_no_annot	_no_annot	_no_annot	_no_annot	_no_annot	PF00535	24.2	GT-A; Glycos_transf_2; Glycosyl transferase family 2	373	12
GVMAG-M-3300020187-27.fna|Ga0206130_10001211_22	GVMAG-M-3300020187-27.fna|Ga0206130_10001211	MTELILNNKSIKKVKISELINEYCIIVPEIQRIIDISKVNEIIEYQLRELKEKNRTNFLGILSLNHLEEKYYLIDGQHRYRALKKMYEDYSHDIEIFVEIIDIESKVELKNNYIILNKNTQLPELLEIDSDKSILKESMDYFQEKYPEVWSNKSVRGYRPFINFNYFQETIDYLINELKIIDSKNLIKYIEDKNDYFKTWNRDRFSGITETQYEKAVKWKFYLGLYSYSSNDKWGYDWARNIVKDVTGVAPEKFRIKKKKPIPKKIKDDCWNKYVGKNKGGVYCLVCNTDKIYQNNFEAGHILSEFNNGDIVLDNLLPICSKCNKGMGCKNMIDWITKWYPQNLLRFNNKEYRNLESISIFSSFF*	2S2UE	46.2	S	Function unknown	unknown	_no_annot	_no_annot	_no_annot	366	12
GVMAG-M-3300020187-27.fna|Ga0206130_10001960_30	GVMAG-M-3300020187-27.fna|Ga0206130_10001960	MIKNLVFSGGGIKCIAYIGILKYLEENNMIKDIQSIAGSSGGAIFAFILILGYTYHELYLLINGLNFEEIKDVTSDNLFQFFNNFGIDTGNKLIKLLKLLINKKYGNNSENITFLELFDRTKINLTITGTCLDTNSIEYFNHKSTPDMKLISALRISFSIPIVYNKVDLNGKIYVDGGLIDNLPIGIFHNDIKNTVGFYLNTNINNNNNIDIHTIDNYMLSILLTLSKKIDLNVLEKYKEYIIIIDVDISSIDFKINSHQKISTIEKGYQYAKKYFENKKLTKICIKEVKKKITDDQILITHIYEKIDINRLNLNLISLNRTKKNIVSNNNIIDNISIFNNIKKNSFLKYK*	arCOG09020 | 2QVQJ | 2S8H8 | KOG2214 | KOG3773 | KOG4231 | COG1752 | COG3621 | COG4667	162.9	S | S | S | O | M | U | M | AT | I	Function unknown | Function unknown | Function unknown | Post-translational modification, protein turnover, and chaperones | Cell wall/membrane/envelope biogenesis | Intracellular trafficking, secretion, and vesicular transport | Cell wall/membrane/envelope biogenesis | RNA processing and modification;Signal transduction mechanisms | Lipid transport and metabolism	esterase of the alpha-beta hydrolase superfamily | Patatin-like phospholipase | Patatin-like phospholipase | triglyceride mobilization | triglyceride catabolic process | phosphatidylethanolamine catabolic process | Esterase of the alpha-beta hydrolase superfamily | Patatin-like phospholipase | esterase of the alpha-beta hydrolase superfamily	PF01734	105.9	Patatin; Patatin; Patatin-like phospholipase	352	12
GVMAG-M-3300020187-27.fna|Ga0206130_10001190_3	GVMAG-M-3300020187-27.fna|Ga0206130_10001190	MIYKCKRCGYFCDQKNDLRKHFNRKKQCKPILEDIDIETLKLQLENGITTVNTEINNQVNNPVNKNTNKDNNILECRYCNKVFSHKQSKYLHESKYCKEKLKKQDELAELKEQLAQKDQILEEKLAQKDAEMKAQMEILINFNKEQMEQQKEFLIKHIETLMKNAGNTTNNNNINNTDNSTNIDKQEINIHINGFGNEDISYITDRHFRHWFNGPFSAIPNLVEYIHFNPKKPQNWNAKIPDDKTSKALIYNAEKEMWVKREKKDVINDMVEKSYNMLDCNFEIQKEAKTLDEKGMTKFENFMKIYDKGDKQLDKRYETEIREKLMNFREYHINKDK*	_no_annot	_no_annot	_no_annot	_no_annot	_no_annot	_no_annot	_no_annot	_no_annot	338	12
GVMAG-M-3300020187-27.fna|Ga0206130_10001625_15	GVMAG-M-3300020187-27.fna|Ga0206130_10001625	MITKNAFLNELILLFLILIVIHISIKSICKKQNNLLIEAFNIIKLKDIEKPNMSLLRIKGYDENKIYEFRNFLKKSECKDIIKFSKSKVEDSMVVCKDGKDCLDDYRNSKSTFIKDNDLYVADLISKKLEKLLGINKNNFEELQVVYYKPGKQYKEHWDACISEDVKDCDNFVEKAGQRYATFLIYLNDVLEGGETCFPKLDKDNNIINESDKQLCTNPHTKKIKPEQGKGILFFNLEKNGIEHKDIAMHAGLPPIKGEKWLCNKWIRTRSLI*	2QR14 | 2QWTF | 2S0DC | 2S0YC | 2S24K | 2S4DV | 2SIAK | KOG1591 | COG3128 | COG3751	145.5	S | S | S | S | S | S | S | ADK | O | O	Function unknown | Function unknown | Function unknown | Function unknown | Function unknown | Function unknown | Function unknown | RNA processing and modification;Cell cycle control, cell division, chromosome partitioning;Transcription | Post-translational modification, protein turnover, and chaperones | Post-translational modification, protein turnover, and chaperones	Prolyl 4-hydroxylase alpha subunit homologues. | Prolyl 4-hydroxylase alpha subunit homologues. | Prolyl 4-hydroxylase alpha subunit homologues. | Prolyl 4-hydroxylase alpha subunit homologues. | Prolyl 4-hydroxylase alpha subunit homologues. | Prolyl 4-hydroxylase alpha subunit homologues. | unknown | procollagen-proline 4-dioxygenase activity | pkhd-type hydroxylase | 2OG-Fe(II) oxygenase super…	PF13640	55.4	Cupin; 2OG-FeII_Oxy_3; 2OG-Fe(II) oxygenase superfamily	274	12
GVMAG-M-3300020187-27.fna|Ga0206130_10003928_16	GVMAG-M-3300020187-27.fna|Ga0206130_10003928	MKLSSILFSIIIISSTIKLKFANIDSLNENFINNFDFQNINEIIKKYKVYDSYEKMPYLISNIFDYQIKSIKNFNTKINEKLPIIIDTKSNIIGNVIIKKLIIKVNKNKNNYKLSISTIIDNDFAKNNLIKLDIIPISLDLSNSKKIKYEIQISNLELVKFKGIKINELNYFDHFLASNIISNIQESIFNSYKIPYTHLIININKNNNEKTKLNNISNNKGIIITLDIKNDKNDNIFDKNLEFKNKINICLKKNYLNIVLFNHKSKILCNDFL*	_no_annot	_no_annot	_no_annot	_no_annot	_no_annot	_no_annot	_no_annot	_no_annot	274	12
GVMAG-M-3300020187-27.fna|Ga0206130_10001484_20	GVMAG-M-3300020187-27.fna|Ga0206130_10001484	MNNSSLKNKKSCQKYKESHFNIQGLSRLSHDPCYMNFQSKVTQKPILHTTKNFHDCDCMAPKVKDLSLQNPEVLFKDGYGWSSIDGCNIDDDSKLRNARNLTNTRCINQLFERPYASIPFMGRGEGNICQENKLLPGEDTYQNRPCNNLAGITIDRFIPQVPCIKENIQNSKNIIFEDNYSDWIRGGQPSRQVIRDKDYLKKCGLKYNGKYWERN*	_no_annot	_no_annot	_no_annot	_no_annot	_no_annot	_no_annot	_no_annot	_no_annot	216	12
GVMAG-M-3300020187-27.fna|Ga0206130_10002696_5	GVMAG-M-3300020187-27.fna|Ga0206130_10002696	MGGTKSKLRENELVDWRISNDGGFTEPGTLAGYFVDSKYVLTLYGKKVKIDQGETTDDEMKNEYIENEEKIGVFGKNGNLSISDIELDENNNYIFTIKSGMTTYYMNWSRSDNGLFNYWKTFLRYAELNTDGRAHSIIDNLCYRYDCHGVNDSHTYNRNHNRVSMFGGGMENNYNYITNPLSKRKVLVNGNLGKKILNSYINQLNISTP*	_no_annot	_no_annot	_no_annot	_no_annot	_no_annot	_no_annot	_no_annot	_no_annot	210	12
GVMAG-M-3300020187-27.fna|Ga0206130_10002314_7	GVMAG-M-3300020187-27.fna|Ga0206130_10002314	MVNNFNCDPELIKQLCGNEDNSRGDERKSRPITNYECARKCNIHQLKEIYEKTLQTYYVDYNKYLSLKFSSQASDVANSKEIEPKIMANKEMMNKVLQALRQNISETQNSIDTHSTEIKSKNWDIADRNKNITKQYHTLENRKNELEGKLRMIDTGIERNHYKRNMILFLIVINILIVCTLAGLVIYK*	_no_annot	_no_annot	_no_annot	_no_annot	_no_annot	_no_annot	_no_annot	_no_annot	189	12
GVMAG-M-3300020187-27.fna|Ga0206130_10000469_50	GVMAG-M-3300020187-27.fna|Ga0206130_10000469	MYDIATNDLELNNYVCSNENLINISKLLPKINYLKKNNKPMYIKISLHPCSGKSFFVKYFHNIYSYNKKNIFLYDFDNYSFSDIRRSRNIFKHTNTNKHCCLLGCYECPNENDNIIDITVVINYSNLLYNHKKRLLIYNTGWINLDDIIKSRQKLIINSIDNNIPIFLSISEALTYLIKKYKNITI*	_no_annot	_no_annot	_no_annot	_no_annot	_no_annot	_no_annot	_no_annot	_no_annot	187	12
GVMAG-M-3300020187-27.fna|Ga0206130_10001484_5	GVMAG-M-3300020187-27.fna|Ga0206130_10001484	MNGIILSILLTIIVLIGNIFFNNYFLIKYIKNVSGLLLSISSILITSFLLGVIISIYASKKNCKKTNKMNAIRMGIKSCIYSIIGYFLVYFVSFIREPFLSIIGNNELGYSVAQSFIIVLNSITATIINYYTSIKMSCNVTNSKKVEENLRKLDKYLDEKPKENTNIKSSRKE*	_no_annot	_no_annot	_no_annot	_no_annot	_no_annot	_no_annot	_no_annot	_no_annot	174	12
GVMAG-M-3300020187-27.fna|Ga0206130_10001484_17	GVMAG-M-3300020187-27.fna|Ga0206130_10001484	MSTLSAFNTQLTNLSNNLSESYPNDPDLQFSSTTINFLKSTNPRKLQEIFNKYIYIYKDEIMNQDENFLLNNDFINNTVNNDNVDYAISIMNNLKKYWNDMDNESKDNIWKYFKVLVILNTKCIEESK*	_no_annot	_no_annot	_no_annot	_no_annot	_no_annot	_no_annot	_no_annot	_no_annot	129	12
GVMAG-M-3300020187-27.fna|Ga0206130_10002314_10	GVMAG-M-3300020187-27.fna|Ga0206130_10002314	MDKFISKVNIEDLKLLCDPKKIKKNDKKSIFNEKSDKELISKQKRDINMNKFKEIMKKKIDIFYIKKNNDKYDMLIEALWHKYISENIDFMEYSNILEYSKIDFMEAFIIDNKIDILGNLNI*	_no_annot	_no_annot	_no_annot	_no_annot	_no_annot	_no_annot	_no_annot	_no_annot	123	12
GVMAG-M-3300020187-27.fna|Ga0206130_10001263_33	GVMAG-M-3300020187-27.fna|Ga0206130_10001263	MNYKCERCGYKCVQKNDLRKHFNRKKLCKVILEDINIETLKLRLEAKSEILNQFESYSNPKKSSESNSNQSEINSESKYKCSYCKKSYSTNSNMCKHMKNCKEKVKNDKIAILEAEMAQKEAEMAQKEAEMAQKEAEFEAEMALVKEQKEAEMALVKQEMELLKTHTKEEMENHKEYLMNYIEILMKKAGNTTNNIDNSITNNIDNKQINIHINGFGKEDLSYITDRHFRNWFNGPFSAIPNLVEYIHFNPKKPQNWNAKIQDDKTSKALIYNAEKEMWVKREKKQVINDMVEKSYNMLDTNFELQKEARTLDQKGKKKFENFMKIYDKGSKELDKRYETEIREKLLNFKEYHINK*	_no_annot	_no_annot	_no_annot	_no_annot	_no_annot	PF00096	28.5	C2H2-zf; zf-C2H2; Zinc finger, C2H2 type	357	11.53
GVMAG-M-3300020187-27.fna|Ga0206130_10000700_5	GVMAG-M-3300020187-27.fna|Ga0206130_10000700	MSEVLKTAVSTISNYWYTEKDSSILAQNKEILEIGNILNSLFIDRQTIEIPRLVVVGSQSSGKSSLLNSILGMDILPTGNNMVTRSPLQIELIQSSGNVTKGIFGNYIEGKWQNLYELDLDYPETTDEQKNSICDKIEAITKENAGNNMNISFTPIYLRIYSPNVPNLSLVDLPGLTMVACTDKGQPKDIKDQIKKMIGEYIKPSKTIILAVMPARTDIEADIALDLIKEYDPKGNRTVGILTKLDLMNEGTDITNLLENKVSIDLQLKYGYYGIRNRTKKETNECNVIDGLEIEQKYFNNHRIYCNQKYKENLGIPSLCRNLSTILVNSIKSCLPKILSEINQNITENGIKLEKLGTTLPENDQAKSAYIHHLLSKFCRKFISTLEDRGKNINSGRNI…	arCOG00355 | 2SHEV | KOG0446 | KOG0447 | COG0218 | COG0486 | COG0699 | COG3596	315.6	D | S | I | S | D | H | T | KLT	Cell cycle control, cell division, chromosome partitioning | Function unknown | Lipid transport and metabolism | Function unknown | Cell cycle control, cell division, chromosome partitioning | Coenzyme transport and metabolism | Signal transduction mechanisms | Transcription;Replication, recombination and repair;Signal transduction mechanisms	Necessary for normal cell division and for the maintenance of normal septation | Dynamin family | mitochondrial fission | membrane tubulation | Necessary for normal cell division and for the maintenance of normal septation | Exhibits a very high intrinsic GTPase hydrolysis rate. Involved in the addition of a carboxymethylaminomethyl (cmnm) group at the wobble position (U34) of certain tRNAs, form…	PF01031 | PF00350 | PF02212 | PF01926	143.9	; Dynamin_M; Dynamin central region | P-loop_NTPase; Dynamin_N; Dynamin family | ; GED; Dynamin GTPase effector domain | P-loop_NTPase; MMR_HSR1; 50S ribosome-binding GTPase	639	11
GVMAG-M-3300020187-27.fna|Ga0206130_10000580_11	GVMAG-M-3300020187-27.fna|Ga0206130_10000580	MQGDTRSHHSYTNAQIYYKQKNNNQSSKMPNPVTNMKQSSNNSRINYIEKVLPNQWMVDSSPKIQDDSNKTNPVPGINVTRLGTGGFPTRSSQVYTMNGCGLENPFSNQSLCTGSYNSNLIIRDLFNLSAPPINQNSGDTITSENIKSLFNTNLCLKSLRYNTDTTIAPNAIQKTNVNHIPDCILSKEAYGNEAYWEKMNINVASIKNDMARLVEIVLEGIINKSNHLKFQFTPYISPIKSHALNSNITLKTLLDARKLYKENTKIASAIREDSQVYRLLFEFAITDVYFEEKDLVSTTSNSFSCNLQNTSNNFNHVEITVSCSRESSSDTTLIYVGSPDATNISAVGNGYPETLLNKDKKLDIRSIFSSRSSVIPCSDQYSTVLKCDSSTDKEIVGLG…	_no_annot	_no_annot	_no_annot	_no_annot	_no_annot	_no_annot	_no_annot	_no_annot	634	11
GVMAG-M-3300020187-27.fna|Ga0206130_10000580_44	GVMAG-M-3300020187-27.fna|Ga0206130_10000580	MSNPITVDNLGTLIINDKNLPLQSDFNLLINQFDQFNNLVLNDSGNIVTWVAPISILSITSQSSLPDSYILIKNFSTKQRITLDGNLPLHSSDVSKIISFIKIIVNEITYNLDLTTSGIVINPVNRTIDFNYIATDLSQHVIKIKLKSASTIGIGTEIDTEYTISVLTSNIFQFPTINNTTKNSPHDTLDITVGQTLSMSSIFSDNIHSDIVSTVIINDGFTNINAVSNISDSNINYSFTITNDSDHSGTITLSFGDINNGYSWSATGLLTALNDIYTFPNIISYDGTSNGYHSGMHLKLFTPSNLVLTFTGGDQLHSNTYETQVSLIQYKTGNTGSLVTISSSDVTINSATGYETITLANIVATAVDNVYFYITLNGPDGATMASPATPIISSSAVAP…	_no_annot	_no_annot	_no_annot	_no_annot	_no_annot	_no_annot	_no_annot	_no_annot	535	11
GVMAG-M-3300020187-27.fna|Ga0206130_10001407_15	GVMAG-M-3300020187-27.fna|Ga0206130_10001407	MNNLSFINSKNILIETGTLFSLQIISIILYSFCTDYSDQASGITNKTNSNTINNYYPFFQDVHVMIFIGFGFLMTFLKKYAHSSLGFNFYLAALCIQYSILINGFFHNLFANNWHKIYLNIESLITGDFAAGAVLITFGALLGKLNLIQLVLVALLELIFYSINESIGVQIYKAVDMGGSMYVHMFGAYFGLGVSYMVTNKYQLEKNKANNESNYISDVFAMIGTIFLWIYWPSFNGALAVGNAQHRVVINTVLSLCNSCLTAFLISRLLRPSHKFNMVDIQNATLAGGVAVGSSADLVIAPHGSLIIGFIAGLISVLGYIYLQPKLEKYGIHDTCGIHNLHGIPGLIGGIGGFISASFVSDNLYGDNISEIFPGRSGDRTAGAQGLFQLAALTTTFSI…	arCOG02305 | arCOG04397 | KOG0682 | KOG3796 | COG0004 | COG0347	585.4	K | P | U | U | P | K	Transcription | Inorganic ion transport and metabolism | Intracellular trafficking, secretion, and vesicular transport | Intracellular trafficking, secretion, and vesicular transport | Inorganic ion transport and metabolism | Transcription	Belongs to the P(II) protein family | Ammonium Transporter | ammonium transmembrane transporter activity | ammonium transmembrane transporter activity | ammonium transporteR | Belongs to the P(II) protein family	PF00909	244	; Ammonium_transp; Ammonium Transporter Family	444	11
GVMAG-M-3300020187-27.fna|Ga0206130_10001263_2	GVMAG-M-3300020187-27.fna|Ga0206130_10001263	MTNSVIFKNDDNVNIKLINHSFSDRFEGRDNHEVMFRRINTYLIKNNFINGNIIDLGAWMGDNSIPWALNLSHTIYAIDPSPNNINYIEQMAEANNIKNIKTIQKAISDKNEIIGTNDDINHCSFSKNGGITKVESVTLDYLYSQGLINNIAYIHLDVEGFEFNVIKGSEKIIKLFNPIISYEQHLELDNYKELSTHLYNQGYNIFLINEILPGCRLDCRNFIAFPKNIKIEIDKIHSNIRHNVLLSILSWNNIFYNSLFVATLYGNFMSNKIFVNVKSVEYNEKHIFCINDDNYTKMVVIDKNKKWLCGKYLQGEINTMCNQSIIDAFLSAQGMVHQINYNIKDIIEIKPFTLNSK*	arCOG01400 | arCOG01401 | arCOG01402 | arCOG01632 | arCOG02702 | 2QUD5 | 2R31D | 2S6V0 | 2S7CE | 2S881 | 2SDXZ | 2SS70 | 2ZBRQ | 2ZDN3 | 3204M | 33DI5 | COG2242 | COG2520	90.3	Q | Q | Q | S | Q | S | S | S | S | S | S | S | S | S | S | S | H | J	Secondary metabolites biosynthesis, transport, and catabolism | Secondary metabolites biosynthesis, transport, and catabolism | Secondary metabolites biosynthesis, transport, and catabolism | Function unknown | Secondary metabolites biosynthesis, transport, and catabolism | Function unknown | Function unknown | Function unknown | Function unknown | Function unknown | Function unknown | Function u…	TIGRFAM methyltransferase FkbM family | TIGRFAM methyltransferase FkbM family | TIGRFAM methyltransferase FkbM | PFAM Methyltransferase type | Methyltransferase type 11 | Methyltransferase FkbM domain | Methyltransferase FkbM domain | Methyltransferase FkbM domain | Methyltransferase FkbM domain | Methyltransferase FkbM domain | Methyltransferase FkbM domain | Methyltransferase FkbM domain | Meth…	PF05050	51.9	NADP_Rossmann; Methyltransf_21; Methyltransferase FkbM domain	358	11
GVMAG-M-3300020187-27.fna|Ga0206130_10000700_12	GVMAG-M-3300020187-27.fna|Ga0206130_10000700	MFAYNIMNTESNNQEVMEVKDNYREILLQDNPNRFVLFPIQHSNIWEAYKKELACFWSVEEVDLSKDLNDWNSLDKNEQHFICHVLAFFAGSDGIVLENLGKRFLEEVQIPEARCFYGFQLMMENIHSEMYSLLIDKYITDPNKKTKLFNAIDTIPCISKKANWALKWIEDQNSNFATRLVAFACVEGIFFSGSFCAIYWLKKRGLMPGLTFSNELISRDEGLHTDFAVLLYSMLNNKLDKHTIYDIITEAVSIEKEFILDAIPCSLIGMNAELMSEYIEFVADRLVVQLGYSKIYNAQNPFSFMELISLEGKTNFFEKRVSEYSLANVGKNNVPISFEAAF*	arCOG03658 | KOG1567 | COG0208	598.1	F | K | F	Nucleotide transport and metabolism | Transcription | Nucleotide transport and metabolism	COG0208 Ribonucleotide reductase, beta subunit | ribonucleoside-diphosphate reductase activity | Provides the precursors necessary for DNA synthesis. Catalyzes the biosynthesis of deoxyribonucleotides from the corresponding ribonucleotides	PF00268	384.2	Ferritin; Ribonuc_red_sm; Ribonucleotide reductase, small chain	343	11
GVMAG-M-3300020187-27.fna|Ga0206130_10001960_29	GVMAG-M-3300020187-27.fna|Ga0206130_10001960	MYNTIQNPVNGNYVNIDSKAGKQILKKFIIELKGGNYEEETEYKGAGFFSNTKNLSNTSRKKYDEAKHKAEENYRGAKDKAKEKYHEAEEKYDEAKHKAEEKYHEAEEKYDEVKHKAAEKYHEAEEKYDEVKHKAQEKYHESQEKYDEVKHKAQEKYHESQEKYDEVKNKVKDSSDKVKLEKDKLAWESISDEYFYILYTDDKMKQENSKRLEKIQKEKTNELNRKKDEIKRILKEVDEILKLEKKYSSEGNYKLAKEQQFEKKKKLIEATKINNAMVEKERISDVTKRLKEVEEKISEQQGGNIINQFAEFFN*	32W0Q | 334IK	34.4	S | S	Function unknown | Function unknown	unknown | Protein of unknown function (DUF2892)	_no_annot	_no_annot	_no_annot	315	11
GVMAG-M-3300020187-27.fna|Ga0206130_10003642_4	GVMAG-M-3300020187-27.fna|Ga0206130_10003642	MSISNINKKFYNFGSNLVGNRVFDLYLKYNGIKLLTSATLVPLALILGKDLFEKYVVDQKGGYSIPENITGIDDPLVGTYLKLSGLTTLYSITPHTLIPLGILMVLYDLYLENQKNNKTNSQLGGGKDEIIDYAKNIWGNRILDLFVKYQGLKTLTSVTLVPFALILSKDLLENALIKKQQKGGGSKIKIPENVAVIDDPLLGNYLKLSGIGALTLTSETLIPLGLAVLLYHLYINH*	_no_annot	_no_annot	_no_annot	_no_annot	_no_annot	_no_annot	_no_annot	_no_annot	238	11
GVMAG-M-3300020187-27.fna|Ga0206130_10001190_16	GVMAG-M-3300020187-27.fna|Ga0206130_10001190	MNSNTNTNYICRICLQEDHPNNMIYPCKCNGTSKYVHKDCLNQWRMMSDNTDAKYKCFECNYEYQIINYPDSPSLLSTFCKFLSNNLIIFLFFNFCIILLISQLLSLDKEYTLIKIFTKNINQNTILYYNFIWADIFYAILLFFVGLINFIFSIKNKKLYIKYCFYNKIHKILFFIILLSIIFALDSIIGFMAFTLFLQIIIKYHFMFSENITEANLLEISNYNADENQNELP*	2QWK9 | 2RUZ6 | 2RZHW | 2S0ZQ | 2S1VU | 2S236 | 2S6DH | 2SB7G | 2SC17 | 2SCKD | 2SEQF | 2SEYX | 2SRZ3 | KOG1609 | KOG3053	65.3	A | A | A | A | A | A | A | A | A | A | A | A | A | A | O	RNA processing and modification | RNA processing and modification | RNA processing and modification | RNA processing and modification | RNA processing and modification | RNA processing and modification | RNA processing and modification | RNA processing and modification | RNA processing and modification | RNA processing and modification | RNA processing and modification | RNA processing and modifi…	unknown | RING-variant domain | The RING-variant domain is a C4HC3 zinc-finger like motif found in a number of cellular and viral proteins. Some of these proteins have been shown both in vivo and in vitro to have ubiquitin E3 ligase activity. | The RING-variant domain is a C4HC3 zinc-finger like motif found in a number of cellular and viral proteins. Some of these proteins have been shown both in…	PF12906	45.5	RING; RINGv; RING-variant domain	234	11
GVMAG-M-3300020187-27.fna|Ga0206130_10004785_1	GVMAG-M-3300020187-27.fna|Ga0206130_10004785	MFNKISYLKENNYIPSAIIDAGAHKGIWTEQMLKIYPDSKYYLFEGNNHEEINLLNEKKNINIYTNTILFNNNTEVEWYKENNTGDSIFKENSIIYENTKPIKKSAVTLDSICKNDKILLNEKNIFFKIDCQGAEIPILKGSTTILKNTDFILLEVPLFYNFNNNVLNFDEHIKFLESINFVAFDILDKHNMIFTKKKKK*	arCOG01400 | arCOG01401 | arCOG01402 | 2SZXE | 2ZBRQ | 2ZDN3 | 34935 | COG2242 | COG2520	82.8	Q | Q | Q | Q | S | S | H | H | J	Secondary metabolites biosynthesis, transport, and catabolism | Secondary metabolites biosynthesis, transport, and catabolism | Secondary metabolites biosynthesis, transport, and catabolism | Secondary metabolites biosynthesis, transport, and catabolism | Function unknown | Function unknown | Coenzyme transport and metabolism | Coenzyme transport and metabolism | Translation, ribosomal structure …	TIGRFAM methyltransferase FkbM family | TIGRFAM methyltransferase FkbM family | TIGRFAM methyltransferase FkbM | Methyltransferase FkbM domain | Methyltransferase FkbM domain | Methyltransferase FkbM domain | Methyltransferase FkbM domain | protein methyltransferase activity | Methyltransferase fkbm family	PF05050	48.5	NADP_Rossmann; Methyltransf_21; Methyltransferase FkbM domain	201	11
GVMAG-M-3300020187-27.fna|Ga0206130_10001496_2	GVMAG-M-3300020187-27.fna|Ga0206130_10001496	MINLINDIKFPTIYDNDFRLATFKPISNNVFNINYVIVIYKNINENDTIPLRIHSQCKTGESFKSLRCDCNEQLENMLKFINSMNKGMIIYLPQEGRGIGILDKIKAYDQQDKYNCDTFQANKNLNLEIDYRKYDICNEILIFFKIKNVVLFTNNKSKFKTIKEKYPMTKRIGTLSTYNDYNKKYLDSKKNNENYIY*	arCOG01321 | KOG1284 | COG0108 | COG0807	170.1	H | H | H | H	Coenzyme transport and metabolism | Coenzyme transport and metabolism | Coenzyme transport and metabolism | Coenzyme transport and metabolism	Catalyzes the conversion of GTP to 2,5-diamino-6- ribosylamino-4(3H)-pyrimidinone 5'-phosphate (DARP), formate and pyrophosphate | 3,4-dihydroxy-2-butanone-4-phosphate synthase activity | Catalyzes the conversion of D-ribulose 5-phosphate to formate and 3,4-dihydroxy-2-butanone 4-phosphate | Catalyzes the conversion of D-ribulose 5-phosphate to formate and 3,4-dihydroxy-2-butanone 4-phosphate	PF00925	136.3	; GTP_cyclohydro2; GTP cyclohydrolase II	198	11
GVMAG-M-3300020187-27.fna|Ga0206130_10000580_16	GVMAG-M-3300020187-27.fna|Ga0206130_10000580	MIISIDGNIGSGKSTILYDIKKNLNKTDYSFIFENLEVYNTWIKLYYQNMNKYALGFQMEVLLSHLLNKKKMNLSSYNFIERSPVSCISIFGQYLLDNNILSKDEQNICIKYNKEYGWIPDYIIYIQTDPINCFDRINKRNRNGESMISIEYLQNINALYNNLYCYDKKNIYIINGNDNYNEVYKNVFSTIQMILNY*	arCOG01891 | arCOG01893 | 2RBU4 | 2RC2I | 2SX5E | KOG3877 | KOG4235 | COG1428	99.6	F | F | S | S | S | F | F | F	Nucleotide transport and metabolism | Nucleotide transport and metabolism | Function unknown | Function unknown | Function unknown | Nucleotide transport and metabolism | Nucleotide transport and metabolism | Nucleotide transport and metabolism	thymidylate kinase | thymidylate kinase | Deoxynucleoside kinase | AAA domain | Deoxynucleoside kinase | mitochondrial electron transport, NADH to ubiquinone | deoxycytidine kinase activity | Deoxynucleoside kinase	PF01712 | PF02223	111	P-loop_NTPase; dNK; Deoxynucleoside kinase | P-loop_NTPase; Thymidylate_kin; Thymidylate kinase	198	11
GVMAG-M-3300020187-27.fna|Ga0206130_10004028_12	GVMAG-M-3300020187-27.fna|Ga0206130_10004028	MNSVCRLNNWSKECEDTLNKQINLEYWASIQYHILATYFDKDNVALKNIYLFFIKNSDEEKDHANKFMIYQNKRGGNIKLAAISDIENDTIKFDSPKSNILQAFEKALEMEQIVYKSLLNLHEVADSNNDPQFCDFIEGNYLEEQINAINELAKYITQLKMIGNDGHGLWNFNNEFEVN*	arCOG01095 | 2SCXC | KOG2332 | COG1528 | COG2193	141.5	P | P | P | P | P	Inorganic ion transport and metabolism | Inorganic ion transport and metabolism | Inorganic ion transport and metabolism | Inorganic ion transport and metabolism | Inorganic ion transport and metabolism	PFAM Ferritin, Dps family protein | Ferritin-like domain | ferric iron binding | Iron-storage protein | ferroxidase activity	PF00210	105.1	Ferritin; Ferritin; Ferritin-like domain	180	11
GVMAG-M-3300020187-27.fna|Ga0206130_10000580_37	GVMAG-M-3300020187-27.fna|Ga0206130_10000580	MAYMRLEKELEELVKNPPTNCSAGTVDDDLFHWRASITGPEDTPYFGGIFSLDIHFPTDYPFKAPKMNFITKIYHPNINAAGSICVDILRENWSPALTISKVLLSVSSLMNDPNPNDPLDVDIADQYKNNKKLFEETAKTWTTIYAMGN*	2SBJJ | 2T0BH | KOG0416 | KOG0417 | KOG0418 | KOG0419 | KOG0420 | KOG0421 | KOG0422 | KOG0423 | KOG0424 | KOG0425 | KOG0426 | KOG0427 | KOG0428 | KOG0429 | KOG0894 | KOG0895 | KOG0896 | KOG0897 | KOG2012 | COG5078	246.8	S | S | O | O | O | O | O | O | O | O | O | O | J | O | O | Z | M | O | O | O | H | O	Function unknown | Function unknown | Post-translational modification, protein turnover, and chaperones | Post-translational modification, protein turnover, and chaperones | Post-translational modification, protein turnover, and chaperones | Post-translational modification, protein turnover, and chaperones | Post-translational modification, protein turnover, and chaperones | Post-translational mo…	Ubiquitin-conjugating enzyme | Ubiquitin-conjugating enzyme E2, catalytic domain homologues | ubiquitin protein ligase binding | protein modification by small protein conjugation | protein polyubiquitination | histone ubiquitination | NEDD8 transferase activity | anaphase-promoting complex-dependent catabolic process | ISG15 transferase activity | exit from mitosis | Belongs to the ubiquitin-conj…	PF00179	177.2	UBC; UQ_con; Ubiquitin-conjugating enzyme	150	11
GVMAG-M-3300020187-27.fna|Ga0206130_10001263_15	GVMAG-M-3300020187-27.fna|Ga0206130_10001263	MDIEIKTNDNKTTNAKINLEYMNQIVELEGCYNDFLNRSNEILIDKECFKKKNIYLFTDLIIEKIKNLKDNKDNRMSWANEYEKYEIFYELGKLEIYISNEYSKKNILEIKKNLTDDNFFISIEILINIKNNI*	_no_annot	_no_annot	_no_annot	_no_annot	_no_annot	_no_annot	_no_annot	_no_annot	134	11
GVMAG-M-3300020187-27.fna|Ga0206130_10002628_20	GVMAG-M-3300020187-27.fna|Ga0206130_10002628	MNTKIDDKTEQAIRIILDQCDKAIKYDKEILIKLLNNNDNDIANTIIDIQENNVEKKLSSIDDEVNWELLLKENKFHPNIIRKLFDQRDRSIMLSLERNNNINN*	_no_annot	_no_annot	_no_annot	_no_annot	_no_annot	_no_annot	_no_annot	_no_annot	105	11
GVMAG-M-3300020187-27.fna|Ga0206130_10001960_14	GVMAG-M-3300020187-27.fna|Ga0206130_10001960	MFIDFNGNFYTIPKEDFENDTFYLKRLWFVAKQEPHNKKSYEEAIHNSILWKNITFLNCEYSFDILNRIKNIEKKFVL*	_no_annot	_no_annot	_no_annot	_no_annot	_no_annot	_no_annot	_no_annot	_no_annot	79	11
GVMAG-M-3300020187-27.fna|Ga0206130_10001698_23	GVMAG-M-3300020187-27.fna|Ga0206130_10001698	MGGGLMQLVAYGAQDIYLTGNPQITFFKVVYRRHTNFAMEAIEQVFNGVAQFGNKVVCTIARNGDLVGRMYLEIDVNGKRVDHAQRNGHKMIKFAEIEIGGQKIDKHYGEWLDIWNQLSSPSENLHKLYQMLDGDLVTADSVDSTKYYIPLQFWFNRNPGLALPLIALQYHEVKVIIEFEALKNIRMSDGKKTKCGLENSTAGQELDVSNVNIQNACLYCDYIFLDTDERRRFAQVSHEYLIEQVQTTGTQSYSQTTSKVNINLNLNHPVKELVWVVQNQAQKYTYNYTQSSDKKGGDASVNPQQSTIEFVRTAKIQLNGHDRFRERQGSYFRCVQPYQHHSGSVPQGRTLGSADDVSADGDANDEFGYIYTYSFALKPEEHQPSGTCNFSRIDNAVLN…	2SSZG	382.3	S	Function unknown	Large eukaryotic DNA virus major capsid protein	PF16903 | PF04451	181.4	Nucleoplasmin; Capsid_N; Major capsid protein N-terminus | Hexon; Capsid_NCLDV; Large eukaryotic DNA virus major capsid protein	454	10.02
GVMAG-M-3300020187-27.fna|Ga0206130_10000469_6	GVMAG-M-3300020187-27.fna|Ga0206130_10000469	MNSKLNSNNVSISMYVDKSNISKSKTLPLKTLIEKDHRIVYTWTPDCSVEVCYHCQERFNFINRKHHCRNCGKIFCGKCSNNWIEIPKFVNTVSKENIYWSISTYTSYFNLNESKERTCELCFLKILELKDLFNTIEIFNLLPLDIIDYHKIALVCKSWNKIANYYFAFLREIQYYLPDYQYNKKEINILVNNRFYFKEHSKWLTQLILIKDIANLDSKIILDIINSENITNCWSICCSRNCYKNIQPEDVIICLFNLVYDLDILVYLIKRLDVAFDIELICYIPFIVYQLRYYCEYEEIIKLFVDFLLNRSKISKNFCNILFWELTQSTKDLKYDKFYNGIRKNLVNSLDTETYNLFVNGYDFTNNILEIIKFSENIKEDLTNHLEKNQYSEKGEFYL…	2QPNE | 2QQWU | 2QRR6 | 2QVV9 | 2QWB5 | 2RUGS | 2RUTD | 2RV2C | 2RVUY | 2RW0B | 2S4AT | 2SB1S | 2SDDM | 2SJTW | 2SJVH | 2SQ8K | 2STWK | KOG0230 | KOG0781 | KOG0890 | KOG0891 | KOG0892 | KOG0902 | KOG0903 | KOG0904 | KOG0905 | KOG0906 | KOG1729 | KOG1748 | KOG1811 | KOG1818 | KOG1819 | KOG1841 | KOG1842 | KOG1843 | KOG2467 | KOG2761 | KOG2919 | KOG3117 | KOG3125 | KOG3266 | KOG3449 | KOG3493 | KOG…	336.7	S | S | S | S | DZ | S | S | S | S | S | T | S | S | S | S | S | S | T | U | BDLTU | BDLTU | T | BDLTU | BDLTU | BDLTU | BDLTU | BDLTU | L | I | L | KLT | U | L | S | O | H | G | BDLTU | BDLTU | F | E | J | O | Z | S | KLT | J	Function unknown | Function unknown | Function unknown | Function unknown | Cell cycle control, cell division, chromosome partitioning;Cytoskeleton | Function unknown | Function unknown | Function unknown | Function unknown | Function unknown | Signal transduction mechanisms | Function unknown | Function unknown | Function unknown | Function unknown | Function unknown | Function unknown | Signal …	unknown | FYVE zinc finger | Zinc finger FYVE domain-containing protein 21 C-terminus | Protein present in Fab1, YOTB, Vac1, and EEA1 | viral RNA genome replication | unknown | Source PGD | Protein present in Fab1, YOTB, Vac1, and EEA1 | FYVE zinc finger | Protein present in Fab1, YOTB, Vac1, and EEA1 | GAF domain | unknown | Protein present in Fab1, YOTB, Vac1, and EEA1 | unknown | FYVE zinc fin…	PF01363 | PF00613 | PF00454	120.5	zf-FYVE-PHD; FYVE; FYVE zinc finger | TPR; PI3Ka; Phosphoinositide 3-kinase family, accessory domain (PIK domain) | PKinase; PI3_PI4_kinase; Phosphatidylinositol 3- and 4-kinase	735	10
GVMAG-M-3300020187-27.fna|Ga0206130_10002082_14	GVMAG-M-3300020187-27.fna|Ga0206130_10002082	MYKKIVNPETGRKVNINTKKGILILKKYLSIYGGADIKPIEKVDHQYAQITEKKDIESLAQKKLEDMSKKELSAEARKRGVSEEPSETGTSRDTSASYTSNLSVEELLAITKQKELDWKLNGTPMWHPKDQYSPDKVTKDQDLKIRTLGNKFHTVITNWKKPYLGELMLWCRDSGTNTESYLLKFLEDIFGIISIDSIDIRIDNLDNILTIIQNSRNLIRNGSISRLDKRKYPVRPESSTLENYLILNIETDLLDRKIIDFERKANETIDYHSRTGPSYFTDINMPEIEEWKTMINEIMSTFLGSLEDNEKIVKLDLYRLYKKNDNPPRARNLYDPPGHYIFNLTLEITQIKLKNYLMVYGRVIDIKVATPAETILKIDGLDLLDFYRRSNIFPNLGDE…	_no_annot	_no_annot	_no_annot	_no_annot	_no_annot	_no_annot	_no_annot	_no_annot	614	10
GVMAG-M-3300020187-27.fna|Ga0206130_10001211_1	GVMAG-M-3300020187-27.fna|Ga0206130_10001211	EELTDEELTDDEGFNEDEELTDEELYYDEQKSYFDCAALEEPPRSQADGNANENERRERERVINLTKLRNKKSIAFCKEIMKNSFNIQNSNNEFTEILGNPDKEYLNSIFTKIKKKKDGNDISKDSELFKKYGKKSYLNYNEAVLMNKHIEKKFLIEKQKFTDEINNETIRIRKFFDYFPINFTNPEKSQIVEHTKNVYKNNYILNSQANDNHFLFIIRNICIINEMIFIPSNQIAILEKALNLPDDGSSLLSKSTSLTKERLNLVLTDLKNPSSNELDLNDYLFGINEKNIWEVWNSLPISRQMSVKGRKEQVTGSAYLIDVYTEFIREFIKKLSNYNLTSREVWDKEISGYQYQISDLGFIDINQIRSTVEKIKLIPKDEFVSQSNQINVEIILFIV…	_no_annot	_no_annot	_no_annot	_no_annot	_no_annot	_no_annot	_no_annot	_no_annot	464	10
GVMAG-M-3300020187-27.fna|Ga0206130_10000469_37	GVMAG-M-3300020187-27.fna|Ga0206130_10000469	MKIKQFQLENNINVNYYQNLNNNITSISIFFNVGSVDENKNEKGMSHFLEHILFKGTKKRKDPKSISKELDAVGAYFNAYTDKDCTCYIIKLNTDHIELALDILSDMLNNSIFEQNNFDQEKNVVVEEITRDKDNTERQIVENAFKIIFEGHNLQYSIGAEEENIRSFTRDNVMKYWKKYYTSDNMIISIVSNNDFEIIKTLLNEYFKKFKNSNVNKLNEKNNLILQKTPKYIIEKKNELEQVHLVLGFTICNRYNQDRFTLDIINVILAGNMSSRLFLSLREENGLSYTVSNHVGYYKDTGGFFICTSFDKDSLILKNINDIDSSLSYDNLYDKIFKQDNKKFGPGGLPIILEELKKLKENLISDNELNKVKGYIKGSLSLQLEDSHNIAEYFGRQLI…	arCOG04065 | 2RZ5G | KOG0959 | KOG0960 | KOG0961 | KOG2019 | KOG2067 | KOG2297 | KOG2583 | COG0612 | COG1025 | COG1026	223.4	S | S | O | P | J | T | G | JM | V | L | O | S	Function unknown | Function unknown | Post-translational modification, protein turnover, and chaperones | Inorganic ion transport and metabolism | Translation, ribosomal structure and biogenesis | Signal transduction mechanisms | Carbohydrate transport and metabolism | Translation, ribosomal structure and biogenesis;Cell wall/membrane/envelope biogenesis | Defense mechanisms | Replication, recomb…	PFAM peptidase M16 domain protein | metalloendopeptidase activity | metalloendopeptidase activity | mitochondrial electron transport, ubiquinol to cytochrome c | Peptidase M16 inactive domain | metallopeptidase activity | protein processing involved in protein targeting to mitochondrion | nervous system development | mitochondrial electron transport, ubiquinol to cytochrome c | Peptidase, M16 | B…	PF00675 | PF05193	115.6	Peptidase_ME; Peptidase_M16; Insulinase (Peptidase family M16) | Peptidase_ME; Peptidase_M16_C; Peptidase M16 inactive domain	462	10
GVMAG-M-3300020187-27.fna|Ga0206130_10002696_6	GVMAG-M-3300020187-27.fna|Ga0206130_10002696	MNTIHETLGDDSILVFLKKKFFNLWNSIKIIKYSSNCNSQICGNTIPHAGFEYSGLIGLFSIADLFYNSQYDTNEITILWFKHSIYTEYEHSLKNVCDLCYLLFPGIKINNIYIDSSSKIENLEIRAPVLVSTDFSHHNYCISQKNLYEVWKNDSKSFNLDIRKDFKTIEDTPCGNEPLRIYKEWIKKNKYQISLNGYSNSTDKDNWWKSFDNVKFSGVTYAVLSTIEEFNNSWFSNLQSKLLAYSHLKWVEDYLLDIEIENNGLIWSPLNNKVGSCFISISDSNNNIISCFGSWENNNNSLLEIMKKATNLVKKYSWNNNPPLSKNILEKYRNFIITINLIEPIHRWKKIHNNIIEKNRGYVFYKPNENKIGMTFIPSVWENIKDEQEFYTHLINKHK…	_no_annot	_no_annot	_no_annot	_no_annot	_no_annot	_no_annot	_no_annot	_no_annot	423	10
GVMAG-M-3300020187-27.fna|Ga0206130_10000469_54	GVMAG-M-3300020187-27.fna|Ga0206130_10000469	MKTELRIASIGNVDSAKSTTISCLSYDILDNGRGEARKKILKHPHEGYTGRTSSITQHFVSKNDKLINFIDLAGHEKYLKTTMSGLSGCYIDYAMVTIGADRGIIGMTKEHMGIAIALKIPLFIVITKIDMSPPDKLKNIIDTTAHLMKCKAAGSKEPIIIQHNDDISKIDNWQIKNICPIFLTSNTEGTNLENLKKFVYNLPSKNNWDLQSKNKIFVIDDVFKVKGVGIVLSGIVTEGNLLPGDQINLGPFNGKFKPFIIKSIHDNFRNSIDTLTTGNSGCINIKFINNKRDTIAKKDIKKGMICILFPKCIKEFDADILILKHPTTITNKYQPVIHCGTVRQTAKINKMNQELLRTGDKATVTFEFLFHPEYLECGNKVVFRDGNTKGIGTITNVKI*	arCOG01561 | arCOG01562 | arCOG01564 | arCOG03951 | KOG0052 | KOG0458 | KOG0460 | KOG0461 | KOG0463 | KOG1143 | KOG1145 | COG0481 | COG2895 | COG3276	439.3	J | J | J | I | J | J | J | J | J | G | J | M | P | J	Translation, ribosomal structure and biogenesis | Translation, ribosomal structure and biogenesis | Translation, ribosomal structure and biogenesis | Lipid transport and metabolism | Translation, ribosomal structure and biogenesis | Translation, ribosomal structure and biogenesis | Translation, ribosomal structure and biogenesis | Translation, ribosomal structure and biogenesis | Translation, rib…	This protein promotes the GTP-dependent binding of aminoacyl-tRNA to the A-site of ribosomes during protein biosynthesis | protein synthesis factor GTP-binding | elongation factor Tu domain 2 protein | COG0671 Membrane-associated phospholipid phosphatase | translation elongation factor activity | GTPase activity | translation elongation factor activity | selenocysteine incorporation | GTP metabol…	PF00009 | PF03143	79.1	P-loop_NTPase; GTP_EFTU; Elongation factor Tu GTP binding domain | ; GTP_EFTU_D3; Elongation factor Tu C-terminal domain	400	10
GVMAG-M-3300020187-27.fna|Ga0206130_10000700_41	GVMAG-M-3300020187-27.fna|Ga0206130_10000700	MSNIDTESNTLECKIYDNTDENMKKLADKVLDGELVIFPTETVYGIGANIFNEKAINDIFAIKNRPKNNPLIVHCLGYYDSKSLTNLNEMDDYWFKLLADNFWPGPLTIVVKASKIVASNVNCNNGYVGLRSPKHNAIRSIIQYAQTPIAAPSANISGKVSSTCLEHVKKYFESCKINIINDNDYISEFGIESTVVKLENSELSILRQGFITEYDIKLFYNKYCKSHYLKILHKTNVTDNISPGQLKSHYCPNKPLYILNLISYPDDTEFQKNKEEICSVTNNYLKNSILIDFNSICFEYKDKFLGYVDLSSNGDFKEAMFNLYNVFHQLNDINCDKILIYNFGNIENIYTESIWDKITRASINNIYIPINFF*	arCOG01952 | 2R8HK | KOG3051 | COG0009	229.7	J | J | J | J	Translation, ribosomal structure and biogenesis | Translation, ribosomal structure and biogenesis | Translation, ribosomal structure and biogenesis | Translation, ribosomal structure and biogenesis	required for the formation of a threonylcarbamoyl group on adenosine at position 37 (t(6)A37) in tRNAs that read codons beginning with adenine | Telomere recombination | L-threonylcarbamoyladenylate synthase | L-threonylcarbamoyladenylate synthase	PF03481 | PF01300	153	GT-B; SUA5; Putative GTP-binding controlling metal-binding | ; Sua5_yciO_yrdC; Telomere recombination	374	10
GVMAG-M-3300020187-27.fna|Ga0206130_10002082_19	GVMAG-M-3300020187-27.fna|Ga0206130_10002082	MNWISKKNIDNDIVSNLMTIPLKNNQFTNGGENVKLLENFLTTKLKINDNKSVIVVTNGSVALHSLTSGIEYCEKTKINWATQAFTFPPSAQSNLSNVKIIDIDKNGGLDISKIDKSINGLIVTNIFGNVVDIEKYETFCKENNKFLIFDNAATGYTEYKGKNCLNFGLGCTVSFHHTKPFGFGEGGAIIVDKKYEKSIRCLNNFGIGLTEKYWLSAGNNNKMSEISAIYILQYLKRNIDIIIRKHNELYVYFQEEMIKQKITNFKLFPSFHDGLICTSCFSILFDNYDDKIRKKLLENNIQVRKYYYPLDDSKVANEIFDKILCIPCNIDMNTYNIDKIFYIFNSFLQ*	arCOG00118 | 2QQV8 | 2RAKR | 2S2DV | 2S4C7 | 332J9 | COG0399	133.1	E | M | M | M | M | S | E	Amino acid transport and metabolism | Cell wall/membrane/envelope biogenesis | Cell wall/membrane/envelope biogenesis | Cell wall/membrane/envelope biogenesis | Cell wall/membrane/envelope biogenesis | Function unknown | Amino acid transport and metabolism	Belongs to the DegT DnrJ EryC1 family | Aminotransferase, DegT DnrJ EryC1 StrS family protein | DegT/DnrJ/EryC1/StrS aminotransferase family | DegT/DnrJ/EryC1/StrS aminotransferase family | DegT/DnrJ/EryC1/StrS aminotransferase family | Apparently involved in regulation of cell wall | UDP-4-amino-4-deoxy-L-arabinose aminotransferase	PF01041	107.5	PLP_aminotran; DegT_DnrJ_EryC1; DegT/DnrJ/EryC1/StrS aminotransferase family	350	10
GVMAG-M-3300020187-27.fna|Ga0206130_10001190_9	GVMAG-M-3300020187-27.fna|Ga0206130_10001190	MSKSDVHYHNDVMSPDLLQKVTQEVLNIDWCIPPAGIPGNHPPRYVAALGDGSKISSKNNKIFYSYPRNFPKTTSYPLFQCAKNSSAHYKMKKIPKNLCYLIKIIRNLVQQSYNNTAINVNDMFNVCVCNFYTEDNHQISDHRDDERWLQYNELDANGQPFASIIASLTIYPEDIPNVLRKFQIYDDNIQKWITNDLEHNSILLFSNHRHRAPKVTNGNSCKRINITFRTLAPGLLGLVGYGNFYRYMSIPYKISCVNSKHIDQSQQFIQSAINSNNFNNRSAYDPNIPIIEEDEEERKLLKARKKEGKEQYLPKYVKSLCTVENYTNFET*	2QW9E | 2R3Q4	39.1	L | L	Replication, recombination and repair | Replication, recombination and repair	RNA N1-methyladenosine dioxygenase activity | 2OG-Fe(II) oxygenase superfamily	_no_annot	_no_annot	_no_annot	332	10
GVMAG-M-3300020187-27.fna|Ga0206130_10000624_11	GVMAG-M-3300020187-27.fna|Ga0206130_10000624	MVKSIHFILPGGGVRGSFQAGFLYELFTKYKNSFEIYRIDGTSVGSINGVTTLLGEYEVLKNNWLNINNINDFFGNWSNTSFINIYYGFYNNGIYDHTTLKNKLIDNLEKKKNNTNKEILDKFSCPVVDVLEAKLEYINGSNSNIFEFVTASASPWVLSNPIEINNKIYTDGSLLETYPIKYVNDSGADLVIIVGFDQEVVNFEKPNCTNLIYFLVTLIDIARFNSINSKKIVDYIEKGICIPIINPMTCLFTDFTPETIQIGFEQGRDSAEQFYKTYLQNYLEYFPNE*	arCOG09020 | COG1752 | COG4667	61.7	S | M | I	Function unknown | Cell wall/membrane/envelope biogenesis | Lipid transport and metabolism	esterase of the alpha-beta hydrolase superfamily | Esterase of the alpha-beta hydrolase superfamily | esterase of the alpha-beta hydrolase superfamily	PF01734	45.5	Patatin; Patatin; Patatin-like phospholipase	290	10
GVMAG-M-3300020187-27.fna|Ga0206130_10001960_31	GVMAG-M-3300020187-27.fna|Ga0206130_10001960	MNSVNKGINTTFDFLNKGVKIDQLLNHQIIYPILALFLAMYGPRLQPKLPKELRNLFNNNFFRFIVIMLIAYLSSENLQLSLIIALAFCLIMSYSNTQEVLEKFENTINRSDNENFSNYTVLMNEHYLPNNEPENLGSQYLKSNNENLVEEEHIEDYQAPQECQNDTYNQACINYCYSEAGFANEFCKNKFPIPETSIEEFTTHTEHNNVEIQSPETPNEGMVTDEKDDDNYLNKVTKSILRNINQYKDPLSQQ*	_no_annot	_no_annot	_no_annot	_no_annot	_no_annot	_no_annot	_no_annot	_no_annot	255	10
GVMAG-M-3300020187-27.fna|Ga0206130_10004028_14	GVMAG-M-3300020187-27.fna|Ga0206130_10004028	MSELIALYIDADNICYKNIKIIIDYIKKYGKIIIAKIYGDWSENNLKNWLITASKYGIIPVQCDRIKKKNSSDIKLCVDVIKDLYIIDHITLFYLITNDSDYRHLVSEIKIKNKKINCIGDNTTNISLKSICDIYDNIDNFSINEEENIDAKKVKNIKKKKEKKSIDKNDVFIKIYSQEIKNLLINHNSINISLIKDILVSKYDFNLSKFGYTKMSKFINDKFTDKFCIINDRNGISITNKFS*	arCOG02408 | 2SGTP | 2SKYD | COG1432	101.2	S | S | S | M	Function unknown | Function unknown | Function unknown | Cell wall/membrane/envelope biogenesis	NYN domain | NYN domain | NYN domain | Conserved Protein	PF01936	66.5	PIN; NYN; NYN domain	244	10
GVMAG-M-3300020187-27.fna|Ga0206130_10001496_14	GVMAG-M-3300020187-27.fna|Ga0206130_10001496	METKKAIIIITASVFIILFLMILIVKIGPCKTEGFSFEDPGFICPFANRLTNNGPSAPAAAARRDEGIQAAIETGDIEIAEAQGVEYNPESLNAHKDESTLHLKGKLKHINRKLLEYTSPDDFIADSKIKGLINEGCQIKERVTDEDGFLVDTDKITLLQSCMDKYGENIEIGELRSHLFTHIVDTLLICKDHVENYSHLTSLCRRWIQKFIEFSDTSYEDVRTFWKSQNDRLPFI*	_no_annot	_no_annot	_no_annot	_no_annot	_no_annot	_no_annot	_no_annot	_no_annot	237	10
GVMAG-M-3300020187-27.fna|Ga0206130_10000580_33	GVMAG-M-3300020187-27.fna|Ga0206130_10000580	MYIFLFLLLIITIYFFVNKKKENKEYFKSKSICTDNLTDKEYLLHMIPHHKVAIDISKELQKKSKNSNIQFILKKLIWTQNYEIEMMNRILKQVASNVSDIPNNTYYQYTKFDFISPNKLGLTNTYCDPLFFDSKKHSKHLQHSDLDDNMYINHMIPHHQVAVDMSKILLKNTKSDFMIYLAYRIIRSQQEEIIVLNDLKKNIYDNNSELLH*	arCOG14161 | 2S34M | COG3544	83.3	S | S | P	Function unknown | Function unknown | Inorganic ion transport and metabolism	protein conserved in bacteria | Domain of unknown function (DUF305) | Protein conserved in bacteria	PF03713	84.6	Ferritin; DUF305; Domain of unknown function (DUF305)	213	10
GVMAG-M-3300020187-27.fna|Ga0206130_10000700_32	GVMAG-M-3300020187-27.fna|Ga0206130_10000700	MTVKNNDYNLNSIVNTLKYCRDRNLLDKENIIDPLYVFSENKFKEELQEEINKKKEGSSNKNENKIFSNNNFKIDLRIEIIKRSLKENNKIYSENYFKEELQKAIIKRNLDKEQKMNNELRDASIALNDFSRAIKNKIMIDNNLKELKKNKEYDINKNNKFIINNNYFTNLITKKNKKNNLLCRPKTISYREIENKLDCTIS*	_no_annot	_no_annot	_no_annot	_no_annot	_no_annot	_no_annot	_no_annot	_no_annot	203	10
GVMAG-M-3300020187-27.fna|Ga0206130_10001407_24	GVMAG-M-3300020187-27.fna|Ga0206130_10001407	MSLEFYINKVKEQNPLWKNNSRIIGRAAEIYSCEKIKCIKCNEMNWLECNVNEKSKDQICKNCGKKYQIKCKNISEKSYNNIKKNDEFKTIGAEYNTTLKNIENQIDYIIILYKKINNDILGIIHIKSDNITYNNIIPRKPLSNSAKRAGWQGCNLHFTNINFINPVF*	2Z8N2 | 31BUI	73.6	L | S	Replication, recombination and repair | Function unknown	Dam-replacing family | Dam-replacing family	PF06044	68.6	PDDEXK; DpnI; Dam-replacing family	169	10
GVMAG-M-3300020187-27.fna|Ga0206130_10001854_15	GVMAG-M-3300020187-27.fna|Ga0206130_10001854	MNIEKLLYEILIKRLPEDLCLLIINYYKKNIIFSNRNWYKLNQLYKSGRNTIHLSDMPDICTIELLEKYIIKMHGSISYRCCNENGIVFKNYNTKRIKKSILNDNYSQHYLISNKNNLNSFPKIERRLSEKDKSKKLQNYINLFLPKIYKI*	_no_annot	_no_annot	_no_annot	_no_annot	_no_annot	_no_annot	_no_annot	_no_annot	152	10
GVMAG-M-3300020187-27.fna|Ga0206130_10001960_34	GVMAG-M-3300020187-27.fna|Ga0206130_10001960	MNNKSLDFFKMKFLRKNLVIFLFAIFCILLIYCIFNKDKLLTVQKNKEKFTVNNIDNTFTMYYADWCGHCQKAKPHFNKFMERINSENGKFKCRMVSDEDTQDPDIKVDGYPMFVLRKNGEKIDFDETRDENGFDKFIKKYL*	arCOG01972 | KOG0190 | KOG0191 | KOG0908 | KOG0910 | KOG0912 | KOG3188 | KOG4277	56.5	O | CO | CO | J | O | CO | O | CO	Post-translational modification, protein turnover, and chaperones | Energy production and conversion;Post-translational modification, protein turnover, and chaperones | Energy production and conversion;Post-translational modification, protein turnover, and chaperones | Translation, ribosomal structure and biogenesis | Post-translational modification, protein turnover, and chaperones | Energy prod…	Thioredoxin | intramolecular oxidoreductase activity, transposing S-S bonds | cell redox homeostasis | protein-disulfide reductase activity | glycerol ether metabolic process | cell redox homeostasis | protein folding in endoplasmic reticulum | peptidyl-cysteine oxidation	PF00085	48.7	Thioredoxin; Thioredoxin; Thioredoxin	143	10
GVMAG-M-3300020187-27.fna|Ga0206130_10000624_12	GVMAG-M-3300020187-27.fna|Ga0206130_10000624	MDKKKNLIFLLSIFNNIIITKFPGMLTDEQKLYDKLIEEFSLSSLQHWNIDTIEKIHNNITCISKSRNEGNYVEPITFTSSSGGVLVIIFPKFVLKIFTSIDVLKKVTKLINSGTNSENMINLYDSVEKDDFYAIITNVLHL*	_no_annot	_no_annot	_no_annot	_no_annot	_no_annot	_no_annot	_no_annot	_no_annot	143	10
GVMAG-M-3300020187-27.fna|Ga0206130_10001496_12	GVMAG-M-3300020187-27.fna|Ga0206130_10001496	MNNSNQELIIIIFIYLCFVSFIYLYLYFYRRKSRRINLKKNKNLKINKNLKMNSKKKLIIPRVVELSVPLYLPNTNITIFNRKDIQKPWCQNWNNEKSNLKCFVNKHLQRKCFWSCEKN*	_no_annot	_no_annot	_no_annot	_no_annot	_no_annot	_no_annot	_no_annot	_no_annot	120	10
GVMAG-M-3300020187-27.fna|Ga0206130_10001407_6	GVMAG-M-3300020187-27.fna|Ga0206130_10001407	MCDRDELREINIKLDHIMFVQCEIFAMIKSNDILDSKIDKCIQILNKINSSNMPKQFTKNDNPISVPKSFSNIEKKDNKLPVKLSLQDQLIKEFKEQKFKLKPIGNREKN*	_no_annot	_no_annot	_no_annot	_no_annot	_no_annot	_no_annot	_no_annot	_no_annot	111	10
GVMAG-M-3300020187-27.fna|Ga0206130_10002696_1	GVMAG-M-3300020187-27.fna|Ga0206130_10002696	MPLWNEHKLYQYYLENNYLRKYRIQLMLNKERDDNLIINKDVNNNLEKNVNNKLISEIIVKNEEISNNKINNNEKNNEKNDEKNIEEDHLLNSKLFNEKKKFRENQGEIYSEKKRIELKLKKLEEKNRSFEENQAIAQKICEENCKIESEKKIKMIEKAKKNRLKLADKLKNNFKSSNIDENEKAKKKHLTRLQFIENEKDKLNNIESKFILKHDVIQNILENKHLKDEKSNNIKSLKPEKNNIESKFILKQDTRQNILENKHLNAEKNNIESKLILKHDARQNILENKHLNSEKNNIESKFILKHDTRQNIIENKHLNDEKSNNIKSLKAEKNNIESKFILKHDTRQNIIENKHLNDEKSNNIKSLKAEKNNIESKFILKQDMRQNILEKIHLNDEKS…	33AIE	29.2	S	Function unknown	unknown	_no_annot	_no_annot	_no_annot	769	9
GVMAG-M-3300020187-27.fna|Ga0206130_10000469_46	GVMAG-M-3300020187-27.fna|Ga0206130_10000469	MDLKSNKTGGSNAYENVMSTQQKCCSEIKPNLSNTSPYQFPKVNLDNITAKLIVDNYGSIYKTTGGGIQENLKKGSDKLVNFVKKVNDNRILDIYIKYMGIKTLTTSTLVPLGLIMGQDVLTKAINFIINSDKHTNQIGGNYLEQKIPVLDDNLIGSYLKLAGLTAINLSPATLIPLGIIMSMYEIYNRDSNKKGGGRYITGQDIPTNIIQDIGATLQGRPNSFSDGAGHYGIRMTGHRGINYHNEDMQLLPPDSLFNSSKHMLKPYNVDVPGFGGDDLRGVGVQDPKNEITIRNKVARQHIGPEFTEALSEVEHTVDATFKKNASNELSEVGAQNTHPPHKSSYNAWDESMEIPNSMAGGAVINNNESINLKEILKKANELGVMDIQSNDTDSESLDI…	_no_annot	_no_annot	_no_annot	_no_annot	_no_annot	_no_annot	_no_annot	_no_annot	492	9
GVMAG-M-3300020187-27.fna|Ga0206130_10001698_21	GVMAG-M-3300020187-27.fna|Ga0206130_10001698	MGGGIIQLVAYGAQDIYLTGNPQITFFKGVYKRHTNFAIEKYNQFGIGTINWGNKLTYNIDRKGDLLGRCNIDFYLEFKKSDGSSLTFDEVRSQLLTKKSNNNLAKSIGYSFIDYIDIEIGGCTIDTHSGHWMAIKSELTHNINDRFNNLFMTGGFYRAPHITDNAIYISIPLQFWFNNNPGLYLPLVALQYHEVKINVKLNNIDHIIFNNVNGLSPKPTNIDIIELTLSTEYVYLDTDERKKFAQVSHEYLIEQIQELPNEFCNISNTVVLINLGFNHPVKEIIWTLHRHKNTSILGPLWSGESDRIKNAQIQLNGVDRFPLTPGIYFQTNQKYNHHSGINLHKWLLELSGIFGDTIITYNHDDEAKFPIADLSPFIYSFSMEPEKYQPSGSCNFSRL…	2SSZG	286	S	Function unknown	Large eukaryotic DNA virus major capsid protein	PF16903 | PF04451	132.6	Nucleoplasmin; Capsid_N; Major capsid protein N-terminus | Hexon; Capsid_NCLDV; Large eukaryotic DNA virus major capsid protein	446	9
GVMAG-M-3300020187-27.fna|Ga0206130_10000624_5	GVMAG-M-3300020187-27.fna|Ga0206130_10000624	MYNYNYIINPIDKQKVDIKSKLGKEILQNYLKFYDIGSKSTVFENNKPISTLETINEEPTSYISDSEKLCLIKGVQICKDIAPLFKSPFNILNYISHDENGELDNINFDKKLYIKIDTKHSGLTGSYGGIVDYIFENEKTNDQIRISEKIMRSHLRSSGHSLDELQILKKYPNLNEICPHIIPIKILDNRIYMLRGNGDLNDLIKNSEIKLHAGIAHQIVNCIKKTLLCLLQHDIYYFDLKPGNIIYQCFDDKMYVWLVDLGSMLPDKYGYYVATYPHPVINCLRKRTNMHEAGIITKEVYGFHLSREKKHEQIKDIYAYQLSQLFFNLLSLNRSFTYKYITKEKPLVLRAKLKSVVEKVENSGYKYRLIKNYTGVFKEIINGIKVMFGPAPREYPPLP…	_no_annot	_no_annot	_no_annot	_no_annot	_no_annot	_no_annot	_no_annot	_no_annot	407	9
GVMAG-M-3300020187-27.fna|Ga0206130_10001407_30	GVMAG-M-3300020187-27.fna|Ga0206130_10001407	MADTLQNVLMESETILNRALDNPYINITIKILLGLYAALAAPKLPQSLSNLVDNTFVRIGFAFLIVYMATRDPSIAILIAIGFIITLQTANKMRLYNTDLSVSNEGETSWLPSAKEIVGTDSEENIDEPVNDTSALKPVTELVSDVVDTAGNLVNDFANTGQNLVSGVANTGSNFVSNVAEIGENVFSNSVDENNTAKGSIPSESLQDVVEGLQGIIPHNLNNIASINGEVPTETVDAFTRPDQFNAAQSNQVPGSNQYSCTRSWNNQHCIQGLETNAPNGSGDAGYSNF*	_no_annot	_no_annot	_no_annot	_no_annot	_no_annot	_no_annot	_no_annot	_no_annot	291	9
GVMAG-M-3300020187-27.fna|Ga0206130_10003928_13	GVMAG-M-3300020187-27.fna|Ga0206130_10003928	MYSNKNKYKELLKLISDNISNKKHKKYVINNLDDLADKFCHLSKIINNLSHIIVNNDISYNEKVNLISKNLSFSTKQSQKIMNILKLDNNDIKYINQKGGFNEVDIKKTEDICKKLKVPSFSIKSILSIPGNLFLYLKDCISKKDFKEPLDFVYIFLFISASVPFAIGFWSDFIIICKALMDKRYFLATMVTCTLYMSMWVLHIFDVGLLFKILYALDNYSYMNYSRVNDNINTDNRNSNKNNKNNNIDIIDNNIKNYNDIDSIPNSSLTKITKKKVQN*	_no_annot	_no_annot	_no_annot	_no_annot	_no_annot	_no_annot	_no_annot	_no_annot	280	9
GVMAG-M-3300020187-27.fna|Ga0206130_10000469_15	GVMAG-M-3300020187-27.fna|Ga0206130_10000469	MNNRFKCKVDFLIYNQSYEDLQHLEYSNKIILNSLILDQLIKLDDNILSNKMHFKLTNETEFGIFEVYVGVHDFSANDNKIFISNKIANNLFIEQYSDIYIEYCSPPKGTFLKIEPLSDKFYNIQDIKSFLENNIQYNYPIIEENSILSIKNNTEIIDLKILECKPYEIITTDNTDIEVEFVPLANNNLTKNENTNILSMDKENINSEEKNNNPEFKFPQLINKEDDNDTESNKEFVPFSGKGYTLGTN*	KOG1816	143.5	O	Post-translational modification, protein turnover, and chaperones	ER-associated misfolded protein catabolic process	PF03152	117.3	Cdc48_2-like; UFD1; Ubiquitin fusion degradation protein UFD1	250	9
GVMAG-M-3300020187-27.fna|Ga0206130_10000469_39	GVMAG-M-3300020187-27.fna|Ga0206130_10000469	MSSFNLNYYNINILKNAYAIFSSLKNKDINEDTQILEPLSTIIMLSIVSFKSVGTKIAIGNNKIYIQPPNAIQGAIRWTFGNNREEVHYLLKPIFRALHTYNPSHNSELKTIFEYAIKGLRLLKESYNNTSSTLCHAIDLYIQIIGNTFKEDSHSLEVDTFKEIDTIKDKLQLSHNTRLNLDNLFKGLWTTQEITLICTMLKLAEQNKLETKSYIGAIESILSTKEKFINENIENVAKILN*	_no_annot	_no_annot	_no_annot	_no_annot	_no_annot	_no_annot	_no_annot	_no_annot	242	9
GVMAG-M-3300020187-27.fna|Ga0206130_10000580_10	GVMAG-M-3300020187-27.fna|Ga0206130_10000580	MSCQYPFKRFKIVLLGDCNTGKTSIVVRYVKQKYNNLFSSTIGCSFMAKIIEKNKIKYGLDLWDTAGQERYRSLLPMYYRNADVALICVSLNEKISENENHISFWMNELKKYDEDIGNRIILILGTKSDLCTIDDIEDFKINIKNKFKDIPIYITSSKNNINIDSVFEYCINILIYNVEINKSKINNSNNILKIDTPSPNLNSSYNNSFCSC*	arCOG00362 | arCOG06769 | 2QT3S | 2R326 | 2R99P | 2RXD4 | 2SCF1 | KOG0070 | KOG0073 | KOG0075 | KOG0076 | KOG0078 | KOG0079 | KOG0080 | KOG0081 | KOG0083 | KOG0084 | KOG0086 | KOG0087 | KOG0088 | KOG0090 | KOG0091 | KOG0092 | KOG0093 | KOG0094 | KOG0095 | KOG0096 | KOG0097 | KOG0098 | KOG0393 | KOG0394 | KOG0395 | KOG1673 | KOG1707 | KOG3494 | KOG4252 | KOG4423 | COG1160	147	K | S | S | S | S | S | S | BDLTU | J | L | L | O | S | T | S | DKT | KLT | Q | J | E | O | A | CO | O | BDLTU | S | A | J | F | B | K | G | S | F | L | S | E | P	Transcription | Function unknown | Function unknown | Function unknown | Function unknown | Function unknown | Function unknown | Chromatin structure and dynamics;Cell cycle control, cell division, chromosome partitioning;Replication, recombination and repair;Signal transduction mechanisms;Intracellular trafficking, secretion, and vesicular transport | Translation, ribosomal structure and biogene…	TIGRFAM Small GTP-binding protein | Ras of Complex, Roc, domain of DAPkinase | GTP binding | Ras of Complex, Roc, domain of DAPkinase | Ras family | GTP binding | ADP-ribosylation factor family | GTP binding | GTP binding | Belongs to the small GTPase superfamily. Arf family | GTP binding | GTPase activity | GTPase activity | Ras-related protein | positive regulation of constitutive secretory pat…	PF00025 | PF01926 | PF00071 | PF08477 | PF09439	121.6	P-loop_NTPase; Arf; ADP-ribosylation factor family | P-loop_NTPase; MMR_HSR1; 50S ribosome-binding GTPase | P-loop_NTPase; Ras; Ras family | P-loop_NTPase; Roc; Ras of Complex, Roc, domain of DAPkinase | P-loop_NTPase; SRPRB; Signal recognition particle receptor beta subunit	213	9
GVMAG-M-3300020187-27.fna|Ga0206130_10001854_29	GVMAG-M-3300020187-27.fna|Ga0206130_10001854	MSIFRITIDNKQELLPLSTENPYLSELENHLSNEKNKLNSYINKEILDLLGDDNVNNIELDMTVCCDLGTCTDTKCIYDKFHIDDSSYKDFSSSNKKYLSNARGIIGCKAESFPVKGSFENDKKCTFFNSAALNVLVSDNKCINLKLFKNGKVQMTHVPNIDIGYYCVQLVIDYLKNNDDNTTKKSISDIKKIGIFFYKIVFFK*	_no_annot	_no_annot	_no_annot	_no_annot	_no_annot	_no_annot	_no_annot	_no_annot	205	9
GVMAG-M-3300020187-27.fna|Ga0206130_10000580_48	GVMAG-M-3300020187-27.fna|Ga0206130_10000580	MLFGEKDYIVYLLSNTDNINRTYLGITKNLSKTLKEHNGELKGGPRYTKFHKENGEWICSIEIRNLSKSEAITIERLSKCKRKGNNLQNSLEKRLNVIKPLLKYYPNCEIIELTK*	KOG3005	36.5	L	Replication, recombination and repair	5'-flap endonuclease activity	PF01541	25.2	GIY-YIG; GIY-YIG; GIY-YIG catalytic domain	116	9
GVMAG-M-3300020187-27.fna|Ga0206130_10001407_7	GVMAG-M-3300020187-27.fna|Ga0206130_10001407	MPRISHKISNDSVNTLTSIAGTTARKSECIQKLGAVITKGRTKIIFRGYNDVHRTAYLNNISNCLHAEMSVATKFINSHVRPNHIKVFNAL*	_no_annot	_no_annot	_no_annot	_no_annot	_no_annot	PF00383	28.1	CDA; dCMP_cyt_deam_1; Cytidine and deoxycytidylate deaminase zinc-binding region	92	9
GVMAG-M-3300020187-27.fna|Ga0206130_10001960_16	GVMAG-M-3300020187-27.fna|Ga0206130_10001960	MVFNINIEEEYVPMIQDVIKMFVILVVLNLLMFISNPKVNKIMGESYVKIMSFIILGVLTYWLTVKKLINYNNNSS*	_no_annot	_no_annot	_no_annot	_no_annot	_no_annot	_no_annot	_no_annot	_no_annot	77	9
GVMAG-M-3300020187-27.fna|Ga0206130_10004028_5	GVMAG-M-3300020187-27.fna|Ga0206130_10004028	MNLIDFSDDIIKKIFSYTEIGLGLNEYLAHRSLKYFHINRQLAILNLELFCSLNKARRLSLKKQKKK*	_no_annot	_no_annot	_no_annot	_no_annot	_no_annot	_no_annot	_no_annot	_no_annot	68	9
GVMAG-M-3300020187-27.fna|Ga0206130_10001211_23	GVMAG-M-3300020187-27.fna|Ga0206130_10001211	MNINDENKYEKMNKDKEIKPNIFILSKTPLLQNLYKKKKENI*	_no_annot	_no_annot	_no_annot	_no_annot	_no_annot	_no_annot	_no_annot	_no_annot	43	9
GVMAG-M-3300020187-27.fna|Ga0206130_10000700_26	GVMAG-M-3300020187-27.fna|Ga0206130_10000700	MPGGLLQLSAYGSENQYLNGNPQITFFKSVYKRYTNFSMESIEVNLQGSNDLSFDKSIKLKAKIPRNADLLANMYLKLKLPNIFSDDQKQFYWIEKLGLNIIDYCEIFIGGSRIERLDGQFLDLYYQLLLDKKKKGFKNMIGDDHLLSYNALYNSNIYPGHDQFEYVDENTSGQGKKYINKYFNSSPSIFDRYLNIPLPFWFSKNFGLSVPLIALQYHDLEIEIQLKPAKDLYTILKKDKTYYYYNNNSHYHSKRPVNSKFKNEPYNARKNAAENGELSVFSQSYRKKPDTLNQEEHISQFINGSYNPNTWDLNPTLDINYIFLDTDERKVFAEITHEYLIEQVIKIDKTGIQGSNIIELEAFHPIKEIIFVANRDDNNLRNEWSNYTTSPTSSNSNYS…	2SSZG	259.7	S	Function unknown	Large eukaryotic DNA virus major capsid protein	PF16903 | PF04451	134.9	Nucleoplasmin; Capsid_N; Major capsid protein N-terminus | Hexon; Capsid_NCLDV; Large eukaryotic DNA virus major capsid protein	643	8
GVMAG-M-3300020187-27.fna|Ga0206130_10004368_10	GVMAG-M-3300020187-27.fna|Ga0206130_10004368	MNNIYLTNINKNNVKLPNIFTNEMNIFSKKVLNYDSNSHSDLLSNRSTVINSKNKFITKKTESEILSIFKNFNCQIKFGKKIGQGTFGKVYIGYIDRNKVAIKQIYLDNRYENREIDILKIISIDNHPNIIKILGVYTSNKNNKIISNIIMEYMPCTLRTIITKLSNLELRMNTENIQNYMFQLARSLNYLHEKNILHRDLKPENILINCDTKELKLADFGCSKEIINKNKKNTTYIVSRFYRAPELILDRNLYNNKIDIWSYGCILVEIALGFTLFVGNDNVEMLVEIIKILGTITNNDIKSMKTDIDEISNFQFPLKEPKPWDNILNIKYKNKIINVSYGDEFNDLVSKILIWKPNNRLDGFSIMQHKFFEKNNSNISRLTLEEYNQKNDYMNKFD*	arCOG03682 | arCOG04645 | 2QPJ2 | 2QPJA | 2QPPH | 2QPQ4 | 2QPSF | 2QPX8 | 2QPYW | 2QPZR | 2QQ1P | 2QQ5C | 2QQ7B | 2QQ8C | 2QQ8R | 2QQ92 | 2QQCK | 2QQCM | 2QQCZ | 2QQEW | 2QQH1 | 2QQH6 | 2QQIN | 2QQPF | 2QQPW | 2QQQ3 | 2QQQV | 2QQSK | 2QR0Z | 2QR4H | 2QR6F | 2QR7E | 2QR8F | 2QRAJ | 2QRF8 | 2QRFU | 2QRH4 | 2QRJ8 | 2QRRX | 2QRU4 | 2QRWA | 2QRX7 | 2QRYR | 2QRZ3 | 2QS1K | 2QS2H | 2QSBD | 2QSBF | 2QSD2…	279.8	KLT | KLT | KLT | S | T | KLT | KLT | KLT | KLT | M | KLT | S | T | M | S | KLT | KLT | S | KLT | KLT | S | KLT | KLT | KLT | S | KLT | S | M | KLT | S | KLT | KLT | KLT | KLT | KLT | M | KLT | KLT | M | KLT | KLT | KLT | KLT | KLT | S | KLT | KLT | KLT | S | P | KLT | KLT | KLT | KLT | KLT | S | KLT | M | KLT | KLT | S | KLT | KLT | KLT | KLT | KLT | S | KLT | S | KLT | S | KLT | KLT | KLT | S |…	Transcription;Replication, recombination and repair;Signal transduction mechanisms | Transcription;Replication, recombination and repair;Signal transduction mechanisms | Transcription;Replication, recombination and repair;Signal transduction mechanisms | Function unknown | Signal transduction mechanisms | Transcription;Replication, recombination and repair;Signal transduction mechanisms | Transcr…	Serine threonine protein kinase | protein kinase activity | transmembrane receptor protein serine/threonine kinase activity | RNA catabolic process | negative regulation of anion channel activity by blue light | Belongs to the protein kinase superfamily. Ser Thr protein kinase family | defense response to oomycetes | transmembrane receptor protein serine/threonine kinase activity | PAN-like domai…	PF00069 | PF07714	200.1	PKinase; Pkinase; Protein kinase domain | PKinase; Pkinase_Tyr; Protein tyrosine kinase	399	8
GVMAG-M-3300020187-27.fna|Ga0206130_10000469_56	GVMAG-M-3300020187-27.fna|Ga0206130_10000469	MNKYCSPKSKNNTVTCFSKDSLLKIAKELNKIHNTKIYTNNIESEHDLHKLWKNILDVINKKYENKCKQEHCWLNLNFSKNIIDDIENDFRPPKPIEWYNNNNTWLSTSDINSAVKPYEDKHLDYLFIGAVPIDFDFEIIPGMCVSDELCKIDLENLYIYKGIRKIGVIFNLDNHNQSGSHWVSLYIDLNNGGIYYFDSYGTTPKQEVQKLMEKIRIKGNKLINDNIINYHNINDQHMIKTSFDHITETEIKIPIDVKIQKEIPIFFSDNKDNLFNIVNISKNNNEKIIHLNKKIEKKDKSIYLCQKGFRKFYNNIQFQYKGSECGVYSMFFQTELLSGKKFVDILKNIIDDDTINTLRDNLYYRPDKE*	2SYTH | 2TJPD	42.7	S | S	Function unknown | Function unknown	unknown | unknown	PF02902	33.2	Peptidase_CA; Peptidase_C48; Ulp1 protease family, C-terminal catalytic domain	370	8
GVMAG-M-3300020187-27.fna|Ga0206130_10002314_13	GVMAG-M-3300020187-27.fna|Ga0206130_10002314	MFNELIPKTFNDFIFHKDIISKIKNYNKENLVNMLFYGPKSSGKCTLIYAFIKYLYNLDDLYTEMVEYDIKINNNDVKIKSIQSKYHYEFFLYEYGLYDKHVLCNFIKELASSKNIINNGYKLIVLHSIDKLNKVAILALRRIMELFIKSCRFIFTVNQLSKIDDSILSRCLSVRVPYPKNNIDEYLDYSEKILKKTLNKTKIKDKAEGNLFKLNTLIFNSEYINPLNIYVKQINNIIENNNKITFIDEIRKIIYKMHLLDFSPDEIIKKYVTFALNSDKYTYLQKHNIIKQAAYNEYYCSKVNKYFFSLEHFFIYIKSITI*	arCOG00469 | arCOG01865 | arCOG01904 | KOG0989 | KOG0990 | KOG0991 | KOG2035	157.7	L | K | F | L | L | L | L	Replication, recombination and repair | Transcription | Nucleotide transport and metabolism | Replication, recombination and repair | Replication, recombination and repair | Replication, recombination and repair | Replication, recombination and repair	Part of the RFC clamp loader complex which loads the PCNA sliding clamp onto DNA | Cupin 2, conserved barrel | Catalyzes the CTP-dependent phosphorylation of riboflavin (vitamin B2) to form flavin mononucleotide (FMN) | DNA replication | DNA replication | DNA replication | DNA replication	PF00004 | PF13177	27.6	P-loop_NTPase; AAA; ATPase family associated with various cellular activities (AAA) | P-loop_NTPase; DNA_pol3_delta2; DNA polymerase III, delta subunit	323	8
GVMAG-M-3300020187-27.fna|Ga0206130_10000624_60	GVMAG-M-3300020187-27.fna|Ga0206130_10000624	MPFSTKSYKKILLLEKILKEFLCSVEPELIEGEYEPLGINFINDMVSDPLNLKEHNFHKTDLSLLNIDDGYPKAYRDCDGKIVAIQLRECKLNKILIGCGNNPTSICYHCPSSSDYNKECISFGQLNGGQWWSDTIISQHEQDLEDGITHLHSEYITIDCNITMNPTIITFFGWYKLPVELLPDNSIEEICFEGINLSGAKYFKHDYERLTGKTFSCYRDIAFE*	_no_annot	_no_annot	_no_annot	_no_annot	_no_annot	_no_annot	_no_annot	_no_annot	225	8
GVMAG-M-3300020187-27.fna|Ga0206130_10000700_8	GVMAG-M-3300020187-27.fna|Ga0206130_10000700	MKLFFDDDDNVIEAGIDEAGRGCLSGRVYVGAVILPRKFSDEKYKEIKDSKKISRKKRIELRDYIEKTAIAYSVCYAEPNEIDAKNILATTLDTMHACVDKIIEKGNKPDIILVDGDRWKIYSTKDGDVIPNQLIKGGDNQYYSIAAASILAKVYHDEYVQNLCEQNPDYQKYDWLNNMCYGTQKHLDAIKKFGITKHHRKSFGICKEFT*	arCOG04121 | 2RKF4 | 2RS1D | 2S4TJ | 2S84E | KOG2299 | COG0164 | COG1039	188.5	L | L | L | L | L | L | L | L	Replication, recombination and repair | Replication, recombination and repair | Replication, recombination and repair | Replication, recombination and repair | Replication, recombination and repair | Replication, recombination and repair | Replication, recombination and repair | Replication, recombination and repair	Endonuclease that specifically degrades the RNA of RNA- DNA hybrids | DNA-directed DNA polymerase activity | Ribonuclease HII | Ribonuclease HII | Ribonuclease HII | RNA-DNA hybrid ribonuclease activity | Endonuclease that specifically degrades the RNA of RNA- DNA hybrids | Endonuclease that specifically degrades the RNA of RNA- DNA hybrids	PF01351	106.6	RNase_H; RNase_HII; Ribonuclease HII	211	8
GVMAG-M-3300020187-27.fna|Ga0206130_10000624_10	GVMAG-M-3300020187-27.fna|Ga0206130_10000624	MLSVENLKEEVYKLYNPNTKLSLDEYNNLISLCVNNFEMSAVIFIYDHMKDNKIVPSTETYNLIDKLHSKTIQESNEIYIKNQDIGKLKPRRRIHKIMKGYNYSDNYNKALVNVDKVKNYIEINPTVIEYPRIKLAKDISKNCSISFDDARYIITNLKKTKYFSEKKKYIAPIKIDDFSKILEINKKSSTPKQTSITNFFQKKN*	_no_annot	_no_annot	_no_annot	_no_annot	_no_annot	PF13812	25.7	TPR; PPR_3; Pentatricopeptide repeat domain	205	8
GVMAG-M-3300020187-27.fna|Ga0206130_10004785_8	GVMAG-M-3300020187-27.fna|Ga0206130_10004785	MSFLKKKFIFLCFTLLINFSSIQSMEKNTDQIHRNQTNNFFTMIPNIHFLKKTHFPSNTFSPTIKKNIHTHIHTHSNRTHTHTHDHTYTPEGKLVRTHAHLYKGYFTKIPFYNISINFTKVPFYNTSINLTKLSSKFIFNNNNIINLPNTKINDQSNSVISQLQISILSLFFNSIIIFICI*	_no_annot	_no_annot	_no_annot	_no_annot	_no_annot	_no_annot	_no_annot	_no_annot	182	8
GVMAG-M-3300020187-27.fna|Ga0206130_10001190_20	GVMAG-M-3300020187-27.fna|Ga0206130_10001190	MLNYLSKLSVDLYNYIFSFLEKKQINLLILGLENSGKSTLVKFLKDGKIKSLAPTNQPNVCEFLNKNKTLIYKVYDIGGHKLAKNLWKNYSYTSDCILFIIDSTDIEKLDEVKIEIDKLVNYKVPILVIGNKIDINSISKVELYNILELKKYDIELVMISIINNIGINDINNWIENLFL*	arCOG00352 | arCOG00354 | arCOG00362 | KOG0070 | KOG0071 | KOG0072 | KOG0073 | KOG0074 | KOG0075 | KOG0076 | KOG0077 | KOG0088 | KOG0090 | KOG0093 | KOG0394	97.6	S | S | K | BDLTU | L | K | J | KLT | L | L | U | E | O | O | K	Function unknown | Function unknown | Transcription | Chromatin structure and dynamics;Cell cycle control, cell division, chromosome partitioning;Replication, recombination and repair;Signal transduction mechanisms;Intracellular trafficking, secretion, and vesicular transport | Replication, recombination and repair | Transcription | Translation, ribosomal structure and biogenesis | Transcription;…	GTP-binding protein | COG1100 GTPase SAR1 and related small G proteins | TIGRFAM Small GTP-binding protein | GTP binding | Belongs to the small GTPase superfamily. Arf family | GTP binding | GTP binding | GTP binding | Belongs to the small GTPase superfamily. Arf family | GTP binding | GTP binding | GTPase activity | signal recognition particle binding | GTP-dependent protein binding | GTPase act…	PF00025 | PF01926 | PF00071 | PF08477 | PF09439	112.4	P-loop_NTPase; Arf; ADP-ribosylation factor family | P-loop_NTPase; MMR_HSR1; 50S ribosome-binding GTPase | P-loop_NTPase; Ras; Ras family | P-loop_NTPase; Roc; Ras of Complex, Roc, domain of DAPkinase | P-loop_NTPase; SRPRB; Signal recognition particle receptor beta subunit	180	8
GVMAG-M-3300020187-27.fna|Ga0206130_10004028_4	GVMAG-M-3300020187-27.fna|Ga0206130_10004028	MKGLLKILCYIFYFPCLRNNKNQDHSNSHELQIITKEKKNSNTESKIINEINNEYDNNYNIINNKIYNFWYKSKSVDENIINSSYEINTETNKILVESLSSISSNDNNNDDDLNIVPNNSPCNSPKILNIPTNYSVSSISLNTNINISPNFSYLTNKD*	_no_annot	_no_annot	_no_annot	_no_annot	_no_annot	_no_annot	_no_annot	_no_annot	159	8
GVMAG-M-3300020187-27.fna|Ga0206130_10002082_17	GVMAG-M-3300020187-27.fna|Ga0206130_10002082	MSKSNENEVIRNKYLKQIKSIEVKIINYSSILSDKIMTFFIEKLCIFYLRNKTYEDIFYEYPIANRIRYYTDLDDYNNEWNHKYEMNHMQSIFQDGHNSHELSYDEDTRLYSYKSILIKKRLSYLLSLLGEKKKNKITQ*	_no_annot	_no_annot	_no_annot	_no_annot	_no_annot	_no_annot	_no_annot	_no_annot	140	8
GVMAG-M-3300020187-27.fna|Ga0206130_10001854_14	GVMAG-M-3300020187-27.fna|Ga0206130_10001854	MFERILDQGINSLSDNYFFKDILLLNIDYLTTNKGQFGFISWSNYRKKNFVVLLINLKEELKQKELEKRYTEDDFDLSSKINMILYQMSIIEMINGQ*	_no_annot	_no_annot	_no_annot	_no_annot	_no_annot	_no_annot	_no_annot	_no_annot	98	8
GVMAG-M-3300020187-27.fna|Ga0206130_10002314_3	GVMAG-M-3300020187-27.fna|Ga0206130_10002314	MKKKLRIGILLCILVLFFFMFYRKNLKEKIVNDINKEYIL*	_no_annot	_no_annot	_no_annot	_no_annot	_no_annot	_no_annot	_no_annot	_no_annot	41	8
GVMAG-M-3300020187-27.fna|Ga0206130_10004368_8	GVMAG-M-3300020187-27.fna|Ga0206130_10004368	MKYTIVIFSILGAYFIAFLIHKYLHLLKIQKKAPLFVWKAKSTLRPEIIEGDKFPESTAPFEDGYSMNFWLWLDNVNINNPKQNFWKHILHKGDPLAEYTQPGIWLHPNTNKIFIFFDLKQRVSHYKPIQHNKFLKDNLDIHENIKLGNLKNLCNKDSSCTGISYLCTSSTDPCAKCKYGWLKKDDNIKLINTPESINKEKLMKIIDMGYDDVGTIIKQKNKPSMNPNMNKDMIYEKYVTNVIDNVPIGRWFQLSIVVNSTLTTVYIDGLVKSTIPIKSQVKLNNNNLYVNTLNGGFSGLIAQIKYFPYPISQDKIANIYSWGPQPWQLPDVTKFNLKLRKCLTKGKKIEIINGKKIFNFFNYKKKDSKEECEPIRFYRHGNLTKNNDCNNPLKYQLNI…	2RVFV | 2S954 | 2SGKT	204.2	S | S | S	Function unknown | Function unknown | Function unknown	unknown | unknown | unknown	PF01549	32.6	ShK-like; ShK; ShK domain-like	1324	7
GVMAG-M-3300020187-27.fna|Ga0206130_10001263_26	GVMAG-M-3300020187-27.fna|Ga0206130_10001263	MEGIIKINSSNYSEATVENESAKILISGYENIGNVFNGDYVNVIDNKCSLIKSNISNKIIVGLLELYSKYKFKPNKRGVDRYKFLPLEKCYPDFLVASTTKRKYSKNILVTIKFSTWEDTLPFGEIVTILGEVDDNNALYDGILHKYELTKKYPKLDKNLINDFDENYKVDGYSDITSDDVISIDPIGCRDIDDAFSYIELDDNKVQLDIHIADVIGTLIYHKLHFLFLNDNLTTSIYAPHKILHMFPEVLGTGLLSLLPDKKRLVITLRLIIQNNLIISSSITKNIIINKCDYSYEDFEKEHFFNPDSKYFNIVKIVENLKYKNLYEKFYQDFDSHKFIEKLMIIFNCEACNYILDNDINPLLRIHEKNLEKENIKNIDNELASFLQIITNRAAEYTI…	arCOG04686 | KOG1804 | KOG2102 | COG0557 | COG4776	214	K | L | K | K | J	Transcription | Replication, recombination and repair | Transcription | Transcription | Translation, ribosomal structure and biogenesis	COG0557 Exoribonuclease R | helicase activity | 3'-5'-exoribonuclease activity | exoribonuclease II activity | Involved in mRNA degradation. Hydrolyzes single-stranded polyribonucleotides processively in the 3' to 5' direction	PF17876 | PF17849 | PF00773	122.8	OB; CSD2; Cold shock domain | OB; OB_Dis3; Dis3-like cold-shock domain 2 (CSD2) | ; RNB; RNB domain	574	7
GVMAG-M-3300020187-27.fna|Ga0206130_10000469_35	GVMAG-M-3300020187-27.fna|Ga0206130_10000469	MVYSKIINENLPKALYKISNKIINKGRGCWLYDIDGNKILDFTSGIGVTSLGHNNKEVINTVKLQLDNLIHGQMNCMYNEPMLKFTETLSKLMPNNLQSYFYTNSGSEAIENALKIAKITSNKTNIISFYGGFHGRTIGAASISTSKTIQRIGFNPLLSGIIYTKFPNFRNEIYKQADKDFLNLFKNVINTNDVAAIIIEPIQGEGGLNIANYKSLENIALFCKNNGIYLIIDEVQSGVGRTGKMFSYQNYNLEPDIVCIAKGIATGFPIGIVATSKEIMSKVPLNTIGGTYGGGPIVTAAANKTIEIINRDNICEKSYEKGKYLLDKLKILKNKYSIIKDIRGVGLMIAIEFYPEYKDIAKEISYQSEKNNLLLLTAGNNEVIRLLPPLIISYKEIDI…	arCOG00914 | arCOG00915 | arCOG00916 | arCOG00917 | arCOG00918 | arCOG06801 | KOG1401 | KOG1402 | KOG1403 | KOG1404 | KOG1405 | COG0001 | COG0160 | COG0161 | COG4992 | COG5322	410.7	E | E | H | H | H | E | E | E | E | E | E | H | E | H | E | GT	Amino acid transport and metabolism | Amino acid transport and metabolism | Coenzyme transport and metabolism | Coenzyme transport and metabolism | Coenzyme transport and metabolism | Amino acid transport and metabolism | Amino acid transport and metabolism | Amino acid transport and metabolism | Amino acid transport and metabolism | Amino acid transport and metabolism | Amino acid transport and …	Belongs to the class-III pyridoxal-phosphate-dependent aminotransferase family | Belongs to the class-III pyridoxal-phosphate-dependent aminotransferase family | Belongs to the class-III pyridoxal-phosphate-dependent aminotransferase family | Belongs to the class-III pyridoxal-phosphate-dependent aminotransferase family | Belongs to the class-III pyridoxal-phosphate-dependent aminotransferase fam…	PF00202	382.1	PLP_aminotran; Aminotran_3; Aminotransferase class-III	426	7
GVMAG-M-3300020187-27.fna|Ga0206130_10007180_2	GVMAG-M-3300020187-27.fna|Ga0206130_10007180	MSNRKIILNAIGPEDNFLTVNPSTTYLKSNHQNHTNFAKNIIKISPTSVQNIKNYNFGETVHFEIDKSADLLLNITLEVTIKGKDWINNNLVVPQTIYSLIEYIEILADTKVLQKLTGEWIYIFDQLYSRNNSDNNIFESGYASHNNNIDESKHKLFLKIPFWFCLHPGLSLPLWAVQHERLHIRLKLNEKSNICLEPHNRDIIIESIELISEIVDLDKLEKEKFQNDQLEYLIEQVEFCGSNLIESNFNSRKKIEIERYPYITEILWIFSGKDLKNNNNSNNFNPNNYFNYWFNFNGNPLSRIDHTKNTTILLNGNPINSRLKGSYYRKIPRYESYNTISCKDKNGTEIISPDYYSHNCIYSYSFSFNPKNIKPSGFLSTNKFNSMHLDIELNSANYD…	2SSZG	114.1	S	Function unknown	Large eukaryotic DNA virus major capsid protein	PF16903 | PF04451	78.5	Nucleoplasmin; Capsid_N; Major capsid protein N-terminus | Hexon; Capsid_NCLDV; Large eukaryotic DNA virus major capsid protein	425	7
GVMAG-M-3300020187-27.fna|Ga0206130_10001190_7	GVMAG-M-3300020187-27.fna|Ga0206130_10001190	MTKDIDYKICSKGDPCWKDYIYIGPEPGVKGSCISEKNLCKKKTARAKGYECKVKLLEEKKITCDNNKSNKKTENKNFDINDYKNCLSEAQNKFQNNKLKLCPRGYCTAKHTFEVYPSAYANGYATSVCKGQKPDALDKTFEDKEYMKKLEVRKSKKKEDSLQRWYKEEWVNICEKGKGPGGFAVCGSGDGIDNPDKYPYCRAYYKLDKTDVVTVEELTKYLTKEEFENLKKEMCAKKRSLKQGIDGKPTRINLPKWVYKKIKNERNKSNQKAGGNTVKIPLNVKQEAKKGIILHEKGFAGGTKTGWDRGYQLSNDSDISVNDLADMRTWFARHGPDAKNGGTSYPGYCKWLADNKNLDDNQLNKNSYRGAVSWLIWGGNPAYVWLKTPEIRKLIEKKF…	30QAV | 32X4I | 33APW	60.4	S | S | S	Function unknown | Function unknown | Function unknown	unknown | unknown | unknown	_no_annot	_no_annot	_no_annot	414	7
GVMAG-M-3300020187-27.fna|Ga0206130_10002628_27	GVMAG-M-3300020187-27.fna|Ga0206130_10002628	MNFANLNLSNTSTKKNLLFASYNQLKDCVIFGTNTGFYVYTLVPFKKIIARRITGGVSIVKMLFKSNIVIFVGNVEKGLYPNNKLIIWDDHKREVIGEIAFKNKILNIELTKKIIVVVCVKKIYIYNFQNLVLIKSIETGQNIKGLCSITDDENNFIAFPSGNLGQITISKCNSDYLKSITAHLSEIELFTFDSTGKYIVSASEKGTLLRIYDLETTSMLKELRRGSDQVNIVDLKFSPDNKYLLCSSCRGTIHIFYTNINISDNCEDNEINNSLGYGTYYVSNYLPSYFSSEWSFTQFYLKDIVSYSLFNKDNEIISIGNNGCFYSLTFDDNCNKIESTYKFVSDEDDPFNDRTSTIK*	arCOG02561 | KOG0263 | KOG0265 | KOG0267 | KOG0271 | KOG0273 | KOG0275 | KOG0278 | KOG0279 | KOG0281 | KOG0291 | KOG0293 | KOG0294 | KOG0296 | KOG0306 | KOG0315 | KOG0319 | KOG0644 | KOG0973 | KOG0974 | KOG1273 | KOG1274 | KOG1539 | KOG2106 | KOG2109 | KOG2110 | KOG2111 | KOG2139 | KOG4155 | KOG4415	321	E | Q | K | E | Q | O | H | E | Q | E | O | C | O | IQ | P | KLT | T | L | K | C | P | O | H | O | C | J | J | V | K | S	Amino acid transport and metabolism | Secondary metabolites biosynthesis, transport, and catabolism | Transcription | Amino acid transport and metabolism | Secondary metabolites biosynthesis, transport, and catabolism | Post-translational modification, protein turnover, and chaperones | Coenzyme transport and metabolism | Amino acid transport and metabolism | Secondary metabolites biosynthesis, t…	Tetratricopeptide repeat | transcription initiation from RNA polymerase II promoter | RNA splicing | microtubule severing | ribosomal large subunit assembly | transcription corepressor activity | regulation of alternative mRNA splicing, via spliceosome | negative regulation of transforming growth factor beta receptor signaling pathway | positive regulation of Golgi to plasma membrane protein tran…	_no_annot	_no_annot	_no_annot	360	7
GVMAG-M-3300020187-27.fna|Ga0206130_10000700_19	GVMAG-M-3300020187-27.fna|Ga0206130_10000700	MVRIITRFIINKRTIKTNKNKNKTIYKYKYLEEDGENLKDKDIFNYISSISIPPAYEIVYINPNPKAIYSCIGIDSRGKKQYKFSNYYNEIRGIMKFCHLIDFGRNLPNIRRKYNTYLDCYNSNKISKIKLISLIVKIIDLCNFRIGGDRDNITDGIITLKPSHFNILNREVIINFLGKHSKKNLCSINDDDTMNCIKQIVNNVENNRNIFSYYNNNNKRISNITPKDVNFFFKDFGKKITTKNFRTWAANKILLEELSKLPYEISIHNRKKNINLAIKKVSEKLHHSPTICKKEYIIPTLINLYIDDKPIFFEEENLYNLDRYENMLLNFMTTYYKKYECSKIIDYK*	arCOG08649 | KOG0981 | COG3569	212.3	L | L | L	Replication, recombination and repair | Replication, recombination and repair | Replication, recombination and repair	DNA Topoisomerase I (eukaryota) | DNA topoisomerase type I activity | DNA Topoisomerase	PF01028	79.6	DNA-mend; Topoisom_I; Eukaryotic DNA topoisomerase I, catalytic core	349	7
GVMAG-M-3300020187-27.fna|Ga0206130_10000624_44	GVMAG-M-3300020187-27.fna|Ga0206130_10000624	MDIHFKESFRIENYNAELIFFDKKNSKEWDSYYVNLINTAPTLTSMKYNIRWILEIHDKENNSKNEYKVKKSGLNIQYFKNKEEIDRINPIKFLHYRKNLLTNLSIKELLINNDLSDETIMTNELFDKLILNNNYKFIPIYTEVEEIIWEIDYMTNNNHDYFMICVINDKIVGRVTCNILDDNKKIREYMGKDTMYLNMNLYIANVDVHPDFQGKGLCRPILSFMIKHLRRMDYEMLYISNESETYGGIPACICYYKSGIENNYKMKYAVKGLDISNKNVVNFKPMNTNSCIEDIPHPSTLYYISDKIGKRGKEKFRKFINKK*	_no_annot	_no_annot	_no_annot	_no_annot	_no_annot	PF00583	27.6	Acetyltrans; Acetyltransf_1; Acetyltransferase (GNAT) family	324	7
GVMAG-M-3300020187-27.fna|Ga0206130_10001854_26	GVMAG-M-3300020187-27.fna|Ga0206130_10001854	MFYAKHLNPKKLEKLFKTVEDIVNDINFNISKEGISFRGMDSSHCTLLDSFISSDEFKEYRFINKDDNVIIGINMKSFCKLLSISENSDSLILEIKDINSDKLKLLFDNESRSTEYNLNLLTINSDDIDIAKINYNVIIDIDLKRLNKVCQEINIIESDNAKFIIMGSSNDKIINIVGDGNIGSSKTTLKKDYVENPKKTLILKDKDNQILNNPRPIINKPDYIVNDFNEDFNIEFSIKNIDKIIKLYSIIPRAILNIGKEAPLKISFNIGKKSYLDYYIAPKID*	arCOG00488 | KOG1636 | KOG3194	134.1	L | L | V	Replication, recombination and repair | Replication, recombination and repair | Defense mechanisms	Sliding clamp subunit that acts as a moving platform for DNA processing. Responsible for tethering the catalytic subunit of DNA polymerase and other proteins to DNA during high-speed replication | DNA polymerase processivity factor activity | exodeoxyribonuclease III activity	PF02747 | PF00705	76.3	DNA_clamp; PCNA_C; Proliferating cell nuclear antigen, C-terminal domain | DNA_clamp; PCNA_N; Proliferating cell nuclear antigen, N-terminal domain	286	7
GVMAG-M-3300020187-27.fna|Ga0206130_10001854_4	GVMAG-M-3300020187-27.fna|Ga0206130_10001854	MYYYKIINPKTGRYVDLKSKLGYSILNKYLLKINQMTSGGSLREIFNNIIERDNLYGLSLMGNDNPDRDEIEEFANEKEIVKRDLQKFINLFKNDSGLKFYIIGDAEHGNNFQNNLELIIKIGLLNIDDLNNVTLFSENIMSSINDIDNNLFRRYSLDDNTYTTGEDFGLEKSEFYDMRCFYSNSYWAKYIKDNKGDGINIIAIGAAHIRDEIEKNIDKSPLFSLPLQIHLNNFVRIEYELQILEIRNIEDYPEFITIKQNNIDKKIYNITDLATTEIFQYFD*	_no_annot	_no_annot	_no_annot	_no_annot	_no_annot	_no_annot	_no_annot	_no_annot	284	7
GVMAG-M-3300020187-27.fna|Ga0206130_10002082_21	GVMAG-M-3300020187-27.fna|Ga0206130_10002082	MKSNFNIILKFAIVILIVYLLYKFVNPIIYKLNTESFLSKEEIEIYDKVDVDSLKKGQQRMTEMFKFFDKICRDNGVKYWAIGGTLIGAIRHKGWIPWDGDIDVGMLEKDYEKFRQIVKQVLPANMVFEHRPINKPCPKIRLLDSHYIFSPFGYHWDDDDGLMLDIFIFNTNKHEIYSKLPGIDVFTSSNVDSRPYSDFFPLKELPFEDFTIYVPNKYKKMAASLWGEVPPPLLSLGERYPHEGNIVCDHVTQKMKDKYELHKKLPNKGVYTEFGRVV*	arCOG09737 | 2QREF | 2QUDN | 2QV4Y | 2RVNS | 2RWRT | 2RZ18 | 2RZAW | 2S0T2 | 2S6PR | 2SCGN | 2SD1A | COG3475	154.4	M | S | S | S | S | S | S | S | S | S | M | S | M	Cell wall/membrane/envelope biogenesis | Function unknown | Function unknown | Function unknown | Function unknown | Function unknown | Function unknown | Function unknown | Function unknown | Function unknown | Cell wall/membrane/envelope biogenesis | Function unknown | Cell wall/membrane/envelope biogenesis	LicD family | LicD family | protein O-linked mannosylation | fukutin related protein | LicD family | LicD family | unknown | unknown | unknown | LicD family | LicD family | LicD family | LICD family	PF04991	102.4	NTP_transf; LicD; LicD family	279	7
GVMAG-M-3300020187-27.fna|Ga0206130_10001496_5	GVMAG-M-3300020187-27.fna|Ga0206130_10001496	MELIIDNRETIKNYFIEKKNQNNYEWVTFQNLDLGDYLFKYNNQPILIIERKTIEDLASSIKDGRYREQKTRLLNTYNKKNILYLIEGDLMCENKSIKFNKVNKYTIYSTLFNLYLRDNFNIFISYSYEHTIDFLENIAKKIEKHGMNFIENNDIKNENEDEIENYTKNLLTTINHKKINNITPKIVYKMQLCTIPNISSKYADTIIEKYPTLVSLIQDLTNYNYNEKIDIIKNLESIKEDKKRKLGIKVATNLIDNIFQDN*	arCOG00872 | arCOG04206 | KOG0442 | KOG2379 | COG1948	128.3	L | L | L | L | L	Replication, recombination and repair | Replication, recombination and repair | Replication, recombination and repair | Replication, recombination and repair | Replication, recombination and repair	DEAD DEAH box helicase domain protein | ERCC4 domain protein | DNA repair | 3'-flap endonuclease activity | resolution of meiotic recombination intermediates	PF02732	70	PDDEXK; ERCC4; ERCC4 domain	263	7
GVMAG-M-3300020187-27.fna|Ga0206130_10001407_1	GVMAG-M-3300020187-27.fna|Ga0206130_10001407	MDFHLFTICITYLFCILIIHLLIKNNLEDEYISDNKFELLNNKEMKDNVENEELEEINTEKDLIIDPSEILNLKMKKPVKKILSFKKKENDDAKNDLISYLDSEKQFENQSINQIVDNIESEKHKVEGNNYFESMSVSDFSSQNNITDKYFTNNHVSDTYSFDPVPTDEKNSFNNSFKEKMFTNLNNDENKPIFDSVAAFEDLDFNYAEF*	_no_annot	_no_annot	_no_annot	_no_annot	_no_annot	_no_annot	_no_annot	_no_annot	211	7
GVMAG-M-3300020187-27.fna|Ga0206130_10001960_19	GVMAG-M-3300020187-27.fna|Ga0206130_10001960	MCDWKTDYSKNISCNGFVIDEGIGEYTVKGKINDYNNNTLIWWAGNPPTYITSYSGSGLPYPNSEIAYENTINKGMVKTDDKGNFQFNVMYPNTYYMGLGTNPVEPCCHIKKCGTDDDQIHTIKLGHGVPFRMLTYPPIKSYDRPRHNVMFYSGRDKLPVRSQEQILRDSGYPLKNIMPKDFWGLKPHHP*	_no_annot	_no_annot	_no_annot	_no_annot	_no_annot	_no_annot	_no_annot	_no_annot	191	7
GVMAG-M-3300020187-27.fna|Ga0206130_10000624_23	GVMAG-M-3300020187-27.fna|Ga0206130_10000624	MLNDILRCLPFMIIIFEFINGISENHRESLLLSVGILLNNNSNQILKELIKNIFGNNLITSRPLGATNCKDFPDCSGILAKSMGMPSGHTQAIAFWAGFKLRKIFRNENDWKNRKLSIFGILFISIITGLGRLSGDYVGNLSTYYESGCHTPLQVIIGYLIGILLGWYYHIYLVYSGAIS*	2S78R | 2SC5I | KOG3146	44.5	S | S | I	Function unknown | Function unknown | Lipid transport and metabolism	PAP2 superfamily | Phosphatidic acid phosphatase. Source PGD | dolichyldiphosphatase activity	PF01569	47.3	pap2; PAP2; PAP2 superfamily	181	7
GVMAG-M-3300020187-27.fna|Ga0206130_10002082_23	GVMAG-M-3300020187-27.fna|Ga0206130_10002082	MSKNTKKIKINYNHKLISLQNKYPELGLKKKYQILILKAEDIIEHLCRTCNIKTESFICNLDDKVLNNCNCYDRRCEIMDEAFPKLPFGYDNEHADRLDEVLVESKNAIVFHPKKCIVCRPNDIGAEIIPIVRDRYITYRDFYKECEAKWAQEMCNHQFLEDIQVKNNCQIELWFGS*	_no_annot	_no_annot	_no_annot	_no_annot	_no_annot	_no_annot	_no_annot	_no_annot	178	7
GVMAG-M-3300020187-27.fna|Ga0206130_10001263_30	GVMAG-M-3300020187-27.fna|Ga0206130_10001263	MKKRENTIYSREILYSDNKYYYTYKNSYFFFNLKKNIMKLQDAPFMPDIKFMSDGYVVPELKGHLITLKNISLDDKKNIKNQLIDLVKFLNSKSLAHRDLHIGNCFYENKKLFLIDYEFLIEDESKLIDSYDLNENSKLESPLKSNHMNIFHKSDKSFKNFLFPIKININDFIKE*	2SM2J	29	S	Function unknown	Protein kinase domain	_no_annot	_no_annot	_no_annot	176	7
GVMAG-M-3300020187-27.fna|Ga0206130_10002628_10	GVMAG-M-3300020187-27.fna|Ga0206130_10002628	MNNQDIAMVLFRNGLNAGIVSNVINELEVIRTESIEDTDRSNQEIENEQLWSSRDYINKVDSFGTDRFPVGWSNWTDLSDYSRRQLFKHFDEPSQLLGLRLINSREFLENELVNFGIRDRQKKLICDQLDSWMKVHDL*	_no_annot	_no_annot	_no_annot	_no_annot	_no_annot	_no_annot	_no_annot	_no_annot	139	7
GVMAG-M-3300020187-27.fna|Ga0206130_10000469_2	GVMAG-M-3300020187-27.fna|Ga0206130_10000469	MYLVYILVCDNLSYVGMTNDFLNRWLQHNGIISGGAKYTRKKSNWYPICIIDGFLDKSQAMQCEWKLKNKFYKSTSGNKFKLILNHTDRIKYLNSLLKGAKWTKKSPYINTQNLTIFIDKEYEDLIDYPNIEELYWK*	KOG3005 | COG2827	69.7	L | L	Replication, recombination and repair | Replication, recombination and repair	5'-flap endonuclease activity | Endonuclease containing a URI domain	PF01541	46.5	GIY-YIG; GIY-YIG; GIY-YIG catalytic domain	138	7
GVMAG-M-3300020187-27.fna|Ga0206130_10001211_17	GVMAG-M-3300020187-27.fna|Ga0206130_10001211	MDSNSDSNSNSNNKSALENVFDSKESAILFLNWILRANVRKVNKDFNFSLLETSSEEQLIQFMKDTLLDLTLNTKHIAKKKRIAIDNVAFQKLKCKLCDGSPYLTRFPCNEDEYRFTNFSECSNYLINQGKTCFCDN*	_no_annot	_no_annot	_no_annot	_no_annot	_no_annot	_no_annot	_no_annot	_no_annot	138	7
GVMAG-M-3300020187-27.fna|Ga0206130_10002082_6	GVMAG-M-3300020187-27.fna|Ga0206130_10002082	MSFYKREHISEPWFSLIVLGWKKIECRKNHGRFKEMKIGDIIQFLNNDFLQRTISVQIVRKREYSNFKDCLITENLHKILPGMDKYNLNTALSVYRKYYTLEDEEKYGIIAIEFELLDEYLQ*	arCOG03834 | 2SD0R | COG4043	90.5	S | S | J	Function unknown | Function unknown | Translation, ribosomal structure and biogenesis	ASCH | ASCH | Acetyltransferase (GNAT) domain	PF04266	28.5	PUA; ASCH; ASCH domain	123	7
GVMAG-M-3300020187-27.fna|Ga0206130_10001407_27	GVMAG-M-3300020187-27.fna|Ga0206130_10001407	MNNDIFIRFKEILNIIIIYIDEAHAIDEWPIGNSAGVINFKHKSLKDRIGYALKFKKKNKVNIPIYIDNFENDFKNIYKSWPFRAIIIKDKKLVYNSTPVESEYNIIEIYDFLDKCD*	2QS2F | 2QUGZ | 2S5FA | 2SF5K | 2T0HN	82.5	Q | Q | Q | Q | Q	Secondary metabolites biosynthesis, transport, and catabolism | Secondary metabolites biosynthesis, transport, and catabolism | Secondary metabolites biosynthesis, transport, and catabolism | Secondary metabolites biosynthesis, transport, and catabolism | Secondary metabolites biosynthesis, transport, and catabolism	thyroxine 5'-deiodinase activity | thyroxine 5'-deiodinase activity | thyroxine 5-deiodinase activity | Iodothyronine deiodinase | thyroxine 5'-deiodinase activity	PF00837	57.6	Thioredoxin; T4_deiodinase; Iodothyronine deiodinase	118	7
GVMAG-M-3300020187-27.fna|Ga0206130_10004785_17	GVMAG-M-3300020187-27.fna|Ga0206130_10004785	IYKKNKKKKKKKKKKKKKKNKKKKKKKKKYISDMMISLYFDNIVIF*	_no_annot	_no_annot	_no_annot	_no_annot	_no_annot	_no_annot	_no_annot	_no_annot	47	7
GVMAG-M-3300020187-27.fna|Ga0206130_10004028_22	GVMAG-M-3300020187-27.fna|Ga0206130_10004028	MSDSVDSMKWYIAHNKKKKKKIKKMNNKKKKQKK*	_no_annot	_no_annot	_no_annot	_no_annot	_no_annot	_no_annot	_no_annot	_no_annot	35	7
GVMAG-M-3300020187-27.fna|Ga0206130_10001407_34	GVMAG-M-3300020187-27.fna|Ga0206130_10001407	MIYKCRRCGHTEKHKGNFLKHLNRKNICKPIIENIDIETLKLENEEKNLKFTQKSSNNLTNPQYYLENQLPYTNNINESEENFIKLQCEFCKKKYSRIDNLKRHLNSCKRKKETLIKNKNDIHIEVINENKELEIAKKEAEMAKKEAEIAKKEAEMEKKEAEMIKRDGELKMLIQTVVAQSKEEKKEIKEQMELVIGQSKDQLDFMRNQIEILMKNAGNNITNNTDNSITNNDNKQINIHINGFGKEDLSYLTDRYFRELFNIPFSAITQLIEDIHFNPKKPQNWNAKISDDKTSKALVYNAEKEMWVKREKKDVINDMVEKSYNMLDTNFEIQKEAKKLDEKGLRKFTNFMKEYDKGSKDLDKRYETAVREMLMNYKEYHDN*	_no_annot	_no_annot	_no_annot	_no_annot	_no_annot	_no_annot	_no_annot	_no_annot	384	6.69
GVMAG-M-3300020187-27.fna|Ga0206130_10000469_45	GVMAG-M-3300020187-27.fna|Ga0206130_10000469	MDKTTSIKINQIVSLEGIISIDVFKNFKLPDDSKLLLNCHGDNKDSILLNCPNGGILFNSNEVNIESMNYININSSDNIRIISNNIIEIGNIESGILINNENSTIDLNFIDKNHSYIKLSTNNFSLINKNNSIIINDKSFNFKSNKNINFGNSYNSTLKINCNEDTVIIDGNMYINGSLYISNKTICKNISNITSNNNFIFDIKNNPNKNWCIKDDNDNGINYSHNKNVFEFKSKNDYINLECRSINLCNNIDNNNNNYINILDKFYINNNCDIYTQGSIKIDNNLNINDVIKLNNKGYIEVENDIIVNNYHISNLFKYTVGLHYKYSNIQDCIDYIVENEFYKNGPIYISIYPNKDYYENIIINYPNINLIGKYSTINLYGSLNIKCSINKNDILIKN…	_no_annot	_no_annot	_no_annot	_no_annot	_no_annot	_no_annot	_no_annot	_no_annot	558	6
GVMAG-M-3300020187-27.fna|Ga0206130_10001854_1	GVMAG-M-3300020187-27.fna|Ga0206130_10001854	ILFINKDCEYYSKFNNNPIIYNVLLNEGDNNHVVNYIKKKKEANINYKVIDIGGSAEYTSWSHSVIDYIVDINKSDNISENSHIKYFHFDVNFETQWQVLFDYVKINGKFDFCIASHIIEDISLPHVLLNNLKYIAKEGYISFPSKYAELTKMCDNKFLGYIHHRWIFTLKNNKLLGFPKINYIDTCKELTDLGPTKMAYMNLSFFWKNDLEYSIINDNYLGPNQKSVQNYYNELLIDDTNFLKNFTYNRKILDINYLKQTDNIQVIGNVFIFNLNFENLYTDLEFLETNLQLIPFDIYLNRSDNTIGRKNVIFVFIKKDIMKDSLDEIKDSLYRDKVIFSNEYSLSEVYDLIYDNL*	_no_annot	_no_annot	_no_annot	_no_annot	_no_annot	_no_annot	_no_annot	_no_annot	358	6
GVMAG-M-3300020187-27.fna|Ga0206130_10000624_61	GVMAG-M-3300020187-27.fna|Ga0206130_10000624	MNYNFIRDPVTNISYTTTTDKGLSILKKYIKFLNGSGKITFSESPPKILKDDKQNIDRESGFTREGMQSLKDVHPDRDFVCKKGQVEPILCSKPEAYETSSQSSSEDDDVPYYGSKTWEYPCYVDEDNMCYNEDGDLSVVSSNNMIRKLELRFNKIRYEASVRRKKEKENTLSEKDLPLNWWRSMKDSIDTEFGESLLDKYEWSPPIYEKKVLPVDHKDQDDFHTDGDLFGEPNQHFLNQTVRIPNDEKNGPTPRKVLQLALNVGQGIEDKIIEKEWTMYDFIEKKIHLGGKSGVLLPDENGNINCINCENCYNCVNCTNCINCINCIDCEKCVDCDDCKKCTNWKMLWM*	_no_annot	_no_annot	_no_annot	_no_annot	_no_annot	_no_annot	_no_annot	_no_annot	351	6
GVMAG-M-3300020187-27.fna|Ga0206130_10001854_25	GVMAG-M-3300020187-27.fna|Ga0206130_10001854	MLSNSLYQKISLSKIGPVFNLDIILEIIEASNVLINNTKKDDILIFIGQSPNYLSHIVKKYRKTFTVPFSGKVYSDEFSIPTTKNINNYATILNNIGITRKLLDSNNIIFIDHSHTGETPCLFAKIILRCLGYINKYSYKLSDYSDRKFNFINIVSNEQYPSWIKIPSKNYINLIGYLLMPNLVAFANESPPKNSSYKIPRSIPHYPYYKWNELPDYSSLIEGEKLIMKLILFHEFIIKFEKIKLLTQNNITHFHIKILFYFKKILKDIIDNKKHNLSINKDYDFIWSNTQLIDIIDTILNETKFQIKPHICFIKK*	_no_annot	_no_annot	_no_annot	_no_annot	_no_annot	_no_annot	_no_annot	_no_annot	317	6
GVMAG-M-3300020187-27.fna|Ga0206130_10003642_8	GVMAG-M-3300020187-27.fna|Ga0206130_10003642	MSKTLYYICIIALIIFIIYSYYKYSKYWKKILYEPILDPISAKNPLKILDPKNNTLVPNPKHVESLKSSKFIHNSNEPSNLGLAYSLSFWIYIEDWNYKYDRDKKIISWNPNLLVTLGKKVNDLNIIVPIYGATQSDEENKDFTDLKLEAISYKEVPLQKWIHICIILDNRNLDLCINGKLYKSKYLSNVPYLNKKNDIEICPDGGFKGYFSNMKLYQYPLPKNSIIPIIYKHNIITLFKQGPFGRKFPKTLFKKIIDKIQGSVSIDVSVGVGDTEFDAGGSIGENKQDGLLD*	2S5RP	27.5	S	Function unknown	unknown	PF13385	38.8	Concanavalin; Laminin_G_3; Concanavalin A-like lectin/glucanases superfamily	294	6
GVMAG-M-3300020187-27.fna|Ga0206130_10001698_14	GVMAG-M-3300020187-27.fna|Ga0206130_10001698	MINNNNIKYKFYNLYPIWKYLDIFMFLSILLLFICYFCALFLGHIGSFCDISDLGINMPERVLFRFDLSIMGSILMLISLPIHDVISIDIYKYKILKKKKKKFLSNIAYKSQIISGIGIIFIGACNPKESLTFHLFAAICAFGGSFITQFIYNILLYYQDNRKLYMIRCIITSLFFICFILFILGEIDIIPEPFEHILEWILMFNLVLWYSLFRYDFNKFYITLTTA*	arCOG02008 | 2SEVA | 2SW4A | KOG4320	48.5	S | S | S | L	Function unknown | Function unknown | Function unknown | Replication, recombination and repair	membrane | Frag1/DRAM/Sfk1 family | unknown | process utilizing autophagic mechanism	PF10277	50.6	Frag1-like; Frag1; Frag1/DRAM/Sfk1 family	228	6
GVMAG-M-3300020187-27.fna|Ga0206130_10001698_10	GVMAG-M-3300020187-27.fna|Ga0206130_10001698	MNNLNIIENANKKFILLFTLILAMFSGWSPQLLPGHMIKHFDKNRLSQLIVLFGLIFFTLNLLENDDETTPVLSKLKSALILFLGYLIITKQSSQSFILTVVLFCILNIISQIIKSKKNNNIIDEESNNTSESQKNNIEILERLNNLVVFVTLTVIIIGFSQYFIKQYNDHRKASANIFIFLFKFLFEGSADQQLAMGKTIF*	_no_annot	_no_annot	_no_annot	_no_annot	_no_annot	_no_annot	_no_annot	_no_annot	203	6
GVMAG-M-3300020187-27.fna|Ga0206130_10003928_2	GVMAG-M-3300020187-27.fna|Ga0206130_10003928	MFAYENGTLKKTIKNFLDPIDINMNKERFEHEIYEIMKKIFGRTYHKFCNLIITDNRLIITNLYCNKNQISIYQYDKCSNLILDIVYNNYSVKFEFYKNNLFPFHLPSEIKLNNKNYLSVIRNINKNFLELIGIGNDIKCLCCESIICSNNWSPTIKIVSILNEIDKNINYKLLYIYYLHLKVITRKYLNSDLEKTILSYLI*	_no_annot	_no_annot	_no_annot	_no_annot	_no_annot	_no_annot	_no_annot	_no_annot	203	6
GVMAG-M-3300020187-27.fna|Ga0206130_10000580_28	GVMAG-M-3300020187-27.fna|Ga0206130_10000580	MNNNKNKDSINIHNDLSLKKSTIPNAGNGLFTNNSIKKNSIITELAGKLVDLKEYSRLLEKDDIDAKFYSIAIKDKFIIPNRHETSNNKKLGHMINDIGLVKNSELYNIDKINEYVKNIRYINCIFFPIGDKMYIKAIKNIPKNSELLTHYGTTYWLANIANSDSGSKYNEKELKKIIKYFQNRENIEYNNLLNKYY*	2S6K8 | 2S9NF | 2S9YS | KOG1079 | KOG1082 | KOG2461 | COG2940	50	S | B | S | G | Z | H | K	Function unknown | Chromatin structure and dynamics | Function unknown | Carbohydrate transport and metabolism | Cytoskeleton | Coenzyme transport and metabolism | Transcription	SET domain | SET (Su(var)3-9, Enhancer-of-zeste, Trithorax) domain | SET (Su(var)3-9, Enhancer-of-zeste, Trithorax) domain | histone-lysine N-methyltransferase activity | Histone-lysine N-methyltransferase | methyltransferase activity | SET domain	PF00856	25.3	; SET; SET domain	198	6
GVMAG-M-3300020187-27.fna|Ga0206130_10000469_68	GVMAG-M-3300020187-27.fna|Ga0206130_10000469	MKYSKFPKPMGYETIKTHNGEEYTLNEVLEAKTSLDEIMNSSYEFVSNDNIAINEDNILYYVILYESNRYSDFIQPKNILDFFSHIKNLYYSTSNDTEKVVLSCEEFNSLNKTLFKNINIFYKDTNIEPCNKCTICTEKFKPCAQNIVLDCKHNFHKSCIKRWVTEESATCPICKQEIIT*	2QRND | 2QS60 | 2R6FC | 2RGAW | 2RKIP | 2RPWA | 2RTIB | 2RZA9 | 2SDN9 | 2SGET | 2SGS0 | 2SYMF | 2SZ08 | 2T0VV | 2T1NC | 2T2QP | 2T6IS | 2T8MG | 2T9A0 | 2TDDT | KOG0297 | KOG0298 | KOG0317 | KOG0800 | KOG0802 | KOG0825 | KOG0827 | KOG1002 | KOG1645 | KOG1812 | KOG2177 | KOG3364 | KOG4159 | KOG4185 | KOG4430 | KOG4628	63.1	O | S | S | O | O | S | O | S | S | O | S | S | O | S | S | S | O | S | S | S | B | KL | O | O | O | LO | O | E | L | J | O | A | I | K | L | O	Post-translational modification, protein turnover, and chaperones | Function unknown | Function unknown | Post-translational modification, protein turnover, and chaperones | Post-translational modification, protein turnover, and chaperones | Function unknown | Post-translational modification, protein turnover, and chaperones | Function unknown | Function unknown | Post-translational modification,…	Zinc finger, C3HC4 type (RING finger) | RING-H2 zinc finger domain | Ring finger | regulation of NAD+ ADP-ribosyltransferase activity | Anaphase-promoting complex subunit 11 RING-H2 finger | Ring finger domain | RING-like zinc finger | Ring finger | Ring finger | RING-like zinc finger | Ring finger domain | Ring finger | Ring finger domain | zinc-RING finger domain | Ring finger | Anaphase-promot…	PF12861 | PF00097 | PF13923 | PF12678 | PF17123 | PF13639 | PF13445	42.9	RING; zf-ANAPC11; Anaphase-promoting complex subunit 11 RING-H2 finger | RING; zf-C3HC4; Zinc finger, C3HC4 type (RING finger) | RING; zf-C3HC4_2; Zinc finger, C3HC4 type (RING finger) | RING; zf-rbx1; RING-H2 zinc finger domain | RING; zf-RING_11; RING-like zinc finger | RING; zf-RING_2; Ring finger domain | RING; zf-RING_UBOX; RING-type zinc-finger	181	6
GVMAG-M-3300020187-27.fna|Ga0206130_10000624_48	GVMAG-M-3300020187-27.fna|Ga0206130_10000624	MNTKFIIVVFFLIIIISIFNKHDKIEEFYIFSKIGRGLGNVVGGVGKGVGNVVGGLGKGVGGVVGGVGNIVGTIDIVKEPGIWAGRQAEALWNPISKPLEFGRDIIYNYTPNYTIIDRYLEKKNDLVRANKGLPIMKPSKQNLNLKFDYNTNKYGAEFGSNTIGNSIFNKIL*	_no_annot	_no_annot	_no_annot	_no_annot	_no_annot	_no_annot	_no_annot	_no_annot	173	6
GVMAG-M-3300020187-27.fna|Ga0206130_10002696_10	GVMAG-M-3300020187-27.fna|Ga0206130_10002696	MLKKNFSNKNNIFYTQIMNEREQLEPNNIVENIDASLLNKINKKLEGKCSKIGYIQPGSIKILERSIGRIDSSHFSGNIIFDLKLEVLVCSPHQGDKIRCKVLGSNKMGIMCEAKPLLICLSKLHHQDQLEEFASITKNSLIDVEVICSKFELYDTEINVIAKLANK*	KOG3298	26.9	K	Transcription	positive regulation of nuclear-transcribed mRNA poly(A) tail shortening	_no_annot	_no_annot	_no_annot	168	6
GVMAG-M-3300020187-27.fna|Ga0206130_10001698_12	GVMAG-M-3300020187-27.fna|Ga0206130_10001698	MSKINQSITLTIDSHDINSSEFKGIINHLILNFKIIQNINIADKISIHDNNIYIDEGTSILQGAYRWWYSSNRENTISELTRILDKFNNYLLYLNNSKRDINKTRNITVANQKKIELINFYINSLKNEIPDLIKGLENLKETYIEDETLVKKINILIKGFNSQLDMT*	_no_annot	_no_annot	_no_annot	_no_annot	_no_annot	_no_annot	_no_annot	_no_annot	168	6
GVMAG-M-3300020187-27.fna|Ga0206130_10001960_28	GVMAG-M-3300020187-27.fna|Ga0206130_10001960	MLNIYSLNNVRDQKELNKYQIYREVLQKCHHRIKTCSSKGDSFCFYIIPEYIYGIPKYDTLNCANYMINKLNKNGFNVNYTYPNLLYISWQHVPSEINRKIKEKLNLNSSDKNNKIDNNTNNNTLNYRYIDDYKHSKNFMNKLNNNRSNTININ*	_no_annot	_no_annot	_no_annot	_no_annot	_no_annot	_no_annot	_no_annot	_no_annot	155	6
GVMAG-M-3300020187-27.fna|Ga0206130_10000469_5	GVMAG-M-3300020187-27.fna|Ga0206130_10000469	MKRKLLYYEDINYMYFRKIIKTLFPKNISYKYMIYTLSIFHMIGTLLIIFGIFFSPKYLIIYIIYLSCILISYKLFDSYCFMTLLSNYYSGKSSTFLPVKMSTAIKSVIINYLLAIIAIINPKLSLYYFIKYLFS*	_no_annot	_no_annot	_no_annot	_no_annot	_no_annot	_no_annot	_no_annot	_no_annot	136	6
GVMAG-M-3300020187-27.fna|Ga0206130_10001484_6	GVMAG-M-3300020187-27.fna|Ga0206130_10001484	MSNNNIGESYSKNEINNNSNDIVENSSNNEINNNLNDIIKQVSSCNEFKDIMKNISGKLQELDIIKSNNIEDESFDSTSKQSIEEDNNLDDYMISYFLSKNGDNICDCVDKLNINLEKIIDILNKNNI*	_no_annot	_no_annot	_no_annot	_no_annot	_no_annot	_no_annot	_no_annot	_no_annot	129	6
GVMAG-M-3300020187-27.fna|Ga0206130_10000580_22	GVMAG-M-3300020187-27.fna|Ga0206130_10000580	MNIKNIIREYIQYDNLIIKEESKLKKIKKKREELSSEITNYFDKENKLNIDIKAGDSKLSCKESITYSNLNQSFIKKHINSYFKENYKNMSENNVNKLSESIFNHILNSRIEKKKIVLKRI*	_no_annot	_no_annot	_no_annot	_no_annot	_no_annot	_no_annot	_no_annot	_no_annot	122	6
GVMAG-M-3300020187-27.fna|Ga0206130_10003928_5	GVMAG-M-3300020187-27.fna|Ga0206130_10003928	MLRIKLYLNLKIKIINAIMNKLTKAKNTGIGAVEIGQNYVGRRHIRFDNNGNYPYGSIEYIMNELDLLKKTVDNLL*	_no_annot	_no_annot	_no_annot	_no_annot	_no_annot	_no_annot	_no_annot	_no_annot	77	6
GVMAG-M-3300020187-27.fna|Ga0206130_10001263_10	GVMAG-M-3300020187-27.fna|Ga0206130_10001263	MSITIESLTTNIKNAISLADTTYLNNKTTNFQSEIDIKGSFISAAQQHQM*	_no_annot	_no_annot	_no_annot	_no_annot	_no_annot	_no_annot	_no_annot	_no_annot	51	6
GVMAG-M-3300020187-27.fna|Ga0206130_10002082_9	GVMAG-M-3300020187-27.fna|Ga0206130_10002082	MYNKIKNPISNRYVNINTKLGKKIIKMYLLHGGSNPSNGGPGPRTIIDDATRDRLWLLLATPPKTEWKTKDFMKLIANQAAGTNQDIINLIDALQIKDLFSYPLGMKVFTPGSASGNEMAKFFTWVGIDVTSENRDRAYWNSIILRLNNQNRQDLEEPAFKLDCGVIIDHPLYFQIHNKKGRIAEKGIYNAWNNGYRYGVKILEGPQEGKIWHLAYNYLIDADTTRPPPPPIKFSNGDKVVITGTNTAGGFGGVAGAQFDGLIGTIRSVLPGSDYQDNTNRYQVKLPDIVTLQTFPENKLNPYIGDDDDDDDDPSPPPPPPPPPPEDNEVKFAVGMKVSINGTKTGYDGQNGSVTEVLGIPANATDGKRRCVVRLSSGQFARFREDVLTPITIFKVNDN…	2QQ2D | KOG3671 | 30K2H	35.1	S | T | S	Function unknown | Signal transduction mechanisms | Function unknown	structural constituent of cell wall | positive regulation of Arp2/3 complex-mediated actin nucleation | unknown	_no_annot	_no_annot	_no_annot	804	5
GVMAG-M-3300020187-27.fna|Ga0206130_10001625_18	GVMAG-M-3300020187-27.fna|Ga0206130_10001625	MILEKASIEQQNILNLIQDHNVTVDAVAGSGKTTTNLHIAKSYQKKKILLLTYNKDLKFDSRNKALLLNLDNLEVHSYHSFCVKYYYKKAFDDNGIIKIVSDKNKFLNEKKYSFDIIIIDEIQDLNCLYFELMCKILSDNNNKDNRICLLGDRNQCINSWNNSDWRYIKYSNILFNFNSYNWNIANLSVSFRLTIPISNFINFCMLNENRINSIKLGDKPKYIICDTFNLIDKFNSKSYNEVKKYLNMGYKYEDFFILAPSVKGGKKYDPPIRQLANLLSINGIPIYVPSSDDVELDKEELFGKIVFSTFHQAKGRERKVVLVFNFDESYFTFYARNKNPFKCPNELYVACSRSLEKLTLFHHYQNDYLNFLIKDNLLEYCELDIDLPIIINYNKNSKS…	arCOG00787 | arCOG00798 | arCOG00802 | 2RE2I | KOG2108 | COG0210 | COG1074 | COG1112 | COG2026 | COG2887 | COG3972 | COG3973	482.5	L | L | L | S | L | L | L | L | DJ | L | L | L	Replication, recombination and repair | Replication, recombination and repair | Replication, recombination and repair | Function unknown | Replication, recombination and repair | Replication, recombination and repair | Replication, recombination and repair | Replication, recombination and repair | Cell cycle control, cell division, chromosome partitioning;Translation, ribosomal structure and biog…	UvrD REP helicase | PFAM UvrD REP helicase | UvrD REP helicase | AAA domain | ATP-dependent DNA helicase activity | DNA helicase | ATP-dependent DNA helicase activity | Superfamily I DNA and RNA helicases and helicase subunits | Addiction module toxin, RelE StbE family | Belongs to the helicase family. UvrD subfamily | protein homooligomerization | AAA domain	PF13245 | PF04851 | PF00580 | PF01443	43	P-loop_NTPase; AAA_19; AAA domain | P-loop_NTPase; ResIII; Type III restriction enzyme, res subunit | P-loop_NTPase; UvrD-helicase; UvrD/REP helicase N-terminal domain | P-loop_NTPase; Viral_helicase1; Viral (Superfamily 1) RNA helicase	690	5
GVMAG-M-3300020187-27.fna|Ga0206130_10005644_2	GVMAG-M-3300020187-27.fna|Ga0206130_10005644	MSNKKLIYSWNLNNPTNISLLNPNQSVSIDKINDYVLIEINQNRSTPGIILNKKFVLQSDKIYLLEVNGLASREKSAFLFAADKDSDSSSTKRLIENYTYVSSDKFNQSACAGWCCNYVSNVEIGILVTNPKIGDKIYLKEIKLYEAETLENNEKNELDCHSLNNNNILENHSMEENIINILDKLSNNLSNTSNVDIESNKYELNVPKEVESCVFEKSNQYQLDLVIDKEPVTFMNEEDIINACCEDESNENISNVGKNTNCLKNSYSAHKDIKSNYKLCNLFELPRCYHDDFKLKNIAESFILDHDINVNKNTNLPSGWCFFGQFMSHDLTFNSNTAPFFDLYSIYGNPDIKYLFSNNKFILGNNNTDLYRNLDGTPIIPDPRNDDNYICAQLHVLFL…	KOG2408 | 2Z7JE	290.1	I | S	Lipid transport and metabolism | Function unknown	peroxidase activity | Animal haem peroxidase	PF03098	38.7	Peroxidase; An_peroxidase; Animal haem peroxidase	688	5
GVMAG-M-3300020187-27.fna|Ga0206130_10000580_13	GVMAG-M-3300020187-27.fna|Ga0206130_10000580	MIDKKIYKILILIFLFIFGILYNKLTLYENFAENILDNNTKIHNNDTVKQKKIDIIENYSNMIDNYDKIEDNFTKNMGNQLIKLSNPGKDSYVIQQTGKIDDDSVKNYYPIQISTIKPNTSYKVSSWVSYTDDWDGKYNIYNLVFDTDYGKTKVLSEKGTVIDRKKVQNLLWELREYSFNSPVDSTKNLKILLGYDANNKNGYRYFTDLELFRDYPLIPKLPIAEGIISFHSTHLDKSKNLNSSIWKDLTMEGNDIKFDSNIDNSDKQINISNNKGVGSNSISIMPKISDFTIFWSGEFETFTSGLLFHLKNLSYEILISIQNYSNESYLVVSVKDYFHVRTKNKKILWKNLSFQPGIITKYTQFCLISKDSKIELFVDGKNYYPNTFDYVEVLEPKLD…	_no_annot	_no_annot	_no_annot	_no_annot	_no_annot	_no_annot	_no_annot	_no_annot	684	5
GVMAG-M-3300020187-27.fna|Ga0206130_10000624_24	GVMAG-M-3300020187-27.fna|Ga0206130_10000624	MKSILQISDNYNLIITIIVVLFVYGCIYANILGVNFKEYIDNNWVSLKNNIFILPFSGFLGKGKGKNIFSKTIYNIYTFFHSIFKNFISFFIKPFVFFFEIVSKLLKNITNTLLKFRIMAQVFRNLFQRTVEKTADTLSNSYAAIIYLQEKLKVIIKKQSALFALFNEYNKSMNFILYSFIKGPIPKFAAWMPKYATMMMAFLGACVACIVGGPFTKIVTCPVCAVCFDEDTLIDMEDNSNKRKIKDIFIGYNIKEGGKIKGIINIQSKNIDMYSYNNVLVSGSHLVYENSIWKRVENSDIGKKILYNDNKNLICLITENNKIYSNNIIFSDYQETNDISIRYNISNMILNYLNYKNLSNKANYLPDMGEINNYSYNLGFSKNTIIQINKNKFKYIQDI…	_no_annot	_no_annot	_no_annot	_no_annot	_no_annot	_no_annot	_no_annot	_no_annot	505	5
GVMAG-M-3300020187-27.fna|Ga0206130_10001484_11	GVMAG-M-3300020187-27.fna|Ga0206130_10001484	MKLIIILYVCIALFFIFHNLLTYKHIKEPFYDYLNIPIGNTYCHRKKINNNFINIKNNTGIDIDDLYNYENPILTNFNLSNDNKFKFSKDTLEIINIFDIIKQICHKKTNNKYVKLENTNNSIYNYHYTKFDATRLLKSIQYIEKKIIHLYKIEIKNNLKKYYCASLKICYPYVITRKLIKIEKSINSNDLRYTFLIEIIINNRSSSQIFKIILESLGTKNLINSIKIIGSRNSDELLKTKPYDKSDKYVNIYTKFNDSKYNAHKDYLRSSDEKKIIFNNQLNNKILKKKISNTLSNYICYGSKNASNINDCEIDINRYGLTTYKGKWDRLCISNSQCPYYKKNKNYPNTRGGCIDGWCEMPLGTKKLSPHHINPDSYPLCYNCKNENNKECCLKQKNP…	_no_annot	_no_annot	_no_annot	_no_annot	_no_annot	_no_annot	_no_annot	_no_annot	426	5
GVMAG-M-3300020187-27.fna|Ga0206130_10002082_12	GVMAG-M-3300020187-27.fna|Ga0206130_10002082	MTQKKIYEWFSNNNTIITKPKLFKKYFYLKWNDYNDYDVIWCDTKPINFSYEKKINLKGYNEEIVLLGNIIYSKETVSLISNKDNFTTNNISFLKSHLQKCIRLGLIDKSIITAYLLMENNMIEFLRRLPIIILEDVHIIQDIDIIVWFMIMSDIITIPESFKKWCLYLIKYLCKYNKKNFYNKSLENVNYNNLDNLKDRDKSTIYSLMIRKSYGGMNGDILMINFLIENWIKNLNNNFVLEKINPKNITILNSLHPDLYELSAVDFHCYPKILNILQNHYPQYNIETIKNTIWIKSSSINYRTLNINTDELLNECWDTIKYKLFKIQKKFILNNIR*	2S5HM	150	S	Function unknown	unknown	_no_annot	_no_annot	_no_annot	338	5
GVMAG-M-3300020187-27.fna|Ga0206130_10002628_9	GVMAG-M-3300020187-27.fna|Ga0206130_10002628	MDYEKILNLSYKGGNIHKLIGTELKVLCKPGMRLFEIQNNIESRIKELSEFDPLNPTKAGIAFPVGLSLNEIAAHDTPDKNDFRYLTKNDVLKVDYGINLQGVIIDAAQTISFNEKYDNLLEASRSARDLAIKMSGPDAVLGDIGTYVQEHIESFEIDLDNKNYQIKSIKNLTGHSIDIYQIHGKKSVPNFKIDYPVRMKSNEIYAIECFTSTHNNILKELPNCSHYMIDYTKDYRNLQMGTKDRKFLDTIEQNFSTLAFCKKWLDDLKISKYDRFLKSLSQQGIIKKYPPVSDIKGSYTAQFEHTIGITDKGTIIFS*	arCOG01001 | KOG2738 | KOG2775 | KOG2776 | COG0024	362.4	J | E | J | J | E	Translation, ribosomal structure and biogenesis | Amino acid transport and metabolism | Translation, ribosomal structure and biogenesis | Translation, ribosomal structure and biogenesis | Amino acid transport and metabolism	Removes the N-terminal methionine from nascent proteins. The N-terminal methionine is often cleaved when the second residue in the primary sequence is small and uncharged (Met-Ala-, Cys, Gly, Pro, Ser, Thr, or Val) | metalloexopeptidase activity | metalloexopeptidase activity | Proliferation-associated protein | Methionine aminopeptidase	PF00557	97.4	; Peptidase_M24; Metallopeptidase family M24	319	5
GVMAG-M-3300020187-27.fna|Ga0206130_10001854_31	GVMAG-M-3300020187-27.fna|Ga0206130_10001854	MKKNEAFSNKDFNPFKICFITAIYGGYEKSCKKFVRQTIDTDFICFTDNNNIINNGWIIDTTPYHLINKSSIDDDSFINSLSNNKHTFNIAKYYKQAFSNIPILQKYDVIVWLDGTIEIIYDKTSEYILKNIYKHKIIGWHHERRGGFLDKEVEASHFFRYTSTYWNGQLQPYQDVDGQYKSYLEDGYNDLFFKNIKSHTPHMGVWITCFVALLHKDKDVNEFLNKWYLQTLKYTTQDQIGFPYVCQKTNLIPFTLPNEEIYGDHPHYSTMFYIKNNHGQ*	_no_annot	_no_annot	_no_annot	_no_annot	_no_annot	_no_annot	_no_annot	_no_annot	281	5
GVMAG-M-3300020187-27.fna|Ga0206130_10000469_44	GVMAG-M-3300020187-27.fna|Ga0206130_10000469	MDKIEITTMTIPKNSQPIDDKDKVVISDILNNFSSFCHINKKVSVRQESIGFRNDPPESDIIDNINKTLISDFIPGTDKKTFHLPYNKIDRKIFFSKKDNTYTGFLLASYDIDLLKPYFESKYWRSDQKFNEIKYKTILNTTEKVKEKFHCDVKLVWLELLCVKVEFRKNNISKILVDKLIEDVVNTYGNDESVHYIIIAIDIPGTSNDWYNLSLANFYEKNFNFKISYGTGMEIISGGTQLGYIQLKREGDIFYQTI*	_no_annot	_no_annot	_no_annot	_no_annot	_no_annot	_no_annot	_no_annot	_no_annot	259	5
GVMAG-M-3300020187-27.fna|Ga0206130_10001211_3	GVMAG-M-3300020187-27.fna|Ga0206130_10001211	MIPKIIHQIYWDFGGSNKPPPNEWIKYSKIIKNNHKNWKYILWNEESCFFLLKKYYPWFLKTYLDYQYPIQKADSIRPFILYHYGGIYFDMDFVCLKNIDNFFKKKGVYFLESSTTQGLTNSLMASSKRHPFWQKIIIDMIDNKKKKIYQNHHLYIMKSTGPYLITNSIKSYNGSDLYILPKEIFNPCDICNKNCDNLHNDKIYCYTKNSKSWSKFDTNMLNNLYCLLQI*	2QS3D | 2QW2I | 2RH41 | 2RJ0F | 2RWP2 | 2RYRQ | 2S02F | 2S0PY | 2S0TG | 2S433 | 2S4FC | 2S7B8 | 2S8M2 | 2S8XC | 2SCMT | 2SICC | 2SJG8 | 2SPPM | 2SUQT | 2SX2G | 2SZCJ | 2T5QD | KOG1928 | 32VHJ | COG3774	177.3	M | M | S | M | S | M | S | S | M | M | M | S | M | M | S | M | M | M | S | S | S | M | L | S | M	Cell wall/membrane/envelope biogenesis | Cell wall/membrane/envelope biogenesis | Function unknown | Cell wall/membrane/envelope biogenesis | Function unknown | Cell wall/membrane/envelope biogenesis | Function unknown | Function unknown | Cell wall/membrane/envelope biogenesis | Cell wall/membrane/envelope biogenesis | Cell wall/membrane/envelope biogenesis | Function unknown | Cell wall/membran…	mannosyl-inositol phosphorylceramide biosynthetic process | glycolipid 6-alpha-mannosyltransferase activity | Glycosyltransferase sugar-binding region containing DXD motif | Glycosyltransferase sugar-binding region containing DXD motif | unknown | Glycosyltransferase sugar-binding region containing DXD motif | Glycosyltransferase sugar-binding region containing DXD motif | Glycosyltransferase sug…	PF04488	68.4	GT-A; Gly_transf_sug; Glycosyltransferase sugar-binding region containing DXD motif	231	5
GVMAG-M-3300020187-27.fna|Ga0206130_10003928_22	GVMAG-M-3300020187-27.fna|Ga0206130_10003928	MYNTIYNPKTRRKVNIYSKLGKQIIRNYLKIVGGGHHNYENTTPWEILGVPIDINITKQEVNKAYHAADTAAASASTDPHVHKGAPGDIGNIVQFFTFTRVGIAANTERQNYRNCITPTWTSGPIKGNTYTFRNPWYVAGSGSGSGSGSGSGTGTGTGTGTGTGTGTGTGTGTGTGTGTGTGTGTGTGTGTGTGTGTGTGTGTGTGTGTGTGTGTGTGTGTGTG	arCOG14833 | 2QU0K | 2R6TR | 2R7X9 | 2RCT3 | 2RM20 | 2RPN2 | 2RS7P | 2SXIP | 2T3MU | 2T8R2 | 2TDZT | 2TDZU | 2TH7E | 318KN | 32D7N | COG1985	44	S | S | S | S | S | S | S | S | S | S | S | S | S | S | S | S | H	Function unknown | Function unknown | Function unknown | Function unknown | Function unknown | Function unknown | Function unknown | Function unknown | Function unknown | Function unknown | Function unknown | Function unknown | Function unknown | Function unknown | Function unknown | Function unknown | Coenzyme transport and metabolism	unknown | cell wall organization | unknown | unknown | unknown | unknown | unknown | unknown | unknown | unknown | unknown | unknown | unknown | unknown | unknown | unknown | Converts 2,5-diamino-6-(ribosylamino)-4(3h)-pyrimidinone 5'-phosphate into 5-amino-6-(ribosylamino)-2,4(1h,3h)- pyrimidinedione 5'-phosphate	_no_annot	_no_annot	_no_annot	224	5
GVMAG-M-3300020187-27.fna|Ga0206130_10005530_1	GVMAG-M-3300020187-27.fna|Ga0206130_10005530	MNSDILNQKYCTLINIHLKNKKKNNKITEAIAYQLNNLSNVEIKIISIINSIQLTLNNELNKDCDLSNIILGLIYLYNSKIIIYNLPSMLNKVNYNNRPCVHVLFGETVSQLTSVSLVTECFELIGSEIDEGIKYNNILTLCDININEDIIICINNNDNIKENLEKLLKLSIKELYNKAIDICLNYYNINDSSKKDEIKKHIKYKFDLE*	_no_annot	_no_annot	_no_annot	_no_annot	_no_annot	_no_annot	_no_annot	_no_annot	210	5
GVMAG-M-3300020187-27.fna|Ga0206130_10000469_57	GVMAG-M-3300020187-27.fna|Ga0206130_10000469	MNECLNKKVVLIGNTSVGKSCIIHRKTRNQFSNYSEPTIGAAYSNIPINIDDKIINLNVWDTAGQERYKSLAPMYFRGARVAIIVFDITSKESFEGSKSWFNEIKRMSLKTNMFFLVGNKCDMNDYREVTTEEANMFAETNKLKYIETSAKSAYNIENLFYNIGKELILDDTENMKNYDSLNNIFFETKKIKHKEFCGYKLPELFCTII*	arCOG00362 | arCOG05343 | arCOG06769 | 2QT3S | 2R3HS | 2R99P | 2RA0B | 2RXD4 | 2S1CK | 2SCF1 | 2SG56 | KOG0070 | KOG0071 | KOG0072 | KOG0073 | KOG0074 | KOG0076 | KOG0078 | KOG0079 | KOG0080 | KOG0081 | KOG0083 | KOG0084 | KOG0086 | KOG0087 | KOG0088 | KOG0091 | KOG0092 | KOG0093 | KOG0094 | KOG0095 | KOG0096 | KOG0097 | KOG0098 | KOG0393 | KOG0394 | KOG0395 | KOG1673 | KOG1687 | KOG1707 | KOG349…	209.4	K | S | S | S | S | S | S | S | S | S | S | BDLTU | L | K | J | KLT | L | O | S | T | S | DKT | KLT | Q | J | E | A | CO | O | BDLTU | S | A | J | F | B | K | G | S | C | F | L | P | S | E | P	Transcription | Function unknown | Function unknown | Function unknown | Function unknown | Function unknown | Function unknown | Function unknown | Function unknown | Function unknown | Function unknown | Chromatin structure and dynamics;Cell cycle control, cell division, chromosome partitioning;Replication, recombination and repair;Signal transduction mechanisms;Intracellular trafficking, secre…	TIGRFAM Small GTP-binding protein | Ras family | Ras of Complex, Roc, domain of DAPkinase | GTP binding | Ras family | Ras family | Ras of Complex, Roc, domain of DAPkinase | GTP binding | unknown | ADP-ribosylation factor family | Ras family | GTP binding | Belongs to the small GTPase superfamily. Arf family | GTP binding | GTP binding | GTP binding | GTP binding | GTPase activity | GTPase activ…	PF00025 | PF04670 | PF01926 | PF00071 | PF08477	185.1	P-loop_NTPase; Arf; ADP-ribosylation factor family | P-loop_NTPase; Gtr1_RagA; Gtr1/RagA G protein conserved region | P-loop_NTPase; MMR_HSR1; 50S ribosome-binding GTPase | P-loop_NTPase; Ras; Ras family | P-loop_NTPase; Roc; Ras of Complex, Roc, domain of DAPkinase	210	5
GVMAG-M-3300020187-27.fna|Ga0206130_10000624_33	GVMAG-M-3300020187-27.fna|Ga0206130_10000624	MKNIAIIGSGGHSKIIVDLITELNIYKIIGFYDDNPNSKLYDIKYLGKIKNIDESIENVIIGIGNDTIRKNIYEENKNLNWCSLIHPKSIVSKNATIECGTVICAGAIIQTEAKIGKHCIVNTNCNIDHESIIGDFTSICPSSTICGQVNIGNLTFIGANSTIIQKIKIGNNCIVGAGSVIIHNINSNSKIVGNPGKKIIIV*	arCOG00666 | arCOG00668 | arCOG01847 | arCOG01848 | arCOG01849 | arCOG01850 | arCOG01854 | 2QRGY | 2QTES | 2QV70 | 2R0U0 | 2S7GK | 2SRKR | KOG3121 | KOG4750 | 33KCH | COG0110 | COG0663 | COG1043 | COG1045 | COG1207 | COG2171	84.1	JM | M | E | E | S | S | GM | M | S | M | S | S | S | G | E | S | HJ | G | M | E | M | E	Translation, ribosomal structure and biogenesis;Cell wall/membrane/envelope biogenesis | Cell wall/membrane/envelope biogenesis | Amino acid transport and metabolism | Amino acid transport and metabolism | Function unknown | Function unknown | Carbohydrate transport and metabolism;Cell wall/membrane/envelope biogenesis | Cell wall/membrane/envelope biogenesis | Function unknown | Cell wall/membra…	COG1208 Nucleoside-diphosphate-sugar pyrophosphorylase involved in lipopolysaccharide biosynthesis translation initiation factor 2B, gamma epsilon subunits (eIF-2Bgamma eIF-2Bepsilon) | Transferase hexapeptide repeat containing protein | COG1045 Serine acetyltransferase | COG0110 Acetyltransferase (isoleucine patch superfamily) | COG0663 Carbonic anhydrases acetyltransferases, isoleucine patch su…	PF00132 | PF14602 | PF17836	64.3	HEXAPEP; Hexapep; Bacterial transferase hexapeptide (six repeats) | HEXAPEP; Hexapep_2; Hexapeptide repeat of succinyl-transferase | NADP_Rossmann; PglD_N; PglD N-terminal domain	203	5
GVMAG-M-3300020187-27.fna|Ga0206130_10004785_3	GVMAG-M-3300020187-27.fna|Ga0206130_10004785	MLNLFQSTFLISSLFFFIWIITNTYYSLFFKKKKNNIEKNKQKRKIFMGLILIIFGIMKLYNLSKFVKIFGKYDIISNKFNLYGYLYPFIEILLGILILKNYYINPTLNFIIILMIISIISVILSLIKGEKLRCGCLGSFFHMPLSYVTLFENILMLIMSYKIK*	30IRT | 30IU7 | 32ZYX | 33A57 | 33EQT | 3494Y	43.8	S | S | S | S | S | S	Function unknown | Function unknown | Function unknown | Function unknown | Function unknown | Function unknown	Methylamine utilisation protein MauE | Methylamine utilisation protein MauE | Methylamine utilisation protein MauE | Methylamine utilisation protein MauE | unknown | Methylamine utilisation protein MauE	_no_annot	_no_annot	_no_annot	165	5
GVMAG-M-3300020187-27.fna|Ga0206130_10001625_4	GVMAG-M-3300020187-27.fna|Ga0206130_10001625	MQNIVNDNTLIPKDNTPNLINPDIKDSNPNIDNNNLKLINLKKIFKIIDIDISTLEDIKNIEIERNVLLNENINNNFNKLLEECKDIYSSSKLTSLHNNRESKQKFPGINLLRQILKCNNLKLTPKITSYGYNKNTGKKLIKRSYIIIKIQ*	_no_annot	_no_annot	_no_annot	_no_annot	_no_annot	_no_annot	_no_annot	_no_annot	152	5
GVMAG-M-3300020187-27.fna|Ga0206130_10000624_14	GVMAG-M-3300020187-27.fna|Ga0206130_10000624	MFKGVKPLIDWNDAGPRINYYLSNEDVIITLLLQIGNALDSLHINGYNHGDCTLDNIGVYNNKFMLFDFNSGSLNGLPYFDIRSLFKSIISKAELNESASFIISYLKDKSITNGNELTTNVIEYCNLYNKDIENLRLLVPKLK*	arCOG01185	26.1	F	Nucleotide transport and metabolism	Required for the formation of a threonylcarbamoyl group on adenosine at position 37 (t(6)A37) in tRNAs that read codons beginning with adenine. Is a component of the KEOPS complex that is probably involved in the transfer of the threonylcarbamoyl moiety of threonylcarbamoyl-AMP (TC-AMP) to the N6 group of A37. The Kae1 domain likely plays a direct catalytic role in this reaction. The Bud32 domain…	_no_annot	_no_annot	_no_annot	144	5
GVMAG-M-3300020187-27.fna|Ga0206130_10000580_32	GVMAG-M-3300020187-27.fna|Ga0206130_10000580	MKYYYNFYLSVLQGFYIFYMFNYFKTTYTINHPFESIITKNIDFIKHPINKGIYENKICQLGNLVGYLLLIWFIIRNLIPFKLIYIKKINNLIIYSILIACLIMNFNAFIYFFPLFIINQFYEIH*	_no_annot	_no_annot	_no_annot	_no_annot	_no_annot	_no_annot	_no_annot	_no_annot	126	5
GVMAG-M-3300020187-27.fna|Ga0206130_10002082_7	GVMAG-M-3300020187-27.fna|Ga0206130_10002082	MKTYYLDKTEDFENLKKEYSTIIIQFSASWCGPCKRITPIIQNYLVPIENDSIVYLYCDIDAHDALAQDFSVNSIPCFSIIKNKKDENGYINTEIAPLSICSGLSDIIIYLEQNNIYLNR*	arCOG01972 | arCOG01974 | arCOG01976 | 2S19K | 2T1K7 | KOG0191 | KOG0907 | KOG0908 | KOG0910 | KOG4277 | COG4232	51.5	O | CO | CO | O | O | CO | CO | J | O | CO | CO	Post-translational modification, protein turnover, and chaperones | Energy production and conversion;Post-translational modification, protein turnover, and chaperones | Energy production and conversion;Post-translational modification, protein turnover, and chaperones | Post-translational modification, protein turnover, and chaperones | Post-translational modification, protein turnover, and chaper…	Thioredoxin | Thioredoxin | Thiol disulfide interchange protein | Thioredoxin-like | Thioredoxin | cell redox homeostasis | cell redox homeostasis | protein-disulfide reductase activity | glycerol ether metabolic process | peptidyl-cysteine oxidation | protein-disulfide reductase activity	PF00085 | PF13905	60.3	Thioredoxin; Thioredoxin; Thioredoxin | Thioredoxin; Thioredoxin_8; Thioredoxin-like	121	5
GVMAG-M-3300020187-27.fna|Ga0206130_10002082_18	GVMAG-M-3300020187-27.fna|Ga0206130_10002082	MATRGLNKLMNKVASKQIQEELNVEKKVKTGNIIELIKIPKSLCEFLDKPYGVEISKFDLEKEIFDYITYNGLDIGNKRMFKADKKLAILLNVKEKDIVDQMNLKLIIKKLLLN*	_no_annot	_no_annot	_no_annot	_no_annot	_no_annot	PF02201	25.2	; SWIB; SWIB/MDM2 domain	115	5
GVMAG-M-3300020187-27.fna|Ga0206130_10000580_39	GVMAG-M-3300020187-27.fna|Ga0206130_10000580	MFDKESNDGNIEYKLNLSNMSEIKFQKYSTQLKYRILEGNGIAIYIIGISDNGFIFGISHYEINNTINLFNYICKNVNCKIDLILKCQYNNKFFLVIKVSCLFNINNLPYLI*	arCOG01562 | KOG0463 | KOG1143	86.7	J | J | G	Translation, ribosomal structure and biogenesis | Translation, ribosomal structure and biogenesis | Carbohydrate transport and metabolism	protein synthesis factor GTP-binding | GTP metabolic process | GTPase activity	_no_annot	_no_annot	_no_annot	113	5
GVMAG-M-3300020187-27.fna|Ga0206130_10002082_25	GVMAG-M-3300020187-27.fna|Ga0206130_10002082	MTNFKLFINQFPNNIIDLICLPKYMYLPSHTSLEKMCLKKTFDLISLVNNQIKYLIQEYNYQRNYSTESSLWKKYRYKECKEYKFILFHNNIKKNINIPYDEEKIKIKYNII*	30R08	27.5	S	Function unknown	unknown	_no_annot	_no_annot	_no_annot	113	5
GVMAG-M-3300020187-27.fna|Ga0206130_10001625_10	GVMAG-M-3300020187-27.fna|Ga0206130_10001625	MNGNDCCICFSNLDKIFTITTSCKHTYCLNCFLNLNMFKCPICRYNFEIDLPEKIKLIIINNLKTKNESNSSNNLFNFNFTDFPPLS*	2STN1 | KOG0298 | KOG1039 | KOG4159	30.7	O | KL | L | I	Post-translational modification, protein turnover, and chaperones | Transcription;Replication, recombination and repair | Replication, recombination and repair | Lipid transport and metabolism	Prokaryotic RING finger family 4 | ATP binding | protein ubiquitination | histone H2A-K13 ubiquitination	PF00097 | PF13920 | PF14634	30.3	RING; zf-C3HC4; Zinc finger, C3HC4 type (RING finger) | RING; zf-C3HC4_3; Zinc finger, C3HC4 type (RING finger) | RING; zf-RING_5; zinc-RING finger domain	88	5
GVMAG-M-3300020187-27.fna|Ga0206130_10000580_14	GVMAG-M-3300020187-27.fna|Ga0206130_10000580	MNYKRIYEILILIFLCILGILYNKLTLYENFTENIIDNHKT*	_no_annot	_no_annot	_no_annot	_no_annot	_no_annot	_no_annot	_no_annot	_no_annot	42	5
GVMAG-M-3300020187-27.fna|Ga0206130_10001854_8	GVMAG-M-3300020187-27.fna|Ga0206130_10001854	MSNHGKGNRQSDWLIEQNFYTYPTPIRGNNFINGSYDHNSDLDTWNTYGYAIFENFNNKSYKFSSIRIITKNINNKFSDPGYCKFEVFGKNKQNLWISLDKFKVGKTDESFDYADITDVPNLTQENIIYLTRNFENNKFYYSYLIKNIENTENFKFPIIEIEWDYNTTTTTITNSATTGNYLLQYSPYYDVMNAIDIQHTAFSHFSSENIVISIKQNGQSIASKLYKLVPNGGKLQITDLLLDTNINDVTFNIQLKPVLSSLYAPFSFVILASDIEEILFNPTINNPEIDNTNSSFTNTKLLYGNNFENTLITQLESIGNSIFTIDTPIKVTLKEGGITPDPLVFNQLIIGSEKKITLGPILLTREPNDSSSVLLEYEYESEIYNWIIPSDQIKPATDM…	_no_annot	_no_annot	_no_annot	_no_annot	_no_annot	_no_annot	_no_annot	_no_annot	1195	4
GVMAG-M-3300020187-27.fna|Ga0206130_10001263_7	GVMAG-M-3300020187-27.fna|Ga0206130_10001263	MSITIEELTNTINNAVSLGSSTKFNSDTSTFQTQIDNKIAPITNGSLTSVLSNNLTPSKILVSDNNGKLSTSTIDSSKLLFLKDITSNVQGQLNSKQSTINGSINSILNSNFVPGKAIITNNTGELESSTLDTTQLDFLSNISTDLQTNIDFLLISSNNLNTLCINSNNEIKKWNYPSNIISITSLSSLPTTIIFVKDKMCSVRLKMDNDLYTTNISDLISEIIITPQGESAINLNLLSSGIVIDINNSTIDFNYQATSEVQHDITIKLKSPNILNLGVTIYTCNISVLQSNIFSFPLTLTSTTKNSPYDISDITVGETITMTSTFSEALNSSIIPNIVINDTSSNLLIISSNISGSDVIYSFTIANDADHSGTITLHLGDVSHNYNWATGLLTANSHI…	_no_annot	_no_annot	_no_annot	_no_annot	_no_annot	_no_annot	_no_annot	_no_annot	839	4
GVMAG-M-3300020187-27.fna|Ga0206130_10000580_6	GVMAG-M-3300020187-27.fna|Ga0206130_10000580	MYLKIVNPLTNRKVNINSKLGIIILKKYINNLQKEGGSNIDEEWEIVDEEEESTNLFNGNIEIKDISSDGIELPLRRVASVDTYKIKEEIDSVPRALTSVNSSDVTEEIESKIRSEYNRLHFYDREGRLKGQLALNKDILWRDSVAEVSINQYGVKIATAYVNRTLTEPGSGHLFLGMFGTVTRLQLQLDAIIKINRIQHSFCRNHIISYALRNPIDDNRRVQGYEEYNPQNIFEERSAPIRDANPVSDHNALVSEFLCVDNRKFIIITFNLQGFSHYDQAGLTEQFYTKLDNFMSTINNYLFEERIIFMFQEIVLREGKQHVELIINALKERINSYLDDRNLGSSRPDYVFIYDGFTSMIMYNKKCFRLDILQIIPRIKYGSRKKKEYDTENSLSDTD…	_no_annot	_no_annot	_no_annot	_no_annot	_no_annot	_no_annot	_no_annot	_no_annot	560	4
GVMAG-M-3300020187-27.fna|Ga0206130_10005530_16	GVMAG-M-3300020187-27.fna|Ga0206130_10005530	MYKYIINPKTNKKVNINTKLGRKIINNYLFILTLKGGVIDGKYKFQIGQQVIINLLNSNHSDIGIIKSINPVKAFLFNEEAKKENFREIITKNTNQGYITNIVKFYVPENYIIYKNLYEKNLYEKKWKNIFYKNQKVIVRISKNYYWQLGIVQFVTDSEISIEKIHLINRENKDIFPKTLLNWNEITSFENINKYINWSLDKHLSHSRMKYDSLCEPKEILYNMKNRWDQISLPSWTEFYTNNPIYVIIAHGKTVIKDYNYITINKIPKDIQLISLTRSSQFAPMNTEADNDILSSAKNPSDPDKLLLKNDGITPNKIYRIYTSKDYMKKYNDLEHEPLFEWIRESEAYLYSCPKLYRENDNYNDINLNFNDPMVKYIGIYFFNNFKTFEEIKNNKILL…	_no_annot	_no_annot	_no_annot	_no_annot	_no_annot	_no_annot	_no_annot	_no_annot	534	4
GVMAG-M-3300020187-27.fna|Ga0206130_10001698_15	GVMAG-M-3300020187-27.fna|Ga0206130_10001698	MYNFIKHPVNKKIYNLKSKIGKKLVKNYIFFLNGGSISENLTYTNIVNLSHNPLSLNYISEDLLVILLNSQNNFIFWSDEISDKYLEDKNHNRFILINSKYKSFKDILKRKNIHYYDPAYPNSWKFSSIINNSNILDYSNYVLIPQLNYFYKFIFEKGCLYNSQILQNKDFQRILKIATVFKMLIDYSETILEFDNTDNVKVKATNLVTELSILLGGIVEHDPKHKIILDAQRLPEVNEDQSFNFNIIELNYIRSKIIVPPFLYLTIVNILNNETNININQNLNENLFEFLIKLLNTDQKKYIKFVDVNYYLSLIEDLFFLEKKHECPLAEYAKNIIEDFISNTLIFSLPPNQEKNFQNINFKMLTGLIISIEVDVNSYIGIIKKEIKDVILEKNDFDV…	_no_annot	_no_annot	_no_annot	_no_annot	_no_annot	PF00240	26.2	Ubiquitin; ubiquitin; Ubiquitin family	438	4
GVMAG-M-3300020187-27.fna|Ga0206130_10000624_59	GVMAG-M-3300020187-27.fna|Ga0206130_10000624	MSAVNKILRAYNNNKNFIKNTLLEKNNRLSAKYGCNIFLKREDLQAIRSFKIRGAYNKINSLDEDQKKNGICSASAGNHAQGVVLSAQKLGNIKADIFIPESTPLQKLNAIKKFSGTNCSLHVIGKNLDEAFYYSQKFSEDNKATYIHPYGDIDVIHGQGTIAVEIYNLINPDFIVSCLGGGGLASGLALYSKNVNPECKIIGVEPLMCAAMHESIKQGKVIKLEDYDSFCDGASVAQVSDITFDICNNYLDDIKLISNEKVCHSIVDLYQNDGIIVEPAGALAISSLDEIVESYGESIIGKNVVVIISGGNNDILRYPQIQEMALRYENLKHYFIINFNQKPGELRKFVNNILNSNDDITRFEYIKKNSRSYGQCLVGIQIEKAENIEYIKNNLNNNN…	arCOG01430 | arCOG01431 | arCOG01433 | arCOG01434 | 2RXDS | 2T0P9 | KOG1250 | KOG1251 | KOG1252 | KOG1481 | KOG3404 | COG0031 | COG0498 | COG1171 | COG2061 | COG2515	360.4	E | E | E | E | E | S | E | E | E | E | DK | E | E | E | E | E	Amino acid transport and metabolism | Amino acid transport and metabolism | Amino acid transport and metabolism | Amino acid transport and metabolism | Amino acid transport and metabolism | Function unknown | Amino acid transport and metabolism | Amino acid transport and metabolism | Amino acid transport and metabolism | Amino acid transport and metabolism | Cell cycle control, cell division, chr…	Cysteine synthase | Threonine dehydratase | The beta subunit is responsible for the synthesis of L- tryptophan from indole and L-serine | Catalyzes the gamma-elimination of phosphate from L- phosphohomoserine and the beta-addition of water to produce L- threonine | Pyridoxal-phosphate dependent enzyme | Pyridoxal-phosphate dependent enzyme | L-threonine ammonia-lyase activity | serine racemase | …	PF00291 | PF00585	219.9	NADP_Rossmann; PALP; Pyridoxal-phosphate dependent enzyme | ACT; Thr_dehydrat_C; C-terminal regulatory domain of Threonine dehydratase	417	4
GVMAG-M-3300020187-27.fna|Ga0206130_10001484_10	GVMAG-M-3300020187-27.fna|Ga0206130_10001484	MNNIIIFTIIILLFILFYYYFFFFHKEKKIYDKFNNYKSQIVRLTNTAYNNNTIIIDDNISLHYSYSKLLSTIYPVKVLKGSGTFNTIKEINNNNISFGLAQEDMVINSVLGIKTYSKRYNNIKFIKGIYEEQINLITNTKYNIDSWNDLKGKTVCFGRKNSSSLYNGLELCKIINIKKNDLKIIYGNITDKNIRKLIIDDTIQAIFIIGENPNTYIKELFRIKLLNMIGTKGIPNELIKLKFPLWRKSKINIKNYNIPSFNYYLDTWGIRIILITNSNQNNNIIYSLIKTIFENNMYIRDNINNDDQKQVLQNFSVEDSFENRNIIPLHNGVKLYYKHIGLISNDKNPNCSFFVGTGNCNLEILDPFYHSAKF*	arCOG01801 | COG2358	93.4	S | G	Function unknown | Carbohydrate transport and metabolism	TRAP transporter solute receptor, TAXI family | TRAP transporter, solute receptor (TAXI family	PF09084 | PF16868	110.4	PBP; NMT1; NMT1/THI5 like | PBP; NMT1_3; NMT1-like family	375	4
GVMAG-M-3300020187-27.fna|Ga0206130_10000580_12	GVMAG-M-3300020187-27.fna|Ga0206130_10000580	MNNKIINIIFLFIFLFGILYFLNYNSNKRKILLENFDNLDETIKSLFNGLEANKNHNPDTIHTHSHPILHTHNHFGGEKKSNKLVTSPVTTPVTPPTTKPVTTPVTPPVTSAVPGLPRVPPITDAGNNVHEIFTTDLSIDTKDKKCTKRTPSCPSVSPPPPPPPTSYETGCPATQPVVEKHIYSSCKKPLPNKEAHVKINLKDYVHKSNIPKPIDTSKYILKTQIPICPDMDNYIKKSEIPSCPILPDMSKYILKSSIPTPKQCPSFDKYVLKSSVPQQITCPTCPSCPECPSPCPDLNISCKKNDLETLKEKEREKDNNPKNIKNNIDMLSMGKIDKSVKSKECSLLNNHKIYKNGIYGPY*	_no_annot	_no_annot	_no_annot	_no_annot	_no_annot	_no_annot	_no_annot	_no_annot	363	4
GVMAG-M-3300020187-27.fna|Ga0206130_10000700_47	GVMAG-M-3300020187-27.fna|Ga0206130_10000700	MLINKIDYKLIYIFLGIIILAILGHYIKQKHQIRDNIENFESIIVHDNYNKIYDKFYAGIYNELFNSIMKNEYEIQNIKTYSLDLYAKNNKEKIHILDAGCGIGNHLKILDKKQYKCTGLDNSHNMLKEAKKINAGLDLIKGDFHNKLIFKKKTFSHILCLFFTIYYSDNPEKVFKNFNYWLKSKGYLVLHLVHPKKFDPVLEKASSLIPLFNPQKHSHKRVTQTELHFNKFKYNSDWLFNKENVTFTENIKLKDNSKVIKNTHKFTIYKISKYIKLLQKCGFKLTKIIDLTVTNHEFNNLYIFKKIYGY*	arCOG01773 | arCOG01774 | arCOG01775 | arCOG01778 | arCOG01779 | arCOG01781 | arCOG01782 | arCOG01783 | arCOG01787 | arCOG01790 | arCOG01791 | arCOG01792 | arCOG01794 | arCOG01797 | arCOG02702 | arCOG03526 | arCOG03529 | arCOG03570 | arCOG03773 | arCOG04347 | arCOG04348 | arCOG04583 | arCOG04989 | 2REQY | 2S0AA | 2S1MZ | 2S4CK | 2SAHW | 2SDNW | 2SF8Y | 2SHJW | 2SMXA | 2SPNS | 2SQD8 | 2SRY2 | KOG1…	90.7	Q | Q | Q | S | H | S | H | Q | Q | Q | Q | K | Q | M | Q | Q | Q | S | Q | Q | H | Q | Q | S | Q | S | Q | H | S | S | S | S | S | S | S | Q | Q | Q | L | Q | H | M | EG | J | FG | O	Secondary metabolites biosynthesis, transport, and catabolism | Secondary metabolites biosynthesis, transport, and catabolism | Secondary metabolites biosynthesis, transport, and catabolism | Function unknown | Coenzyme transport and metabolism | Function unknown | Coenzyme transport and metabolism | Secondary metabolites biosynthesis, transport, and catabolism | Secondary metabolites biosynthesi…	Methyltransferase type 11 | PFAM Methyltransferase type 11 | PFAM Methyltransferase type | PFAM methyltransferase | Methylase involved in ubiquinone menaquinone biosynthesis | COG0500 SAM-dependent methyltransferases | COG0500 SAM-dependent methyltransferases | Methyltransferase type 11 | PFAM Methyltransferase type | Methyltransferase | Methyltransferase | Methyltransferase type 11 | COG0500 SAM…	PF08241 | PF13489 | PF13649 | PF13847 | PF07021	48.6	NADP_Rossmann; Methyltransf_11; Methyltransferase domain | NADP_Rossmann; Methyltransf_23; Methyltransferase domain | NADP_Rossmann; Methyltransf_25; Methyltransferase domain | NADP_Rossmann; Methyltransf_31; Methyltransferase domain | NADP_Rossmann; MetW; Methionine biosynthesis protein MetW	311	4
GVMAG-M-3300020187-27.fna|Ga0206130_10000580_34	GVMAG-M-3300020187-27.fna|Ga0206130_10000580	MNLELIKQSKKPYIIIFSHVLTKSSAKLLLENLNKINIEGTIVTCFITSEIINKFINIPNIYFLIYCPQIQFCRKNNEITIPKDRFYLYQIEQLNLNLFSYQNVDIIYDHIINSICTFDYSYQNLDYYSINSKYKVKIIQPFIYNKEIYCTRENDILFIGTINNRREKILKYLKKKYEVTIVEKITGDQLSELIIKSKIIINIHISHNSILEIFRIHELLPYKTCILTENVLDESSLQKYRNYIDIFPIIDNNLQNIDTLTDILDYKLENYKLENFNSRIDLINSINKENLSILENSIIYEK*	3423P | COG4641	32.5	S | M	Function unknown | Cell wall/membrane/envelope biogenesis	unknown | Protein conserved in bacteria	_no_annot	_no_annot	_no_annot	303	4
GVMAG-M-3300020187-27.fna|Ga0206130_10001407_31	GVMAG-M-3300020187-27.fna|Ga0206130_10001407	MIVFLYDENDSNQVWFNCFYLAMCAIKNVFINKNLSSDIMKISNFHNSNNDLIVLFSPWFNYCENNENDRFILINTESLNVNRNFKLINYFHKSNVLLWFDYNIKNTKLISNYQNYKIYHLPISYSETFENIFDNTEVNKPIDVLFYGYLNERRLAIAEDLKKYNLNLVFTTFPNNDELLHHIKHSKIILIIHFYEECFCINHYRINFLLSNKIFIIHEDIEKEENINNYKSNIIFSKYENIVKTCLKYLNLDQSDRDLICNNVYEWYKTEENIEKYIPIDKIKKII*	_no_annot	_no_annot	_no_annot	_no_annot	_no_annot	_no_annot	_no_annot	_no_annot	288	4
GVMAG-M-3300020187-27.fna|Ga0206130_10001407_37	GVMAG-M-3300020187-27.fna|Ga0206130_10001407	MLSIVDKSCDIIMNNKNVKFQIFDYNYYNQMYTCQKFNDNSIGLDIISHFIDKCKIWEPYQTELTIEILNEDKEGLFVDIGCHLGYYSTISSILDIETISIDSSIHVLNLFRKTILNNNLKKIKIYNDTVNENFDLLKYINSNSNINLLKADIEGYEKFLFPSIEPLLIDNKIKNIILEISPLFDNDYSELCKKIYSYGYQIYDIGLSPVRRIVVDTNHLSRDIGLKLKVPIDNIFSYIKNLRNLHGMEQSNFLFRK*	arCOG01402 | 2R31D | 2RVP4 | 2S7CE | 2S7NC | 2S881 | 2SB1C | 2SDXZ | COG2520	55.2	Q | S | S | S | S | S | S | S | J	Secondary metabolites biosynthesis, transport, and catabolism | Function unknown | Function unknown | Function unknown | Function unknown | Function unknown | Function unknown | Function unknown | Translation, ribosomal structure and biogenesis	TIGRFAM methyltransferase FkbM | Methyltransferase FkbM domain | Methyltransferase FkbM domain | Methyltransferase FkbM domain | Methyltransferase FkbM domain | Methyltransferase FkbM domain | unknown | Methyltransferase FkbM domain | Methyltransferase fkbm family	_no_annot	_no_annot	_no_annot	258	4
GVMAG-M-3300020187-27.fna|Ga0206130_10001496_1	GVMAG-M-3300020187-27.fna|Ga0206130_10001496	MLIGITVSTNFDDILKITIEENLKFFDHWYIITNPEDLKTIDLIKNIDKITILYFDFKGGGTAFNKGGAIKYAQNIIYEKYNKCLILILDTDIILPCYFKQIIEKELFEINKLYGSMLRLDFESLENYKTKNTYDLYHNSLKYCGYFQMYYIDKENPNCNFYTYENSYHCGVCDDSFKANFNQRQILEITVYHLGKLNSHWLGRTDKNDFLFDIKE*	_no_annot	_no_annot	_no_annot	_no_annot	_no_annot	_no_annot	_no_annot	_no_annot	217	4
GVMAG-M-3300020187-27.fna|Ga0206130_10000624_25	GVMAG-M-3300020187-27.fna|Ga0206130_10000624	MNDSSRKFPENLENPFDNFILLYGTKLFPLFKSLKFTPNILTTFSLIFGLLSCYSLYTQNFTASCLLFFLSYTFDCLDGNFARKYNMTSRFGDYYDHIKDVIVLLILGIVYFKYSHFKRLKSEHKFLIYFVTIFLLISICLHLGCQEIYVKKNSKNSINSESLNILTNICSKKIYENMDILRYFGCGTFNLWILFLIIINELNIA*	arCOG00670 | arCOG00671 | arCOG00674 | arCOG09739 | 2S9DD | 2SRJI | 2T5RY | KOG3240 | COG0558 | COG1183	74.6	I | I | I | I | I | I | S | I | I | I	Lipid transport and metabolism | Lipid transport and metabolism | Lipid transport and metabolism | Lipid transport and metabolism | Lipid transport and metabolism | Lipid transport and metabolism | Function unknown | Lipid transport and metabolism | Lipid transport and metabolism | Lipid transport and metabolism	Belongs to the CDP-alcohol phosphatidyltransferase class-I family | Belongs to the CDP-alcohol phosphatidyltransferase class-I family | Belongs to the CDP-alcohol phosphatidyltransferase class-I family | Belongs to the CDP-alcohol phosphatidyltransferase class-I family | CDP-alcohol phosphatidyltransferase | unknown | unknown | CDP-diacylglycerol-inositol 3-phosphatidyltransferase activity | Belo…	PF01066	58	; CDP-OH_P_transf; CDP-alcohol phosphatidyltransferase	206	4
GVMAG-M-3300020187-27.fna|Ga0206130_10000580_21	GVMAG-M-3300020187-27.fna|Ga0206130_10000580	MDNQNILRLGLIILSGVVLLYLFNRYTNKQNDKSTNEGFTYEEFEDGSDTEDLYNESSDPHKKPIEEQFYGGKKVEPSNPIGTNATYGKVQNNDDLKGNQFPHDCFPKDQLTPSELLPADANSTWAQVNPAGQGELGDQNFLNAGYHVGVNTVGQTLRNANLQLRSEPPNPQVKVSPWLQSTIEPDSNRKPMEIGGCE*	_no_annot	_no_annot	_no_annot	_no_annot	_no_annot	_no_annot	_no_annot	_no_annot	199	4
GVMAG-M-3300020187-27.fna|Ga0206130_10000700_27	GVMAG-M-3300020187-27.fna|Ga0206130_10000700	MYRIKIFVFLLILITFFHLFNFIKKENKYEILQINNKLENKKLHFYFKENLPIVILNHEYHDIFNMISPLTIIKKDISNQNISYKYITHLKDFLFIISKNNIKINLSIPNESKNFIKSSEYNNHLTILNTKNNNSKYIEILLKKNDILYIPRNWIFYINTDTSNYNMFISDSIFTFIFTFYNIIYYLNNKYFIKQKK*	_no_annot	_no_annot	_no_annot	_no_annot	_no_annot	_no_annot	_no_annot	_no_annot	198	4
GVMAG-M-3300020187-27.fna|Ga0206130_10004785_5	GVMAG-M-3300020187-27.fna|Ga0206130_10004785	MNFYHINLSDITLSNIKKHNDIKYFNIYYLNSPLILSCSNLKFSKYIENYDHYIVSFIITDKDLYNFIENINIKIIDYIHDKCFTIFSESFDKEKIKNLFFSNLKIIENTFYLDIKTYSIDQLKNKNINENINIEIKILGVWIFKNMFGITFEEN*	_no_annot	_no_annot	_no_annot	_no_annot	_no_annot	_no_annot	_no_annot	_no_annot	156	4
[truncated: 403 more rows]
